# Supplementary material for: High-resolution genome topology of human retina uncovers super enhancer-promoter interactions at tissue-specific and multifactorial disease loci
Source: Nat Commun. 2022 Oct 7;13:5827. doi: 10.1038/s41467-022-33427-1 (PMC9547065; doi:10.1038/s41467-022-33427-1)
Supplement: Supplementary file 4 — Supplemental Data 1 [file 41467_2022_33427_MOESM4_ESM.xls]

## Sheet: Supplementary_Data_2
Gene_Name	Gene_ID	Gene_AvgCPM
AL513320.1	ENSG00000238260	1.87437
TPRG1L	ENSG00000158109	93.1742
TP73-AS2	ENSG00000235131	1.6302
ICMT	ENSG00000116237	135.619
AL359881.3	ENSG00000270171	12.9173
AL359881.2	ENSG00000270035	5.32664
AL359881.1	ENSG00000269978	8.00409
VAMP3	ENSG00000049245	40.6566
Z98884.2	ENSG00000269925	0.921736
SLC25A33	ENSG00000171612	39.9371
AL954705.1	ENSG00000231181	0.806548
TMEM201	ENSG00000188807	19.4922
CTNNBIP1	ENSG00000178585	64.3418
CASZ1	ENSG00000130940	216.641
FLJ37453	ENSG00000179743	3.88573
CPLANE2	ENSG00000132881	1.88388
RNU1-2	ENSG00000207005	3.65187
PADI2	ENSG00000117115	239.091
IFFO2	ENSG00000169991	20.3041
PNRC2	ENSG00000189266	95.8389
SRSF10	ENSG00000188529	179.315
AL512408.1	ENSG00000260063	0.859432
RNF19B	ENSG00000116514	37.9835
C1orf216	ENSG00000142686	65.5536
LSM10	ENSG00000181817	6.92228
CAP1	ENSG00000131236	143.236
PPT1	ENSG00000131238	162.628
SLC2A1	ENSG00000117394	467.623
ARTN	ENSG00000117407	0.967001
AL357079.1	ENSG00000237950	1.91632
BEND5	ENSG00000162373	14.4239
CDKN2C	ENSG00000123080	6.8907
SSBP3	ENSG00000157216	81.4945
SSBP3-AS1	ENSG00000198711	1.04331
USP1	ENSG00000162607	96.1597
CLCA4-AS1	ENSG00000261737	0.934633
AC093579.1	ENSG00000233482	1.78917
ANKRD34A	ENSG00000272031	9.37645
ANP32E	ENSG00000143401	201.419
MCL1	ENSG00000143384	310.387
TAGLN2	ENSG00000158710	53.6373
IGSF9	ENSG00000085552	234.284
AL451050.2	ENSG00000272205	0.787591
AL136984.1	ENSG00000272033	0.812232
CACYBP	ENSG00000116161	67.0426
MRPS14	ENSG00000120333	39.578
RASAL2-AS1	ENSG00000224687	5.09836
C1orf220	ENSG00000213057	9.19557
KIAA1614	ENSG00000135835	107.459
AL358473.1	ENSG00000229191	10.1553
GPR37L1	ENSG00000170075	17.7822
ARL8A	ENSG00000143862	30.2443
PCAT6	ENSG00000228288	6.17631
CYB5R1	ENSG00000159348	52.7773
TMCC2	ENSG00000133069	74.9186
MAPKAPK2	ENSG00000162889	43.2082
AL591846.1	ENSG00000224114	2.84219
RD3	ENSG00000198570	279.414
AC105275.1	ENSG00000223649	0.783327
DUSP10	ENSG00000143507	33.3984
PHBP11	ENSG00000227621	1.11063
ACTBP11	ENSG00000188460	1.49439
GUK1	ENSG00000143774	180.121
AL512328.1	ENSG00000244137	12.7452
EGLN1	ENSG00000135766	123.325
LINC01354	ENSG00000231768	2.17714
IRF2BP2	ENSG00000168264	115.192
GGPS1	ENSG00000152904	50.2997
ZBTB18	ENSG00000179456	128.779
AL731533.2	ENSG00000273001	4.53306
C1QL3	ENSG00000165985	11.5602
AC073367.1	ENSG00000225213	11.5247
GDF10	ENSG00000266524	39.1669
RBP3	ENSG00000265203	1927.54
ZNF488	ENSG00000265763	6.74021
HNRNPH3	ENSG00000096746	242.215
DDIT4	ENSG00000168209	154.996
DNAJB12	ENSG00000148719	42.6925
VDAC2	ENSG00000165637	202.961
COMTD1	ENSG00000165644	1.41169
ZNF503-AS2	ENSG00000237149	2.0051
KLLN	ENSG00000227268	1.17146
CYP26C1	ENSG00000187553	0.662668
CYP26A1	ENSG00000095596	3.76447
FRAT1	ENSG00000165879	3.91939
FRAT2	ENSG00000181274	6.03437
MORN4	ENSG00000171160	25.0337
SLC25A28	ENSG00000155287	47.9832
FBXL15	ENSG00000107872	7.04051
TRIM8	ENSG00000171206	49.7242
DUSP5	ENSG00000138166	19.1276
PDCD4-AS1	ENSG00000203497	1.26496
HTRA1	ENSG00000166033	269.465
AL731571.1	ENSG00000273599	1.02972
PWWP2B	ENSG00000171813	4.19281
CASC23	ENSG00000255420	2.89992
ADM	ENSG00000148926	20.5698
AC116533.1	ENSG00000244398	0.771838
AC090625.2	ENSG00000255542	1.53337
ARHGAP1	ENSG00000175220	31.869
MRPL16	ENSG00000166902	14.4311
TMEM109	ENSG00000110108	26.884
AP003721.1	ENSG00000256196	0.790888
VPS37C	ENSG00000167987	46.9999
AP000437.1	ENSG00000279549	1.20403
TMEM138	ENSG00000149483	118.469
BEST1	ENSG00000167995	22.6323
FTH1	ENSG00000167996	2044.21
AP003733.3	ENSG00000279491	0.69391
ROM1	ENSG00000149489	987.217
CSKMT	ENSG00000214756	1.67508
COX8A	ENSG00000176340	46.9822
OTUB1	ENSG00000167770	35.9689
MALAT1	ENSG00000251562	1101.8
CCDC85B	ENSG00000175602	1.20088
RBM14	ENSG00000239306	48.443
RCE1	ENSG00000173653	11.8623
LRFN4	ENSG00000173621	1.18355
CDK2AP2	ENSG00000167797	18.0344
AP002490.1	ENSG00000251143	2.12873
PLEKHB1	ENSG00000021300	1218.38
MAP6	ENSG00000171533	159.924
AP001922.6	ENSG00000255434	0.595312
ARHGAP42-AS1	ENSG00000248027	7.37691
AP000997.2	ENSG00000255599	6.11575
AP000997.3	ENSG00000260254	313.777
AP000711.1	ENSG00000279586	0.667781
HMBS	ENSG00000256269	17.2542
H2AX	ENSG00000188486	10.409
USP2	ENSG00000036672	160.554
TLCD5	ENSG00000181264	203.395
AP000911.1	ENSG00000254648	1.63723
AC006064.3	ENSG00000255966	0.769918
PTMS	ENSG00000159335	262.88
GNB3	ENSG00000111664	579.158
GABARAPL1	ENSG00000139112	487.726
BHLHE41	ENSG00000123095	419.045
AC022509.3	ENSG00000256894	2.35651
AC025031.4	ENSG00000275481	2.28468
CCDC184	ENSG00000177875	9.81209
PCBP2-OT1	ENSG00000282977	1.38658
AC023509.3	ENSG00000270175	1.2769
MYL6B	ENSG00000196465	25.2872
CNPY2	ENSG00000257727	29.6534
POC1B-GALNT4	ENSG00000259075	1.3441
GALNT4	ENSG00000257594	18.9704
BTG1	ENSG00000133639	170.798
NFYB	ENSG00000120837	43.6176
FAM222A	ENSG00000139438	51.8936
PPTC7	ENSG00000196850	62.9132
PRKAB1	ENSG00000111725	46.2782
RAB35	ENSG00000111737	21.7838
AC004812.2	ENSG00000277283	6.80665
RPS27P25	ENSG00000239881	12.5069
MLEC	ENSG00000110917	110.313
LINC01089	ENSG00000212694	22.3553
HIP1R	ENSG00000130787	33.0105
VPS37B	ENSG00000139722	18.3579
AC027290.2	ENSG00000280138	12.7049
AC073857.1	ENSG00000280120	12.5344
UBC	ENSG00000150991	955.011
AC108704.2	ENSG00000279500	3.59437
AC131009.4	ENSG00000279283	2.58772
AC079031.1	ENSG00000256783	7.15344
AC079031.2	ENSG00000256875	14.9092
AC131212.3	ENSG00000280287	3.83714
GTF3A	ENSG00000122034	40.8415
MTIF3	ENSG00000122033	55.1362
MAB21L1	ENSG00000180660	169.803
EBPL	ENSG00000123179	7.94758
FAM124A	ENSG00000150510	95.4536
DHRS12	ENSG00000102796	10.1931
AL162377.1	ENSG00000231856	3.46296
AL359513.1	ENSG00000278238	1.02652
SPRY2	ENSG00000136158	64.8479
AL354811.1	ENSG00000278177	0.891276
STK24	ENSG00000102572	74.6176
ARGLU1	ENSG00000134884	224.013
AL442128.2	ENSG00000277767	4.97216
AL139384.1	ENSG00000274922	2.38759
AL356740.1	ENSG00000267868	2.34039
MCF2L-AS1	ENSG00000235280	1.71437
LAMP1	ENSG00000185896	96.8515
ZNF219	ENSG00000165804	11.6234
PSMB5	ENSG00000100804	46.2983
AL132780.4	ENSG00000279656	2.09148
CPNE6	ENSG00000100884	42.0976
ARHGAP5-AS1	ENSG00000258655	7.04672
AL136298.2	ENSG00000258619	0.61443
KRT18P6	ENSG00000258783	1.3415
INSM2	ENSG00000168348	6.59425
ABHD12B	ENSG00000131969	63.1388
OTX2	ENSG00000165588	433.731
AL161757.4	ENSG00000258776	57.5139
CCDC177	ENSG00000267909	14.4684
SUSD6	ENSG00000100647	73.733
AC004816.1	ENSG00000259153	4.32155
FOS	ENSG00000170345	377.384
AF111167.2	ENSG00000259319	56.1479
JDP2	ENSG00000140044	27.5311
VASH1	ENSG00000071246	320.315
AF111169.1	ENSG00000258610	12.4419
IRF2BPL	ENSG00000119669	26.0002
AC007686.3	ENSG00000273729	9.33695
CIPC	ENSG00000198894	140.292
ZDHHC22	ENSG00000177108	20.0541
AL162171.1	ENSG00000258789	2.43982
AL121768.1	ENSG00000274492	4.20029
AL512791.2	ENSG00000275198	0.753131
AL160313.1	ENSG00000247970	0.893949
VDAC3P1	ENSG00000271198	1.30344
AL118558.3	ENSG00000271780	2.1036
AL118558.4	ENSG00000272444	1.36575
CKB	ENSG00000166165	617.823
AL133367.1	ENSG00000260285	16.5609
CEP170B	ENSG00000099814	57.9684
AC078909.1	ENSG00000259460	1.39477
AC078909.2	ENSG00000274444	0.73831
BMF	ENSG00000104081	9.70539
AC020659.1	ENSG00000174171	5.21188
SERINC4	ENSG00000184716	88.1018
SHF	ENSG00000138606	8.77659
CERNA1	ENSG00000259577	1.81363
RAB8B	ENSG00000166128	36.9864
OAZ2	ENSG00000180304	210.218
AC100830.3	ENSG00000265967	1.827
AC013553.4	ENSG00000278737	12.1985
UBAP1L	ENSG00000246922	322.057
IGDCC3	ENSG00000174498	2.60389
IGDCC4	ENSG00000103742	34.3494
CELF6	ENSG00000140488	58.6739
ARID3B	ENSG00000179361	62.0898
CLK3	ENSG00000179335	99.9889
RPP25	ENSG00000178718	26.0559
UBE2Q2	ENSG00000140367	76.5505
FBXO22	ENSG00000167196	143.002
TSPAN3	ENSG00000140391	553.55
AC090181.3	ENSG00000278991	3.73363
AC090181.2	ENSG00000269951	1.52507
MFGE8	ENSG00000140545	556.786
AC107954.1	ENSG00000261549	18.9975
RPS12P26	ENSG00000225193	1.47994
SNHG19	ENSG00000260260	1.47183
ATP6V0C	ENSG00000185883	73.207
AC093525.8	ENSG00000279520	1.21926
KREMEN2	ENSG00000131650	1.66106
PAQR4	ENSG00000162073	115.735
UBALD1	ENSG00000153443	6.63683
AC020663.3	ENSG00000275056	0.892176
C16orf72	ENSG00000182831	122.607
AC087190.3	ENSG00000263244	19.9804
AC133065.3	ENSG00000280153	0.497321
SNN	ENSG00000184602	116.251
TXNDC11	ENSG00000153066	45.932
AC010654.1	ENSG00000277369	0.999473
DCUN1D3	ENSG00000188215	56.7981
LYRM1	ENSG00000102897	29.596
MAZ	ENSG00000103495	69.8977
PRRT2	ENSG00000167371	44.4128
ALDOA	ENSG00000149925	559.641
PRR14	ENSG00000156858	25.458
AC093249.6	ENSG00000261840	1.07359
SMPD3	ENSG00000103056	21.963
AC099521.2	ENSG00000279693	3.24474
AC009078.3	ENSG00000280152	1.01475
MON1B	ENSG00000103111	96.1318
SYCE1L	ENSG00000205078	0.932196
AC040169.3	ENSG00000274677	0.655985
RN7SL381P	ENSG00000263968	1.15256
SLC7A5	ENSG00000103257	138.103
AC126696.2	ENSG00000260466	0.923486
GUCY2D	ENSG00000132518	85.4858
VAMP2	ENSG00000220205	768.932
BORCS6	ENSG00000196544	4.81362
AC135178.3	ENSG00000263809	19.8668
RPL26	ENSG00000161970	293.132
RCVRN	ENSG00000109047	1757.17
HS3ST3B1	ENSG00000125430	54.3683
AC005224.3	ENSG00000266709	4.39379
AC005224.2	ENSG00000266378	0.820255
AC005863.1	ENSG00000205325	44.9154
WSB1	ENSG00000109046	391.424
UNC119	ENSG00000109103	1906.35
TIAF1	ENSG00000221995	13.5902
PLXDC1	ENSG00000161381	239.253
ARL5C	ENSG00000141748	0.692774
AC004408.2	ENSG00000280177	1.00654
RARA	ENSG00000131759	30.9045
RARA-AS1	ENSG00000265666	1.68893
AC109326.1	ENSG00000279602	1.7903
ARL4D	ENSG00000175906	100.686
AC003102.1	ENSG00000260793	4.30391
DCAKD	ENSG00000172992	28.1237
KPNB1	ENSG00000108424	207.235
TBKBP1	ENSG00000198933	20.6242
TOB1	ENSG00000141232	166.27
AC005920.1	ENSG00000247011	1.65635
SMIM36	ENSG00000261873	13.3176
AC091181.1	ENSG00000279555	3.38374
MRPS23	ENSG00000181610	40.6706
CUEDC1	ENSG00000180891	65.2503
VEZF1	ENSG00000136451	198.789
AC015813.2	ENSG00000266086	10.9941
AC015813.1	ENSG00000264112	94.3183
SRSF1	ENSG00000136450	271.45
AC015813.5	ENSG00000279069	0.824985
YPEL2	ENSG00000175155	361.917
CDC42EP4	ENSG00000179604	218.512
AC021683.3	ENSG00000267665	12.2197
AC021683.2	ENSG00000267506	6.00157
CBX2	ENSG00000173894	1.82225
CBX8	ENSG00000141570	12.0847
CBX4	ENSG00000141582	21.036
AC110285.2	ENSG00000262877	27.5604
AC110285.6	ENSG00000279692	0.663169
PDE6G	ENSG00000185527	1635.01
OXLD1	ENSG00000204237	7.57749
AC132872.1	ENSG00000260563	9.30981
CYBC1	ENSG00000178927	20.661
GACAT2	ENSG00000265962	15.4235
AP000864.1	ENSG00000272788	0.950276
RAX	ENSG00000134438	33.8035
CPLX4	ENSG00000166569	466.086
SLC66A2	ENSG00000122490	19.6174
HSBP1L1	ENSG00000226742	16.5626
PWWP3A	ENSG00000160953	56.112
KLF16	ENSG00000129911	25.4466
MKNK2	ENSG00000099875	82.2181
OAZ1	ENSG00000104904	128.096
TLE5	ENSG00000104964	156.979
RAX2	ENSG00000173976	116.742
NRTN	ENSG00000171119	7.14837
MLLT1	ENSG00000130382	51.2858
PRR36	ENSG00000183248	18.2467
RDH8	ENSG00000080511	124.328
CDKN2D	ENSG00000129355	15.5828
JUNB	ENSG00000171223	49.2719
AC020934.1	ENSG00000267424	0.653032
IER2	ENSG00000160888	33.0182
AC008764.8	ENSG00000279529	4.91405
MED26	ENSG00000105085	5.88319
NXNL1	ENSG00000171773	31.8222
JUND	ENSG00000130522	34.8268
RGS9BP	ENSG00000186326	33.4862
LSR	ENSG00000105699	10.0272
ZNF875	ENSG00000181666	312.307
AC016590.3	ENSG00000276846	1.90085
AC118344.1	ENSG00000205041	1.96002
EGLN2	ENSG00000269858	23.3154
EML2-AS1	ENSG00000267757	3.01618
CRX	ENSG00000105392	819.31
CABP5	ENSG00000105507	415.794
PLA2G4C-AS1	ENSG00000269420	23.085
EMP3	ENSG00000142227	4.99427
DBP	ENSG00000105516	36.6362
FUZ	ENSG00000010361	8.44248
ZNF787	ENSG00000142409	11.1246
AC024580.1	ENSG00000279794	0.644937
AC006116.1	ENSG00000266907	1.6145
GRASLND	ENSG00000228203	2.61151
TRIB2	ENSG00000071575	262.265
ARNILA	ENSG00000235072	2.09639
PCARE	ENSG00000179270	170.701
YPEL5	ENSG00000119801	152.732
PKDCC	ENSG00000162878	99.3705
ZFP36L2	ENSG00000152518	50.5719
LGALSL-DT	ENSG00000223935	0.961851
LGALSL	ENSG00000119862	280.347
AC017083.1	ENSG00000273064	1.52588
SNRNP27	ENSG00000124380	30.8088
MXD1	ENSG00000059728	74.0233
PCBP1	ENSG00000169564	128.173
LINC01143	ENSG00000237751	0.92542
ANKRD53	ENSG00000144031	7.46262
TEX261	ENSG00000144043	178.654
AC019069.1	ENSG00000272711	0.562865
POLE4	ENSG00000115350	36.2285
SEMA4C	ENSG00000168758	33.0017
AC079922.1	ENSG00000231747	5.51464
AC079922.2	ENSG00000237753	2.17418
SLC20A1	ENSG00000144136	142.346
SPOPL	ENSG00000144228	41.1731
NR4A2	ENSG00000153234	13.5185
AC009506.1	ENSG00000224152	25.0481
NEUROD1	ENSG00000162992	254.138
AC013733.2	ENSG00000234595	5.29593
SAP18P2	ENSG00000223873	1.01719
CLK1	ENSG00000013441	405.668
MPP4	ENSG00000082126	659.11
MREG	ENSG00000118242	61.4807
CTDSP1	ENSG00000144579	22.5584
WNT10A	ENSG00000135925	2.3711
CDK5R2	ENSG00000171450	52.6164
NMUR1	ENSG00000171596	18.7384
PTMA	ENSG00000187514	376.972
SOX12	ENSG00000177732	34.492
AL117335.1	ENSG00000276649	4.33425
PRNP	ENSG00000171867	366.133
RASSF2	ENSG00000101265	835.439
TMX4	ENSG00000125827	193.415
JAG1	ENSG00000101384	111.195
BCL2L1	ENSG00000171552	100.216
AL121583.1	ENSG00000277692	1.40379
DYNLRB1	ENSG00000125971	82.7001
MAP1LC3A	ENSG00000101460	21.7427
TP53INP2	ENSG00000078804	154.258
RPN2	ENSG00000118705	206.068
AL021578.1	ENSG00000275894	0.71719
PCIF1	ENSG00000100982	35.8982
SLC35C2	ENSG00000080189	43.2273
AL137077.2	ENSG00000283078	3.67527
AL357033.4	ENSG00000277496	5.10293
AL357033.3	ENSG00000276317	0.482528
YTHDF1	ENSG00000149658	46.5233
UCKL1	ENSG00000198276	81.095
HMGN1	ENSG00000205581	1398.63
AGPAT3	ENSG00000160216	237.636
SSR4P1	ENSG00000235374	1.79611
CECR3	ENSG00000241832	3.54286
ASPHD2	ENSG00000128203	14.3547
TBC1D10A	ENSG00000099992	30.0441
MTFP1	ENSG00000242114	16.9141
SYNGR1	ENSG00000100321	265.542
AL022326.2	ENSG00000280216	1.98244
ATF4	ENSG00000128272	532.405
RPS19BP1	ENSG00000187051	17.6456
TEF	ENSG00000167074	92.1191
TOB2	ENSG00000183864	199.235
FP325332.1	ENSG00000280384	0.790365
AC112220.2	ENSG00000271643	3.40869
AC097359.2	ENSG00000270194	3.00119
CXCR6	ENSG00000172215	0.882893
ARIH2OS	ENSG00000221883	4.1593
GNAT1	ENSG00000114349	2225.71
MANF	ENSG00000145050	16.8327
RBM15B	ENSG00000259956	41.5263
PCBP4	ENSG00000090097	809.415
LNP1	ENSG00000206535	62.7836
RHO	ENSG00000163914	9258.79
AC055733.2	ENSG00000250592	26.7568
AMOTL2	ENSG00000114019	33.8229
MSL2	ENSG00000174579	45.0278
AC110716.2	ENSG00000261763	100.061
AC110716.1	ENSG00000250543	35.5671
AC069224.1	ENSG00000260572	8.76233
AC078802.1	ENSG00000269889	1.45154
AC078795.1	ENSG00000269984	2.32676
KMT5AP3	ENSG00000242583	1.18648
RPL4P4	ENSG00000229638	1.83878
TNK2-AS1	ENSG00000224614	1.6989
PDE6B-AS1	ENSG00000242686	4.22035
TADA2B	ENSG00000173011	66.9497
CPEB2	ENSG00000137449	51.9782
PPEF2	ENSG00000156194	551.486
AC106881.1	ENSG00000271474	5.20564
TSPAN5	ENSG00000168785	86.1453
AC114811.2	ENSG00000260641	43.9584
H2AZ1	ENSG00000164032	96.2011
BBS12	ENSG00000181004	46.6368
TIGD4	ENSG00000169989	41.8194
AC084866.2	ENSG00000251200	16.9964
HMGB2	ENSG00000164104	116.807
SAP30-DT	ENSG00000272870	23.6016
WWC2-AS1	ENSG00000251128	17.4643
ANKRD37	ENSG00000186352	99.8608
RPSAP70	ENSG00000250327	0.608403
SDHAP3	ENSG00000185986	4.2776
AC012640.2	ENSG00000259802	0.711322
SNX18	ENSG00000178996	59.2335
AC010501.2	ENSG00000271714	3.26363
ARRDC3	ENSG00000113369	274.572
IRF1	ENSG00000125347	6.24073
MACROH2A1	ENSG00000113648	297.422
REEP2	ENSG00000132563	93.5434
ETF1	ENSG00000120705	77.0129
CXXC5	ENSG00000171604	63.0662
ABLIM3	ENSG00000173210	111.381
AC012613.1	ENSG00000248647	8.63257
AC012613.2	ENSG00000253406	7.4149
MFFP2	ENSG00000251583	3.96816
DUSP1	ENSG00000120129	346.242
CPEB4	ENSG00000113742	162.262
SNCB	ENSG00000074317	114.007
ECI2-DT	ENSG00000234817	0.784142
AL157373.2	ENSG00000229896	1.56293
JARID2	ENSG00000008083	90.9391
ATXN1-AS1	ENSG00000229931	4.99093
AL137003.1	ENSG00000272341	77.7948
UQCC2	ENSG00000137288	102.594
AL451165.2	ENSG00000272288	1.61542
TAF11	ENSG00000064995	25.8299
TULP1	ENSG00000112041	294.847
GUCA1B	ENSG00000112599	412.01
MRPS10	ENSG00000048544	30.1124
PRPH2	ENSG00000112619	1513.47
SRF	ENSG00000112658	31.3828
VEGFA	ENSG00000112715	755.891
HSP90AB1	ENSG00000096384	768.886
SLC35B2	ENSG00000157593	23.9861
AL451064.1	ENSG00000272137	0.639765
SH3BGRL2	ENSG00000198478	99.1414
ELOVL4	ENSG00000118402	413.487
TPT1P6	ENSG00000214460	1.00816
AL139274.2	ENSG00000272008	1.87633
FOXO3	ENSG00000118689	176.201
CITED2	ENSG00000164442	50.3505
AL080276.2	ENSG00000227627	5.06727
MTRF1L	ENSG00000112031	39.7401
AL355297.3	ENSG00000271551	2.55622
CAHM	ENSG00000270419	1.69229
AC145676.1	ENSG00000249852	1.23183
ELFN1	ENSG00000225968	8.90599
TTYH3	ENSG00000136295	17.535
YKT6	ENSG00000106636	45.5313
GRB10	ENSG00000106070	333.891
HSPB1	ENSG00000106211	7.71834
YWHAG	ENSG00000170027	265.371
TFPI2-DT	ENSG00000234695	0.672095
KMT2E-AS1	ENSG00000239569	2.70215
IMPDH1	ENSG00000106348	185.561
AC005229.4	ENSG00000273314	8.44274
KCNH2	ENSG00000055118	35.3281
MIR124-1HG	ENSG00000253230	1033.28
AC135352.1	ENSG00000251468	2.70956
MIR124-2HG	ENSG00000254377	349.197
AC021321.1	ENSG00000271966	2.73737
AC009686.2	ENSG00000272264	2.63352
GEM	ENSG00000164949	75.0124
TP53INP1	ENSG00000164938	79.4628
PLEKHF2	ENSG00000175895	30.9048
RPL30	ENSG00000156482	227.054
YWHAZ	ENSG00000164924	556.956
AC027031.2	ENSG00000254615	80.8923
AC103706.1	ENSG00000261220	2.16273
KCNV2	ENSG00000168263	491.266
DNAJA1	ENSG00000086061	151.694
RUSC2	ENSG00000198853	56.7077
ZFAND5	ENSG00000107372	259.92
AL161729.4	ENSG00000271659	1.15079
CRB2	ENSG00000148204	41.0616
ZBTB34	ENSG00000177125	70.8785
FAM102A	ENSG00000167106	52.9528
AL356481.1	ENSG00000228395	1.94101
NTNG2	ENSG00000196358	88.7354
WDR5	ENSG00000196363	21.2112
AL355574.1	ENSG00000238058	0.672616
TMEM250	ENSG00000238227	6.80212
LHX3	ENSG00000107187	2.4436
QSOX2	ENSG00000165661	40.0769
TUBB4B	ENSG00000188229	387.781
FAM166A	ENSG00000188163	0.578068
ZMYND19	ENSG00000165724	480.208
RS1	ENSG00000102104	536.531
CDK16	ENSG00000102225	69.3816
