# Supplementary material for: High-resolution genome topology of human retina uncovers super enhancer-promoter interactions at tissue-specific and multifactorial disease loci
Source: Nat Commun. 2022 Oct 7;13:5827. doi: 10.1038/s41467-022-33427-1 (PMC9547065; doi:10.1038/s41467-022-33427-1)
Supplement: Supplementary file 5 — Supplemental Data 2 [file 41467_2022_33427_MOESM5_ESM.xls]

## Sheet: Supplementary_Data_2
rank	motif_DB	motif_ID	motif_alt_ID	consensus	p-value	adj_p-value	E-value	tests	FASTA_max	pos	neg	PWM_min	TP	%TP	FP	%FP
1	db/HUMAN/HOCOMOCOv11_core_HUMAN_mono_meme_format.meme	CRX_HUMAN.H11MO.0.B		WAAGRGGATTARV	2.14e-135	6.84e-132	2.74e-129	3195	710	710	9189	1.26	517	72.82	2413	26.26
2	db/HUMAN/HOCOMOCOv11_core_HUMAN_mono_meme_format.meme	OTX2_HUMAN.H11MO.0.A		RRRGGATTARV	2.47e-110	7.84e-107	3.14e-104	3171	710	710	9189	1.04	505	71.13	2650	28.84
3	db/HUMAN/HOCOMOCOv11_core_HUMAN_mono_meme_format.meme	MAF_HUMAN.H11MO.0.A		VAAWBTGCTGASTHWGCMD	6.6e-38	1.52e-34	6.09e-32	2301	710	710	9189	1.12	314	44.23	1985	21.6
4	db/HUMAN/HOCOMOCOv11_core_HUMAN_mono_meme_format.meme	MAFB_HUMAN.H11MO.0.B		TGCTGASTYAD	2.17e-35	8.52e-32	3.42e-29	3917	710	710	9189	1.19	408	57.46	3103	33.77
5	db/HUMAN/HOCOMOCOv11_core_HUMAN_mono_meme_format.meme	MAFG_HUMAN.H11MO.0.A		RWWWNTGCTGASTCAGCA	2.32e-28	5e-26	2.01e-23	216	710	710	9189	1.34	69	9.72	143	1.56
6	db/HUMAN/HOCOMOCOv11_core_HUMAN_mono_meme_format.meme	MAFK_HUMAN.H11MO.0.A		RAWWHTGCTGASTCAGCA	2.43e-26	1e-23	4.01e-21	411	710	710	9189	1.34	94	13.24	304	3.31
7	db/HUMAN/HOCOMOCOv11_core_HUMAN_mono_meme_format.meme	ALX1_HUMAN.H11MO.0.B		RTAATTRVATTA	2.79e-25	2.99e-22	1.2e-19	1074	710	710	9189	1.15	164	23.1	853	9.28
8	db/HUMAN/HOCOMOCOv11_core_HUMAN_mono_meme_format.meme	HXB4_HUMAN.H11MO.0.B		YTAATGRC	2.19e-25	4.23e-22	1.7e-19	1935	710	710	9189	1.02	252	35.49	1680	18.28
9	db/HUMAN/HOCOMOCOv11_core_HUMAN_mono_meme_format.meme	MAFF_HUMAN.H11MO.0.B		TGCTGASTCAGCABTTTT	1.45e-24	2.55e-21	1.02e-18	1759	710	710	9189	4.03	125	17.61	548	5.96
10	db/HUMAN/HOCOMOCOv11_core_HUMAN_mono_meme_format.meme	NOBOX_HUMAN.H11MO.0.C		HTAATTRSY	6.34e-23	6.75e-20	2.71e-17	1065	710	710	9189	1.26	151	21.27	790	8.6
11	db/HUMAN/HOCOMOCOv11_core_HUMAN_mono_meme_format.meme	PRRX2_HUMAN.H11MO.0.C		YTAATTR	7.99e-23	7.98e-20	3.2e-17	999	710	710	9189	1.33	147	20.7	758	8.25
12	db/HUMAN/HOCOMOCOv11_core_HUMAN_mono_meme_format.meme	MEF2B_HUMAN.H11MO.0.A		DKKKCTATTTTTRG	6.52e-22	9.99e-19	4e-16	1532	710	710	9189	1.47	180	25.35	1072	11.67
13	db/HUMAN/HOCOMOCOv11_core_HUMAN_mono_meme_format.meme	LHX2_HUMAN.H11MO.0.A		KBYTAATTRGYK	6.07e-21	9.86e-18	3.95e-15	1625	710	710	9189	1.06	210	29.58	1386	15.08
14	db/HUMAN/HOCOMOCOv11_core_HUMAN_mono_meme_format.meme	BACH2_HUMAN.H11MO.0.A		TGCTGAGTCAB	1.5e-20	2.38e-17	9.55e-15	1584	710	710	9189	1.68	172	24.23	1032	11.23
15	db/HUMAN/HOCOMOCOv11_core_HUMAN_mono_meme_format.meme	GATA3_HUMAN.H11MO.0.A		RVAGATAAVAD	4.65e-20	1.03e-16	4.14e-14	2221	710	710	9189	1.04	261	36.76	1941	21.12
16	db/HUMAN/HOCOMOCOv11_core_HUMAN_mono_meme_format.meme	CDX1_HUMAN.H11MO.0.C		HTTTATGD	1.24e-19	2.56e-16	1.03e-13	2068	710	710	9189	1.02	248	34.93	1817	19.77
17	db/HUMAN/HOCOMOCOv11_core_HUMAN_mono_meme_format.meme	MEF2C_HUMAN.H11MO.0.A		DKCTATTTTTRGM	2.43e-19	3.2e-16	1.28e-13	1316	710	710	9189	1.22	171	24.08	1054	11.47
18	db/HUMAN/HOCOMOCOv11_core_HUMAN_mono_meme_format.meme	MEF2A_HUMAN.H11MO.0.A		DKCTATTTTTRGM	8.11e-19	1.05e-15	4.22e-13	1296	710	710	9189	1.08	175	24.65	1106	12.04
19	db/HUMAN/HOCOMOCOv11_core_HUMAN_mono_meme_format.meme	DLX3_HUMAN.H11MO.0.C		GMTAATTRSW	4.67e-18	3.78e-15	1.52e-12	810	710	710	9189	1.05	125	17.61	671	7.3
20	db/HUMAN/HOCOMOCOv11_core_HUMAN_mono_meme_format.meme	GATA1_HUMAN.H11MO.0.A		STGBNNNDNVSAGATAAGV	1.68e-16	1.87e-13	7.51e-11	1112	710	710	9189	1.11	151	21.27	943	10.26
21	db/HUMAN/HOCOMOCOv11_core_HUMAN_mono_meme_format.meme	GATA4_HUMAN.H11MO.0.A		DSAGATAAGA	6.38e-16	9.19e-13	3.69e-10	1442	710	710	9189	1.06	179	25.21	1231	13.4
22	db/HUMAN/HOCOMOCOv11_core_HUMAN_mono_meme_format.meme	HXA10_HUMAN.H11MO.0.C		KATRRTTTATGW	4.61e-15	4.04e-12	1.62e-09	878	710	710	9189	1.15	121	17.04	706	7.68
23	db/HUMAN/HOCOMOCOv11_core_HUMAN_mono_meme_format.meme	TBP_HUMAN.H11MO.0.A		MTATAAAARS	3.6e-15	5.61e-12	2.25e-09	1558	710	710	9189	1.03	190	26.76	1367	14.88
24	db/HUMAN/HOCOMOCOv11_core_HUMAN_mono_meme_format.meme	ERR3_HUMAN.H11MO.0.B		TCAAGGTCA	5.61e-15	6.49e-12	2.6e-09	1156	710	710	9189	1.41	132	18.59	808	8.79
25	db/HUMAN/HOCOMOCOv11_core_HUMAN_mono_meme_format.meme	GATA6_HUMAN.H11MO.0.A		DVAGATAAGAWAA	1.48e-14	1.37e-11	5.49e-09	925	710	710	9189	1.35	117	16.48	683	7.43
26	db/HUMAN/HOCOMOCOv11_core_HUMAN_mono_meme_format.meme	MEF2D_HUMAN.H11MO.0.A		DKCTATTTTTAG	1.84e-14	1.95e-11	7.82e-09	1058	710	710	9189	1.06	142	20	916	9.97
27	db/HUMAN/HOCOMOCOv11_core_HUMAN_mono_meme_format.meme	ISL1_HUMAN.H11MO.0.A		VCTAATKGV	9.34e-15	3.34e-11	1.34e-08	3575	710	710	9189	1.02	353	49.72	3221	35.05
28	db/HUMAN/HOCOMOCOv11_core_HUMAN_mono_meme_format.meme	PIT1_HUMAN.H11MO.0.C		YTMATGAATATWY	5.64e-14	6.16e-11	2.47e-08	1092	710	710	9189	1.06	143	20.14	940	10.23
29	db/HUMAN/HOCOMOCOv11_core_HUMAN_mono_meme_format.meme	GATA2_HUMAN.H11MO.0.A		STGBNNNNNDVAGATAAGR	7.79e-14	8.18e-11	3.28e-08	1050	710	710	9189	1.1	139	19.58	906	9.86
30	db/HUMAN/HOCOMOCOv11_core_HUMAN_mono_meme_format.meme	FOXJ2_HUMAN.H11MO.0.C		TGTTTRTTTW	1.26e-13	1.18e-10	4.73e-08	939	710	710	9189	1.08	127	17.89	799	8.7
31	db/HUMAN/HOCOMOCOv11_core_HUMAN_mono_meme_format.meme	LHX3_HUMAN.H11MO.0.C		AAAATTAATTARY	4.29e-13	1.52e-10	6.11e-08	355	710	710	9189	1.2	64	9.01	276	3
32	db/HUMAN/HOCOMOCOv11_core_HUMAN_mono_meme_format.meme	FOXK1_HUMAN.H11MO.0.A		TGTTTMCHTT	6.18e-14	1.66e-10	6.67e-08	2688	710	710	9189	1.06	274	38.59	2328	25.33
33	db/HUMAN/HOCOMOCOv11_core_HUMAN_mono_meme_format.meme	ZN350_HUMAN.H11MO.0.C		CAGYYYTTTTATDWCCHR	4.61e-13	9.84e-10	3.95e-07	2133	710	710	9189	1.11	232	32.68	1896	20.63
34	db/HUMAN/HOCOMOCOv11_core_HUMAN_mono_meme_format.meme	ERR2_HUMAN.H11MO.0.A		YCAAGGTCA	2.37e-12	3.61e-09	1.45e-06	1523	710	710	9189	1.05	177	24.93	1336	14.54
35	db/HUMAN/HOCOMOCOv11_core_HUMAN_mono_meme_format.meme	LEF1_HUMAN.H11MO.0.A		BCCTTTSWWNTBYH	1.78e-12	7.71e-09	3.09e-06	4326	710	710	9189	1.06	394	55.49	3853	41.93
36	db/HUMAN/HOCOMOCOv11_core_HUMAN_mono_meme_format.meme	NANOG_HUMAN.H11MO.0.A		BYYWTTGWNATGCAAAT	7.72e-12	9.64e-09	3.87e-06	1249	710	710	9189	1.15	148	20.85	1059	11.52
37	db/HUMAN/HOCOMOCOv11_core_HUMAN_mono_meme_format.meme	GFI1B_HUMAN.H11MO.0.A		GCWSWGATTT	6.71e-12	1.27e-08	5.09e-06	1893	710	710	9189	1.38	173	24.37	1312	14.28
38	db/HUMAN/HOCOMOCOv11_core_HUMAN_mono_meme_format.meme	NDF1_HUMAN.H11MO.0.A		RRCAGATGGY	9.55e-12	1.87e-08	7.49e-06	1955	710	710	9189	1.23	202	28.45	1626	17.7
39	db/HUMAN/HOCOMOCOv11_core_HUMAN_mono_meme_format.meme	GFI1_HUMAN.H11MO.0.C		GCWSTGATTT	1.27e-11	2.29e-08	9.19e-06	1803	710	710	9189	1.04	199	28.03	1599	17.4
40	db/HUMAN/HOCOMOCOv11_core_HUMAN_mono_meme_format.meme	TFAP4_HUMAN.H11MO.0.A		YCAGCTGWKB	1.5e-11	2.42e-08	9.69e-06	1611	710	710	9189	2.02	159	22.39	1181	12.85
41	db/HUMAN/HOCOMOCOv11_core_HUMAN_mono_meme_format.meme	OLIG2_HUMAN.H11MO.0.B		CCAKCTGYTYYYYWBCHB	7.7e-12	2.71e-08	1.09e-05	3521	710	710	9189	1.27	318	44.79	2949	32.09
42	db/HUMAN/HOCOMOCOv11_core_HUMAN_mono_meme_format.meme	NKX32_HUMAN.H11MO.0.C		TTAAGTGBWT	3.03e-11	3.03e-08	1.22e-05	1002	710	710	9189	1.13	121	17.04	814	8.86
43	db/HUMAN/HOCOMOCOv11_core_HUMAN_mono_meme_format.meme	NFE2_HUMAN.H11MO.0.A		VVRTGACTCAGCA	2.64e-11	3.11e-08	1.25e-05	1179	710	710	9189	1.12	142	20	1018	11.08
44	db/HUMAN/HOCOMOCOv11_core_HUMAN_mono_meme_format.meme	NR4A1_HUMAN.H11MO.0.A		AAAGGKCAV	8.67e-12	3.33e-08	1.34e-05	3844	710	710	9189	1.04	357	50.28	3428	37.31
45	db/HUMAN/HOCOMOCOv11_core_HUMAN_mono_meme_format.meme	NF2L2_HUMAN.H11MO.0.A		WWYTGCTGAGTCAT	8.9e-11	4.08e-08	1.64e-05	458	710	710	9189	1.31	70	9.86	367	3.99
46	db/HUMAN/HOCOMOCOv11_core_HUMAN_mono_meme_format.meme	HXA9_HUMAN.H11MO.0.B		RTGATTTATKR	6.7e-11	6.03e-08	2.42e-05	899	710	710	9189	1.11	112	15.77	739	8.04
47	db/HUMAN/HOCOMOCOv11_core_HUMAN_mono_meme_format.meme	MEIS1_HUMAN.H11MO.0.A		RTGATTKATKRB	7.95e-11	7.66e-08	3.07e-05	963	710	710	9189	1.08	120	16.9	818	8.9
48	db/HUMAN/HOCOMOCOv11_core_HUMAN_mono_meme_format.meme	ZN394_HUMAN.H11MO.0.C		NRARWRGAAWNGAMWGRAAK	3.57e-11	9.49e-08	3.8e-05	2657	710	710	9189	1.13	266	37.46	2371	25.8
49	db/HUMAN/HOCOMOCOv11_core_HUMAN_mono_meme_format.meme	MYF6_HUMAN.H11MO.0.C		CASCTGC	4.61e-11	1.1e-07	4.42e-05	2395	710	710	9189	1.03	246	34.65	2147	23.36
50	db/HUMAN/HOCOMOCOv11_core_HUMAN_mono_meme_format.meme	TF7L1_HUMAN.H11MO.0.B		DBBCTTTGAWSTB	6.73e-11	1.15e-07	4.63e-05	1716	710	710	9189	1.05	189	26.62	1523	16.57
51	db/HUMAN/HOCOMOCOv11_core_HUMAN_mono_meme_format.meme	RORG_HUMAN.H11MO.0.C		RRAASTRGGTCA	1.71e-10	3.19e-07	0.000128	1869	710	710	9189	1.25	181	25.49	1455	15.83
52	db/HUMAN/HOCOMOCOv11_core_HUMAN_mono_meme_format.meme	FOXP2_HUMAN.H11MO.0.C		BTGTTTACH	1.87e-10	3.48e-07	0.00014	1858	710	710	9189	1.4	167	23.52	1308	14.23
53	db/HUMAN/HOCOMOCOv11_core_HUMAN_mono_meme_format.meme	NKX31_HUMAN.H11MO.0.C		NTWAAGTGBTTD	1.62e-10	3.58e-07	0.000143	2212	710	710	9189	1.04	229	32.25	1982	21.57
54	db/HUMAN/HOCOMOCOv11_core_HUMAN_mono_meme_format.meme	DUX4_HUMAN.H11MO.0.A		TGATTAGRTTA	2.08e-09	5.8e-07	0.000232	279	710	710	9189	1.21	48	6.76	219	2.38
55	db/HUMAN/HOCOMOCOv11_core_HUMAN_mono_meme_format.meme	NFAC1_HUMAN.H11MO.0.B		AWGGAAARWVWGAMW	1.93e-10	6.38e-07	0.000256	3305	710	710	9189	1.08	312	43.94	2956	32.17
56	db/HUMAN/HOCOMOCOv11_core_HUMAN_mono_meme_format.meme	FOXO1_HUMAN.H11MO.0.A		KBBYTGTTTHCN	1.9e-10	6.73e-07	0.00027	3546	710	710	9189	1.03	333	46.9	3211	34.94
57	db/HUMAN/HOCOMOCOv11_core_HUMAN_mono_meme_format.meme	ATOH1_HUMAN.H11MO.0.B		RRCAGMTGG	2.88e-10	7e-07	0.000281	2430	710	710	9189	1.08	243	34.23	2154	23.44
58	db/HUMAN/HOCOMOCOv11_core_HUMAN_mono_meme_format.meme	PDX1_HUMAN.H11MO.0.A		TGATTGATK	4.98e-10	8.55e-07	0.000343	1718	710	710	9189	1.03	186	26.2	1530	16.65
59	db/HUMAN/HOCOMOCOv11_core_HUMAN_mono_meme_format.meme	ERR1_HUMAN.H11MO.0.A		BYCAAGGTCAMABWV	8.01e-10	9.24e-07	0.000371	1153	710	710	9189	1.32	125	17.61	902	9.82
60	db/HUMAN/HOCOMOCOv11_core_HUMAN_mono_meme_format.meme	FOXA2_HUMAN.H11MO.0.A		TGTTTACWYWGB	1.11e-09	1.06e-06	0.000424	955	710	710	9189	1.11	116	16.34	818	8.9
61	db/HUMAN/HOCOMOCOv11_core_HUMAN_mono_meme_format.meme	FOSB_HUMAN.H11MO.0.A		RTGAGTCAB	5.99e-10	1.09e-06	0.000436	1815	710	710	9189	1.03	194	27.32	1621	17.64
62	db/HUMAN/HOCOMOCOv11_core_HUMAN_mono_meme_format.meme	FEZF1_HUMAN.H11MO.0.C		DYTGYYCTTTTH	4.41e-10	1.22e-06	0.000489	2762	710	710	9189	1.05	270	38.03	2477	26.96
63	db/HUMAN/HOCOMOCOv11_core_HUMAN_mono_meme_format.meme	PO2F2_HUMAN.H11MO.0.A		AYATGCAAATK	9.81e-10	1.36e-06	0.000547	1390	710	710	9189	1.08	154	21.69	1202	13.08
64	db/HUMAN/HOCOMOCOv11_core_HUMAN_mono_meme_format.meme	FOXO3_HUMAN.H11MO.0.B		BYTGTTTACH	1.08e-09	1.59e-06	0.000638	1473	710	710	9189	1.07	162	22.82	1288	14.02
65	db/HUMAN/HOCOMOCOv11_core_HUMAN_mono_meme_format.meme	FOXA1_HUMAN.H11MO.0.A		TGTTTACWYWGB	2.29e-09	2.4e-06	0.000962	1049	710	710	9189	1.09	124	17.46	909	9.89
66	db/HUMAN/HOCOMOCOv11_core_HUMAN_mono_meme_format.meme	HXA13_HUMAN.H11MO.0.C		GDTTTTATTGG	5.01e-09	5.5e-06	0.0022	1098	710	710	9189	1.13	123	17.32	912	9.92
67	db/HUMAN/HOCOMOCOv11_core_HUMAN_mono_meme_format.meme	MYB_HUMAN.H11MO.0.A		RVWGRCAGTTRR	2.32e-09	5.96e-06	0.00239	2572	710	710	9189	1.06	249	35.07	2273	24.74
68	db/HUMAN/HOCOMOCOv11_core_HUMAN_mono_meme_format.meme	NFAC4_HUMAN.H11MO.0.C		WGGAAAAYTW	3.17e-09	7.04e-06	0.00282	2219	710	710	9189	1.05	223	31.41	1982	21.57
69	db/HUMAN/HOCOMOCOv11_core_HUMAN_mono_meme_format.meme	PRDM6_HUMAN.H11MO.0.C		RRRARGAAAAAAA	3.27e-09	8.24e-06	0.0033	2520	710	710	9189	1.05	248	34.93	2270	24.7
70	db/HUMAN/HOCOMOCOv11_core_HUMAN_mono_meme_format.meme	NDF2_HUMAN.H11MO.0.B		RRCAGATGG	2.92e-09	8.55e-06	0.00343	2929	710	710	9189	2.92	196	27.61	1677	18.25
71	db/HUMAN/HOCOMOCOv11_core_HUMAN_mono_meme_format.meme	AIRE_HUMAN.H11MO.0.C		HTTGGWWWWAWTGGDTWH	8.5e-09	9.26e-06	0.00371	1089	710	710	9189	1.37	108	15.21	771	8.39
72	db/HUMAN/HOCOMOCOv11_core_HUMAN_mono_meme_format.meme	HNF1A_HUMAN.H11MO.0.C		DGTTAATKATTAACH	1.32e-08	1.04e-05	0.00415	782	710	710	9189	1.34	89	12.54	594	6.46
73	db/HUMAN/HOCOMOCOv11_core_HUMAN_mono_meme_format.meme	NF2L1_HUMAN.H11MO.0.C		HGTCATN	4.74e-09	1.11e-05	0.00446	2343	710	710	9189	1.01	233	32.82	2106	22.92
74	db/HUMAN/HOCOMOCOv11_core_HUMAN_mono_meme_format.meme	PO3F1_HUMAN.H11MO.0.C		VATKSWWATGCAAW	1.1e-08	1.22e-05	0.00488	1111	710	710	9189	1.1	126	17.75	956	10.4
75	db/HUMAN/HOCOMOCOv11_core_HUMAN_mono_meme_format.meme	BATF3_HUMAN.H11MO.0.B		BRSTTTCADTWTGASWM	2.02e-08	2.16e-05	0.00866	1069	710	710	9189	1.13	122	17.18	926	10.08
76	db/HUMAN/HOCOMOCOv11_core_HUMAN_mono_meme_format.meme	TAL1_HUMAN.H11MO.0.A		CTGSNVVSBRSWGATAAGV	2.85e-08	2.23e-05	0.00894	781	710	710	9189	1.21	94	13.24	653	7.11
77	db/HUMAN/HOCOMOCOv11_core_HUMAN_mono_meme_format.meme	DBP_HUMAN.H11MO.0.B		VTTATGYAABM	1.95e-08	2.3e-05	0.00923	1183	710	710	9189	1.03	134	18.87	1049	11.42
78	db/HUMAN/HOCOMOCOv11_core_HUMAN_mono_meme_format.meme	IRF7_HUMAN.H11MO.0.C		GAAASYGAAA	1.72e-08	2.87e-05	0.0115	1667	710	710	9189	1.29	156	21.97	1279	13.92
79	db/HUMAN/HOCOMOCOv11_core_HUMAN_mono_meme_format.meme	FOXM1_HUMAN.H11MO.0.A		TGTTTRCTYWKB	1.72e-08	3.67e-05	0.0147	2135	710	710	9189	1.14	203	28.59	1796	19.55
80	db/HUMAN/HOCOMOCOv11_core_HUMAN_mono_meme_format.meme	BACH1_HUMAN.H11MO.0.A		TGCTGAGTCABSS	1.81e-08	4.34e-05	0.0174	2407	710	710	9189	5.89	86	12.11	570	6.2
81	db/HUMAN/HOCOMOCOv11_core_HUMAN_mono_meme_format.meme	STAT4_HUMAN.H11MO.0.A		YTTCYYRGMAV	2.9e-08	5.66e-05	0.0227	1955	710	710	9189	1.05	197	27.75	1741	18.95
82	db/HUMAN/HOCOMOCOv11_core_HUMAN_mono_meme_format.meme	HXB13_HUMAN.H11MO.0.A		TTTTATDGSH	5.01e-08	5.86e-05	0.0235	1169	710	710	9189	1.28	116	16.34	881	9.59
83	db/HUMAN/HOCOMOCOv11_core_HUMAN_mono_meme_format.meme	SNAI1_HUMAN.H11MO.0.C		SCAGGTGK	4.27e-08	7.05e-05	0.0283	1650	710	710	9189	1.8	162	22.82	1363	14.83
84	db/HUMAN/HOCOMOCOv11_core_HUMAN_mono_meme_format.meme	NR1I2_HUMAN.H11MO.0.C		DDRGGTYAANNRAGTTCAB	1.21e-07	0.000114	0.0458	942	710	710	9189	1.36	102	14.37	755	8.22
85	db/HUMAN/HOCOMOCOv11_core_HUMAN_mono_meme_format.meme	HXB7_HUMAN.H11MO.0.C		TTGATTRATK	4.29e-07	0.000126	0.0506	294	710	710	9189	1.36	42	5.92	217	2.36
86	db/HUMAN/HOCOMOCOv11_core_HUMAN_mono_meme_format.meme	NKX61_HUMAN.H11MO.0.B		GAYWAATKRSHWWTTAATK	1.15e-07	0.000127	0.0508	1104	710	710	9189	1.21	119	16.76	927	10.09
87	db/HUMAN/HOCOMOCOv11_core_HUMAN_mono_meme_format.meme	PO5F1_HUMAN.H11MO.0.A		CYWTTSWYATGCAAAT	1.8e-07	0.00014	0.0561	778	710	710	9189	1.14	94	13.24	682	7.42
88	db/HUMAN/HOCOMOCOv11_core_HUMAN_mono_meme_format.meme	PO2F1_HUMAN.H11MO.0.C		AWKBRWATGSAAWYAW	1.47e-07	0.000151	0.0607	1031	710	710	9189	1.08	117	16.48	911	9.91
89	db/HUMAN/HOCOMOCOv11_core_HUMAN_mono_meme_format.meme	NR4A2_HUMAN.H11MO.0.C		AAAGGTCAS	1.01e-07	0.000166	0.0666	1642	710	710	9189	1.06	169	23.8	1459	15.88
90	db/HUMAN/HOCOMOCOv11_core_HUMAN_mono_meme_format.meme	JUNB_HUMAN.H11MO.0.A		DVTGAGTCABH	1.29e-07	0.000169	0.0677	1307	710	710	9189	1.5	115	16.2	888	9.66
91	db/HUMAN/HOCOMOCOv11_core_HUMAN_mono_meme_format.meme	FOSL1_HUMAN.H11MO.0.A		KRVTGAGTCAYH	3.09e-07	0.000182	0.0732	591	710	710	9189	1.26	72	10.14	478	5.2
92	db/HUMAN/HOCOMOCOv11_core_HUMAN_mono_meme_format.meme	SMCA1_HUMAN.H11MO.0.C		CMARGAAGMATD	1.07e-07	0.000255	0.102	2389	710	710	9189	1.05	230	32.39	2152	23.42
93	db/HUMAN/HOCOMOCOv11_core_HUMAN_mono_meme_format.meme	TFE2_HUMAN.H11MO.0.A		SMCAGCTGCWB	1.43e-07	0.000336	0.135	2345	710	710	9189	1.08	225	31.69	2102	22.88
94	db/HUMAN/HOCOMOCOv11_core_HUMAN_mono_meme_format.meme	FOXO4_HUMAN.H11MO.0.C		TTGTTTAYK	3.23e-07	0.00038	0.152	1175	710	710	9189	1.07	127	17.89	1031	11.22
95	db/HUMAN/HOCOMOCOv11_core_HUMAN_mono_meme_format.meme	HTF4_HUMAN.H11MO.0.A		DSCAGSTGKG	1.01e-07	0.000439	0.176	4348	710	710	9189	2.57	249	35.07	2373	25.82
96	db/HUMAN/HOCOMOCOv11_core_HUMAN_mono_meme_format.meme	NR5A2_HUMAN.H11MO.0.B		KBYCAAGGYCA	2.78e-07	0.000464	0.186	1670	710	710	9189	1.07	169	23.8	1483	16.14
97	db/HUMAN/HOCOMOCOv11_core_HUMAN_mono_meme_format.meme	BATF_HUMAN.H11MO.0.A		RBTYTCRDWATGASTCAB	7.48e-07	0.000601	0.241	804	710	710	9189	1.36	83	11.69	597	6.5
98	db/HUMAN/HOCOMOCOv11_core_HUMAN_mono_meme_format.meme	FOXH1_HUMAN.H11MO.0.A		TGTGGATTS	4.49e-07	0.000619	0.248	1380	710	710	9189	1.53	110	15.49	860	9.36
99	db/HUMAN/HOCOMOCOv11_core_HUMAN_mono_meme_format.meme	FOXA3_HUMAN.H11MO.0.B		CHTGTTTACWTWG	6.8e-07	0.000737	0.296	1084	710	710	9189	1.07	119	16.76	962	10.47
100	db/HUMAN/HOCOMOCOv11_core_HUMAN_mono_meme_format.meme	STA5B_HUMAN.H11MO.0.A		YTTCYKRGAAAY	6.01e-07	0.000753	0.302	1252	710	710	9189	1.06	133	18.73	1108	12.06
101	db/HUMAN/HOCOMOCOv11_core_HUMAN_mono_meme_format.meme	TWST1_HUMAN.H11MO.0.A		MCATCTGKWWYYMATTA	8.85e-07	0.000761	0.305	861	710	710	9189	1.17	99	13.94	760	8.27
102	db/HUMAN/HOCOMOCOv11_core_HUMAN_mono_meme_format.meme	NR2C1_HUMAN.H11MO.0.C		GSYVAGAGGTCAB	8.18e-07	0.000788	0.316	964	710	710	9189	1.56	95	13.38	718	7.81
103	db/HUMAN/HOCOMOCOv11_core_HUMAN_mono_meme_format.meme	FOSL2_HUMAN.H11MO.0.A		NDRTGAGTCAYH	1.79e-06	0.00104	0.415	580	710	710	9189	2.13	58	8.17	372	4.05
104	db/HUMAN/HOCOMOCOv11_core_HUMAN_mono_meme_format.meme	FOXQ1_HUMAN.H11MO.0.C		HATTGTTTATTT	1.09e-05	0.00175	0.701	161	710	710	9189	23	12	1.69	27	0.29
105	db/HUMAN/HOCOMOCOv11_core_HUMAN_mono_meme_format.meme	FOXP1_HUMAN.H11MO.0.A		TBTGTTTMY	8.09e-07	0.00217	0.871	2688	710	710	9189	1.05	245	34.51	2387	25.98
106	db/HUMAN/HOCOMOCOv11_core_HUMAN_mono_meme_format.meme	PO3F2_HUMAN.H11MO.0.A		YYCATGCATWTYCATTM	2.07e-06	0.00223	0.893	1075	710	710	9189	1.25	109	15.35	880	9.58
107	db/HUMAN/HOCOMOCOv11_core_HUMAN_mono_meme_format.meme	TCF7_HUMAN.H11MO.0.A		RMMMACATCAAAGGVA	1.35e-06	0.00235	0.944	1740	710	710	9189	1.17	165	23.24	1478	16.08
108	db/HUMAN/HOCOMOCOv11_core_HUMAN_mono_meme_format.meme	EVI1_HUMAN.H11MO.0.B		WAGAYAAGATAANAKA	7.15e-06	0.00243	0.974	340	710	710	9189	1.15	47	6.62	290	3.16
109	db/HUMAN/HOCOMOCOv11_core_HUMAN_mono_meme_format.meme	MYOD1_HUMAN.H11MO.0.A		VCAGCTGYYBCYGBC	1.26e-06	0.00251	1.01	1995	710	710	9189	1.48	177	24.93	1611	17.53
110	db/HUMAN/HOCOMOCOv11_core_HUMAN_mono_meme_format.meme	ANDR_HUMAN.H11MO.0.A		TGTTCTTKKYTGTTTRYW	2.08e-06	0.00252	1.01	1210	710	710	9189	1.15	128	18.03	1082	11.77
111	db/HUMAN/HOCOMOCOv11_core_HUMAN_mono_meme_format.meme	Z354A_HUMAN.H11MO.0.C		RTTTARWYCATTTACATTTAATGT	5.92e-06	0.00309	1.24	523	710	710	9189	1.78	65	9.15	455	4.95
112	db/HUMAN/HOCOMOCOv11_core_HUMAN_mono_meme_format.meme	RELB_HUMAN.H11MO.0.C		RGGGRMTTTCCM	1.55e-06	0.00313	1.26	2021	710	710	9189	1.06	195	27.46	1822	19.83
113	db/HUMAN/HOCOMOCOv11_core_HUMAN_mono_meme_format.meme	SRY_HUMAN.H11MO.0.B		YWTTGTTTH	1.57e-06	0.00317	1.27	2027	710	710	9189	1.29	166	23.38	1493	16.25
114	db/HUMAN/HOCOMOCOv11_core_HUMAN_mono_meme_format.meme	SIX2_HUMAN.H11MO.0.A		KGAAAYHTGAKMC	2.88e-06	0.0041	1.64	1429	710	710	9189	1.06	145	20.42	1275	13.88
115	db/HUMAN/HOCOMOCOv11_core_HUMAN_mono_meme_format.meme	MYOG_HUMAN.H11MO.0.B		CHSCAGCTGYYYB	2.08e-06	0.00414	1.66	1994	710	710	9189	5.29	118	16.62	975	10.61
116	db/HUMAN/HOCOMOCOv11_core_HUMAN_mono_meme_format.meme	CDX2_HUMAN.H11MO.0.A		TTTTATTGCWBT	5.11e-06	0.00618	2.48	1213	710	710	9189	1.11	122	17.18	1038	11.3
117	db/HUMAN/HOCOMOCOv11_core_HUMAN_mono_meme_format.meme	HXB8_HUMAN.H11MO.0.C		TTGATTAATKV	3.06e-05	0.00655	2.63	215	710	710	9189	1.14	32	4.51	176	1.92
118	db/HUMAN/HOCOMOCOv11_core_HUMAN_mono_meme_format.meme	ZFP28_HUMAN.H11MO.0.C		TTCTATTTCTTCTTGWGTCA	2.55e-05	0.00796	3.19	313	710	710	9189	1.8	42	5.92	261	2.84
119	db/HUMAN/HOCOMOCOv11_core_HUMAN_mono_meme_format.meme	CEBPA_HUMAN.H11MO.0.A		DRTTGTGCAAYV	8.62e-06	0.00824	3.3	960	710	710	9189	1.06	103	14.51	847	9.22
120	db/HUMAN/HOCOMOCOv11_core_HUMAN_mono_meme_format.meme	NFAC2_HUMAN.H11MO.0.B		TGGAAAAWY	4.32e-06	0.00838	3.36	1947	710	710	9189	1.04	186	26.2	1748	19.02
121	db/HUMAN/HOCOMOCOv11_core_HUMAN_mono_meme_format.meme	RXRB_HUMAN.H11MO.0.C		TSAGGTCASR	3.46e-06	0.00981	3.93	2852	710	710	9189	1.05	256	36.06	2565	27.91
122	db/HUMAN/HOCOMOCOv11_core_HUMAN_mono_meme_format.meme	HXC9_HUMAN.H11MO.0.C		WTTTATKGCH	8.21e-06	0.00986	3.95	1207	710	710	9189	1.46	97	13.66	783	8.52
123	db/HUMAN/HOCOMOCOv11_core_HUMAN_mono_meme_format.meme	ASCL1_HUMAN.H11MO.0.A		CHVCASCTGCYBYY	3.62e-06	0.00994	3.99	2760	710	710	9189	3.25	165	23.24	1504	16.37
124	db/HUMAN/HOCOMOCOv11_core_HUMAN_mono_meme_format.meme	SOX5_HUMAN.H11MO.0.C		YATTGTTW	7.99e-06	0.01	4.03	1263	710	710	9189	1.06	126	17.75	1092	11.88
125	db/HUMAN/HOCOMOCOv11_core_HUMAN_mono_meme_format.meme	FOS_HUMAN.H11MO.0.A		VTGAGTCAB	6.24e-06	0.0109	4.35	1747	710	710	9189	1.05	168	23.66	1553	16.9
126	db/HUMAN/HOCOMOCOv11_core_HUMAN_mono_meme_format.meme	ZBT18_HUMAN.H11MO.0.C		KCCAGMTGTKB	3.88e-06	0.0113	4.53	2931	710	710	9189	1.44	226	31.83	2211	24.06
127	db/HUMAN/HOCOMOCOv11_core_HUMAN_mono_meme_format.meme	SIX1_HUMAN.H11MO.0.A		TGWAAYHTGAKMCY	1.63e-05	0.0141	5.65	871	710	710	9189	7.8	33	4.65	178	1.94
128	db/HUMAN/HOCOMOCOv11_core_HUMAN_mono_meme_format.meme	SOX10_HUMAN.H11MO.0.B		MAARRRVDBCWTTGTT	1.35e-05	0.0143	5.74	1067	710	710	9189	1.09	112	15.77	953	10.37
129	db/HUMAN/HOCOMOCOv11_core_HUMAN_mono_meme_format.meme	RORA_HUMAN.H11MO.0.C		AWSTRGGTCARRG	4.3e-06	0.0176	7.05	4127	710	710	9189	1.53	283	39.86	2900	31.56
130	db/HUMAN/HOCOMOCOv11_core_HUMAN_mono_meme_format.meme	TF7L2_HUMAN.H11MO.0.A		BCCTTTGATSTBB	1.25e-05	0.018	7.23	1455	710	710	9189	1.06	144	20.28	1302	14.17
131	db/HUMAN/HOCOMOCOv11_core_HUMAN_mono_meme_format.meme	ZFP82_HUMAN.H11MO.0.C		TTCCADTTCAYTAATTYTCTCTTC	2.27e-05	0.0182	7.32	810	710	710	9189	1.93	87	12.25	700	7.62
132	db/HUMAN/HOCOMOCOv11_core_HUMAN_mono_meme_format.meme	NKX28_HUMAN.H11MO.0.C		TTCAAGKRC	1.64e-05	0.019	7.6	1166	710	710	9189	1.14	115	16.2	990	10.77
133	db/HUMAN/HOCOMOCOv11_core_HUMAN_mono_meme_format.meme	SNAI2_HUMAN.H11MO.0.A		RRCAGGTGCN	2.91e-05	0.0226	9.05	783	710	710	9189	1.59	84	11.83	674	7.33
# AME (Analysis of Motif Enrichment): Version 5.3.3 compiled on Feb 21 2021 at 14:51:06
# The format of this file is described at https://meme-suite.org/meme/doc/ame-output-format.html.
# ame --verbose 1 --oc . --scoring avg --method fisher --hit-lo-fraction 0.25 --evalue-report-threshold 10.0 --control SE_Foot_noNRL_noCRX.fa SE_Foot_NRL_and_CRX.fa db/HUMAN/HOCOMOCOv11_core_HUMAN_mono_meme_format.meme
