# Supplementary material for: High-resolution genome topology of human retina uncovers super enhancer-promoter interactions at tissue-specific and multifactorial disease loci
Source: Nat Commun. 2022 Oct 7;13:5827. doi: 10.1038/s41467-022-33427-1 (PMC9547065; doi:10.1038/s41467-022-33427-1)
Supplement: Supplementary file 6 — Supplemental Data 3 [file 41467_2022_33427_MOESM6_ESM.xlsx]

## Sheet: eQTL Compartments
Chr	eQTL	eGene_ID	Variant_position	Variant	Variant_compartment	Retinopathy_eGene	AMD_eGene	Glaucoma_eGene
chr1	LINC00115_ENSG00000225880_rs3131966:754964:C:T	ENSG00000225880	819584	rs3131966:754964:C:T	A	FALSE	FALSE	FALSE
chr1	RP11-206L10.9_ENSG00000237491_rs11240773:757843:C:A	ENSG00000237491	822463	rs11240773:757843:C:A	A	FALSE	FALSE	FALSE
chr1	RP4-669L17.10_ENSG00000237094_rs61768173:762632:T:A	ENSG00000237094	827252	rs61768173:762632:T:A	A	FALSE	FALSE	FALSE
chr1	LINC01128_ENSG00000228794_rs10900604:798400:A:G	ENSG00000228794	863020	rs10900604:798400:A:G	A	FALSE	FALSE	FALSE
chr1	RP11-54O7.3_ENSG00000223764_rs34628185:858691:TG:T	ENSG00000223764	923311	rs34628185:858691:TG:T	A	FALSE	FALSE	FALSE
chr1	NOC2L_ENSG00000188976_rs35678314:886182:TG:T	ENSG00000188976	950802	rs35678314:886182:TG:T	A	FALSE	FALSE	FALSE
chr1	AGRN_ENSG00000188157_rs6660139:916549:A:G	ENSG00000188157	981169	rs6660139:916549:A:G	A	FALSE	FALSE	FALSE
chr1	RP11-54O7.17_ENSG00000272512_rs9442612:953952:G:A	ENSG00000272512	1018572	rs9442612:953952:G:A	A	FALSE	FALSE	FALSE
chr1	AGRN_ENSG00000188157_rs116130865:956077:C:T	ENSG00000188157	1020697	rs116130865:956077:C:T	A	FALSE	FALSE	FALSE
chr1	RP11-206L10.9_ENSG00000237491_rs1539638:1080286:G:A	ENSG00000237491	1144906	rs1539638:1080286:G:A	A	FALSE	FALSE	FALSE
chr1	B3GALT6_ENSG00000176022_rs190796582:1167796:C:T	ENSG00000176022	1232416	rs190796582:1167796:C:T	A	FALSE	FALSE	FALSE
chr1	RP5-902P8.10_ENSG00000230415_rs6603787:1188225:G:T	ENSG00000230415	1252845	rs6603787:1188225:G:T	A	FALSE	FALSE	FALSE
chr1	SCNN1D_ENSG00000162572_rs3818646:1191870:C:T	ENSG00000162572	1256490	rs3818646:1191870:C:T	A	FALSE	FALSE	FALSE
chr1	CPSF3L_ENSG00000127054_rs4970438:1293343:T:C	ENSG00000127054	1357963	rs4970438:1293343:T:C	A	FALSE	FALSE	FALSE
chr1	ISG15_ENSG00000187608_rs149870149:1323947:C:G	ENSG00000187608	1388567	rs149870149:1323947:C:G	A	FALSE	FALSE	FALSE
chr1	MRPL20_ENSG00000242485_rs2275915:1342612:G:C	ENSG00000242485	1407232	rs2275915:1342612:G:C	A	FALSE	FALSE	FALSE
chr1	ACAP3_ENSG00000131584_rs34817085:1350601:G:T	ENSG00000131584	1415221	rs34817085:1350601:G:T	A	FALSE	FALSE	FALSE
chr1	RP4-758J18.13_ENSG00000272455_rs34817085:1350601:G:T	ENSG00000272455	1415221	rs34817085:1350601:G:T	A	FALSE	FALSE	FALSE
chr1	ANKRD65_ENSG00000235098_rs142171871:1352127:CT:C	ENSG00000235098	1416747	rs142171871:1352127:CT:C	A	FALSE	FALSE	FALSE
chr1	ATAD3C_ENSG00000215915_rs1240695:1378837:T:C	ENSG00000215915	1443457	rs1240695:1378837:T:C	A	FALSE	FALSE	FALSE
chr1	ATAD3B_ENSG00000160072_rs9329412:1460291:C:T	ENSG00000160072	1524911	rs9329412:1460291:C:T	A	FALSE	FALSE	FALSE
chr1	SLC35E2B_ENSG00000189339_rs9442430:1548801:T:C	ENSG00000189339	1613421	rs9442430:1548801:T:C	A	FALSE	FALSE	FALSE
chr1	UBE2J2_ENSG00000160087_rs11486023:1586752:T:C	ENSG00000160087	1655298	rs11486023:1586752:T:C	A	FALSE	FALSE	FALSE
chr1	SLC35E2_ENSG00000215790_rs61776787:1606571:A:G	ENSG00000215790	1675132	rs61776787:1606571:A:G	A	FALSE	FALSE	FALSE
chr1	RP1-283E3.8_ENSG00000268575_rs909823	ENSG00000268575	1716247	rs909823	A	FALSE	FALSE	FALSE
chr1	RP1-283E3.8_ENSG00000268575_rs36050429:1674026:G:C	ENSG00000268575	1742587	rs36050429:1674026:G:C	A	FALSE	FALSE	FALSE
chr1	GABRD_ENSG00000187730_rs3128314:1973504:C:T	ENSG00000187730	2042065	rs3128314:1973504:C:T	A	FALSE	FALSE	FALSE
chr1	PRKCZ_ENSG00000067606_rs192386882:1981886:C:G	ENSG00000067606	2050447	rs192386882:1981886:C:G	A	FALSE	FALSE	FALSE
chr1	SDF4_ENSG00000078808_rs61129873:2051228:C:CT	ENSG00000078808	2119789	rs61129873:2051228:C:CT	A	FALSE	FALSE	FALSE
chr1	FAAP20_ENSG00000162585_rs12082939:2078922:C:T	ENSG00000162585	2147483	rs12082939:2078922:C:T	A	FALSE	FALSE	FALSE
chr1	RP11-181G12.2_ENSG00000182873_rs2503699:2118539:T:C	ENSG00000182873	2187100	rs2503699:2118539:T:C	A	FALSE	FALSE	FALSE
chr1	B3GALT6_ENSG00000176022_1:2160032:G:C	ENSG00000176022	2228593	1:2160032:G:C	A	FALSE	FALSE	FALSE
chr1	MXRA8_ENSG00000162576_rs2643911:2279434:C:T	ENSG00000162576	2347995	rs2643911:2279434:C:T	A	FALSE	FALSE	FALSE
chr1	RP4-740C4.7_ENSG00000272420_rs903914:2289321:G:A	ENSG00000272420	2357882	rs903914:2289321:G:A	A	FALSE	FALSE	FALSE
chr1	RP4-740C4.7_ENSG00000272420_rs6682346:2295268:A:T	ENSG00000272420	2363829	rs6682346:2295268:A:T	A	FALSE	FALSE	FALSE
chr1	RP4-740C4.5_ENSG00000269896_rs12070927:2300157:C:A	ENSG00000269896	2368718	rs12070927:2300157:C:A	A	FALSE	FALSE	FALSE
chr1	PLCH2_ENSG00000149527_rs4648845	ENSG00000149527	2455662	rs4648845	A	FALSE	FALSE	FALSE
chr1	PANK4_ENSG00000157881_rs12406506:2464567:G:T	ENSG00000157881	2533128	rs12406506:2464567:G:T	NA	FALSE	FALSE	FALSE
chr1	FAM213B_ENSG00000157870_rs70956310:2498626:T:TC	ENSG00000157870	2567187	rs70956310:2498626:T:TC	NA	FALSE	FALSE	FALSE
chr1	TNFRSF14_ENSG00000157873_rs201394395:2503575:C:CTT	ENSG00000157873	2572136	rs201394395:2503575:C:CTT	NA	FALSE	FALSE	FALSE
chr1	TTC34_ENSG00000215912_rs6689281:2585965:T:C	ENSG00000215912	2654526	rs6689281:2585965:T:C	NA	FALSE	FALSE	FALSE
chr1	TNFRSF14_ENSG00000157873_rs2742685:2999202:T:C	ENSG00000157873	3082638	rs2742685:2999202:T:C	A	FALSE	FALSE	FALSE
chr1	MEGF6_ENSG00000162591_rs35420874:3380715:CTG:C	ENSG00000162591	3464151	rs35420874:3380715:CTG:C	A	FALSE	FALSE	FALSE
chr1	ARHGEF16_ENSG00000130762_rs6667361:3384231:A:G	ENSG00000130762	3467667	rs6667361:3384231:A:G	A	FALSE	FALSE	FALSE
chr1	TPRG1L_ENSG00000158109_rs12757620	ENSG00000158109	3623460	rs12757620	A	FALSE	FALSE	FALSE
chr1	TPRG1L_ENSG00000158109_exm7253	ENSG00000158109	3632268	exm7253	A	FALSE	FALSE	FALSE
chr1	TP73_ENSG00000078900_rs2760319:3554624:G:A	ENSG00000078900	3638060	rs2760319:3554624:G:A	A	FALSE	FALSE	FALSE
chr1	TP73-AS1_ENSG00000227372_rs3765767:3635465:G:C	ENSG00000227372	3718901	rs3765767:3635465:G:C	A	FALSE	FALSE	FALSE
chr1	LRRC47_ENSG00000130764_rs111624354:3693752:G:C	ENSG00000130764	3777188	rs111624354:3693752:G:C	A	FALSE	FALSE	FALSE
chr1	LRRC47_ENSG00000130764_rs1175546:3693909:C:T	ENSG00000130764	3777345	rs1175546:3693909:C:T	A	FALSE	FALSE	FALSE
chr1	CEP104_ENSG00000116198_rs7522227:3748085:A:G	ENSG00000116198	3831521	rs7522227:3748085:A:G	A	FALSE	FALSE	FALSE
chr1	DFFB_ENSG00000169598_rs12127619:3774549:C:T	ENSG00000169598	3857985	rs12127619:3774549:C:T	A	FALSE	FALSE	FALSE
chr1	DFFB_ENSG00000169598_rs45603135:3801141:T:G	ENSG00000169598	3884577	rs45603135:3801141:T:G	A	FALSE	FALSE	FALSE
chr1	C1orf174_ENSG00000198912_rs10797357:3821334:G:A	ENSG00000198912	3904770	rs10797357:3821334:G:A	A	FALSE	FALSE	FALSE
chr1	RP1-37J18.2_ENSG00000232596_rs57932991:4613697:G:A	ENSG00000232596	4553637	rs57932991:4613697:G:A	A	FALSE	FALSE	FALSE
chr1	RPL22_ENSG00000116251_rs144260377:5672147:G:A	ENSG00000116251	5612087	rs144260377:5672147:G:A	A	FALSE	FALSE	FALSE
chr1	KCNAB2_ENSG00000069424_rs12079601:5942747:A:G	ENSG00000069424	5882687	rs12079601:5942747:A:G	A	FALSE	FALSE	FALSE
chr1	KCNAB2_ENSG00000069424_rs9434641:6160563:A:G	ENSG00000069424	6100503	rs9434641:6160563:A:G	A	FALSE	FALSE	FALSE
chr1	ICMT_ENSG00000116237_rs6680884:6268371:G:A	ENSG00000116237	6208311	rs6680884:6268371:G:A	A	FALSE	FALSE	FALSE
chr1	RNF207_ENSG00000158286_exm8994	ENSG00000158286	6219256	exm8994	A	FALSE	FALSE	FALSE
chr1	GPR153_ENSG00000158292_rs6577565:6307255:T:C	ENSG00000158292	6247195	rs6577565:6307255:T:C	A	FALSE	FALSE	FALSE
chr1	HES2_ENSG00000069812_rs58125749:6453744:C:A	ENSG00000069812	6393684	rs58125749:6453744:C:A	A	FALSE	FALSE	FALSE
chr1	ESPN_ENSG00000187017_rs45526846:6488123:G:A	ENSG00000187017	6428063	rs45526846:6488123:G:A	A	TRUE	FALSE	FALSE
chr1	PHF13_ENSG00000116273_rs60956105:6519304:TA:T	ENSG00000116273	6459244	rs60956105:6519304:TA:T	A	FALSE	FALSE	FALSE
chr1	NOL9_ENSG00000162408_rs57065667:6627694:G:A	ENSG00000162408	6567634	rs57065667:6627694:G:A	A	FALSE	FALSE	FALSE
chr1	NOL9_ENSG00000162408_rs200459:6703807:A:C	ENSG00000162408	6643747	rs200459:6703807:A:C	A	FALSE	FALSE	FALSE
chr1	DNAJC11_ENSG00000007923_rs56869714:6726450:T:TC	ENSG00000007923	6666390	rs56869714:6726450:T:TC	A	FALSE	FALSE	FALSE
chr1	GPR153_ENSG00000158292_1:6787002:G:GT	ENSG00000158292	6726942	1:6787002:G:GT	A	FALSE	FALSE	FALSE
chr1	DNAJC11_ENSG00000007923_rs2898915:7063387:T:C	ENSG00000007923	7003327	rs2898915:7063387:T:C	A	FALSE	FALSE	FALSE
chr1	RP11-338N10.2_ENSG00000270035_rs12736485:7729591:G:C	ENSG00000270035	7669531	rs12736485:7729591:G:C	A	FALSE	FALSE	FALSE
chr1	RP11-338N10.3_ENSG00000269978_rs12747548:7744856:T:C	ENSG00000269978	7684796	rs12747548:7744856:T:C	A	FALSE	FALSE	FALSE
chr1	RP11-338N10.1_ENSG00000270171_rs77721345:7748009:C:T	ENSG00000270171	7687949	rs77721345:7748009:C:T	A	FALSE	FALSE	FALSE
chr1	RP11-338N10.1_ENSG00000270171_rs9434903:7755254:A:G	ENSG00000270171	7695194	rs9434903:7755254:A:G	A	FALSE	FALSE	FALSE
chr1	RP11-338N10.3_ENSG00000269978_rs4908680:7757998:T:G	ENSG00000269978	7697938	rs4908680:7757998:T:G	A	FALSE	FALSE	FALSE
chr1	RP11-338N10.2_ENSG00000270035_rs1341750:7770419:G:A	ENSG00000270035	7710359	rs1341750:7770419:G:A	A	FALSE	FALSE	FALSE
chr1	RP11-338N10.1_ENSG00000270171_rs2995026:7777415:C:T	ENSG00000270171	7717355	rs2995026:7777415:C:T	A	FALSE	FALSE	FALSE
chr1	RP3-467L1.6_ENSG00000269925_rs707455	ENSG00000269925	7765251	rs707455	A	FALSE	FALSE	FALSE
chr1	VAMP3_ENSG00000049245_rs2153733	ENSG00000049245	7770202	rs2153733	A	FALSE	FALSE	FALSE
chr1	ERRFI1_ENSG00000116285_rs36029078:7931635:AT:A	ENSG00000116285	7871575	rs36029078:7931635:AT:A	A	FALSE	FALSE	FALSE
chr1	PARK7_ENSG00000116288_rs34124834:8028930:T:G	ENSG00000116288	7968870	rs34124834:8028930:T:G	A	FALSE	FALSE	FALSE
chr1	RERE_ENSG00000142599_rs1058790:8413839:A:G	ENSG00000142599	8353779	rs1058790:8413839:A:G	A	FALSE	FALSE	TRUE
chr1	H6PD_ENSG00000049239_rs9435144:9295444:T:C	ENSG00000049239	9235385	rs9435144:9295444:T:C	A	FALSE	FALSE	FALSE
chr1	APITD1_ENSG00000175279_rs70979748:9490821:CT:C	ENSG00000175279	9430762	rs70979748:9490821:CT:C	A	FALSE	FALSE	FALSE
chr1	RP13-392I16.1_ENSG00000235263_rs9430196:9706567:G:A	ENSG00000235263	9646509	rs9430196:9706567:G:A	A	FALSE	FALSE	FALSE
chr1	NMNAT1_ENSG00000173614_rs140532807:9776919:G:A	ENSG00000173614	9716861	rs140532807:9776919:G:A	A	TRUE	FALSE	FALSE
chr1	CLSTN1_ENSG00000171603_rs7526958:9789891:T:C	ENSG00000171603	9729833	rs7526958:9789891:T:C	A	FALSE	FALSE	FALSE
chr1	CLSTN1_ENSG00000171603_rs12725898:9903548:G:T	ENSG00000171603	9843490	rs12725898:9903548:G:T	A	FALSE	FALSE	FALSE
chr1	UBE4B_ENSG00000130939_rs11801988:10153153:A:G	ENSG00000130939	10093095	rs11801988:10153153:A:G	A	FALSE	FALSE	FALSE
chr1	RBP7_ENSG00000162444_rs34277013:10227032:A:C	ENSG00000162444	10166974	rs34277013:10227032:A:C	A	FALSE	FALSE	FALSE
chr1	KIF1B_ENSG00000054523_rs71583845:10255824:C:CT	ENSG00000054523	10195766	rs71583845:10255824:C:CT	A	FALSE	FALSE	FALSE
chr1	APITD1_ENSG00000175279_rs70997231:10487828:A:AT	ENSG00000175279	10427771	rs70997231:10487828:A:AT	A	FALSE	FALSE	FALSE
chr1	DFFA_ENSG00000160049_rs58692231:10502148:GA:G	ENSG00000160049	10442091	rs58692231:10502148:GA:G	A	FALSE	FALSE	FALSE
chr1	PEX14_ENSG00000142655_rs2480777:10597551:C:T	ENSG00000142655	10537494	rs2480777:10597551:C:T	A	FALSE	FALSE	FALSE
chr1	RP4-635E18.8_ENSG00000271895_rs201442337:11069138:G:GGCTCACTGCAACCTCT	ENSG00000271895	11009081	rs201442337:11069138:G:GGCTCACTGCAACCTCT	A	FALSE	FALSE	FALSE
chr1	EXOSC10_ENSG00000171824_rs2791642:11117536:A:T	ENSG00000171824	11057479	rs2791642:11117536:A:T	A	FALSE	FALSE	FALSE
chr1	MTOR_ENSG00000198793_rs12089366:11220187:C:T	ENSG00000198793	11160130	rs12089366:11220187:C:T	A	FALSE	FALSE	FALSE
chr1	RP4-635E18.7_ENSG00000226849_rs77115737:11383216:C:G	ENSG00000226849	11323159	rs77115737:11383216:C:G	A	FALSE	FALSE	FALSE
chr1	DISP3_ENSG00000204624_rs3124627:11508016:G:A	ENSG00000204624	11447959	rs3124627:11508016:G:A	A	FALSE	FALSE	FALSE
chr1	NPPA-AS1_ENSG00000242349_rs11559040:11848139:G:A	ENSG00000242349	11788082	rs11559040:11848139:G:A	A	FALSE	FALSE	FALSE
chr1	MTHFR_ENSG00000177000_rs1476413	ENSG00000177000	11792243	rs1476413	A	FALSE	FALSE	FALSE
chr1	NPPA-AS1_ENSG00000242349_rs198361:11905633:T:C	ENSG00000242349	11845576	rs198361:11905633:T:C	A	FALSE	FALSE	FALSE
chr1	NPPA-AS1_ENSG00000242349_rs11803049:11928895:G:A	ENSG00000242349	11868838	rs11803049:11928895:G:A	A	FALSE	FALSE	FALSE
chr1	PLOD1_ENSG00000083444_rs2180180:12019369:C:T	ENSG00000083444	11959312	rs2180180:12019369:C:T	A	FALSE	FALSE	FALSE
chr1	MFN2_ENSG00000116688_rs2236057	ENSG00000116688	12002148	rs2236057	A	TRUE	FALSE	FALSE
chr1	LRRC38_ENSG00000162494_rs12036737:13793033:T:G	ENSG00000162494	13466565	rs12036737:13793033:T:G	A	FALSE	FALSE	FALSE
chr1	PDPN_ENSG00000162493_rs99382:13907413:A:G	ENSG00000162493	13580918	rs99382:13907413:A:G	A	FALSE	FALSE	FALSE
chr1	PRDM2_ENSG00000116731_rs1203690:14162023:T:G	ENSG00000116731	13835528	rs1203690:14162023:T:G	A	FALSE	FALSE	FALSE
chr1	PDPN_ENSG00000162493_1:14348448:C:CT	ENSG00000162493	14021953	1:14348448:C:CT	A	FALSE	FALSE	FALSE
chr1	CASP9_ENSG00000132906_rs59451051:15856841:C:CA	ENSG00000132906	15530346	rs59451051:15856841:C:CA	A	FALSE	FALSE	FALSE
chr1	DNAJC16_ENSG00000116138_exm19700	ENSG00000116138	15578868	exm19700	A	FALSE	FALSE	FALSE
chr1	DNAJC16_ENSG00000116138_rs10927823:15993603:G:A	ENSG00000116138	15667108	rs10927823:15993603:G:A	A	FALSE	FALSE	FALSE
chr1	SLC25A34_ENSG00000162461_rs1108185:16064144:A:G	ENSG00000162461	15737649	rs1108185:16064144:A:G	A	FALSE	FALSE	FALSE
chr1	SLC25A34_ENSG00000162461_rs79757554:16067710:C:T	ENSG00000162461	15741215	rs79757554:16067710:C:T	A	FALSE	FALSE	FALSE
chr1	FBLIM1_ENSG00000162458_rs72506929:16103182:A:AC	ENSG00000162458	15776687	rs72506929:16103182:A:AC	A	FALSE	FALSE	FALSE
chr1	FLJ37453_ENSG00000179743_rs4661654:16136108:A:G	ENSG00000179743	15809613	rs4661654:16136108:A:G	A	FALSE	FALSE	FALSE
chr1	FLJ37453_ENSG00000179743_rs145975262:16155230:AAAAAC:A	ENSG00000179743	15828735	rs145975262:16155230:AAAAAC:A	A	FALSE	FALSE	FALSE
chr1	UQCRHL_ENSG00000233954_rs10927884:16328453:A:G	ENSG00000233954	16001958	rs10927884:16328453:A:G	A	FALSE	FALSE	FALSE
chr1	CLCNKB_ENSG00000184908_rs61771057:16350692:G:C	ENSG00000184908	16024197	rs61771057:16350692:G:C	A	FALSE	FALSE	FALSE
chr1	HSPB7_ENSG00000173641_rs71631761:16364548:C:G	ENSG00000173641	16038053	rs71631761:16364548:C:G	A	FALSE	FALSE	FALSE
chr1	CLCNKA_ENSG00000186510_rs58668677:16364622:G:A	ENSG00000186510	16038127	rs58668677:16364622:G:A	A	FALSE	FALSE	FALSE
chr1	HSPB7_ENSG00000173641_rs9442232:16386846:G:A	ENSG00000173641	16060351	rs9442232:16386846:G:A	A	FALSE	FALSE	FALSE
chr1	ARHGEF19_ENSG00000142632_rs71574166:16533830:AATTC:A	ENSG00000142632	16207335	rs71574166:16533830:AATTC:A	A	FALSE	FALSE	FALSE
chr1	FBXO42_ENSG00000037637_rs41269189:16555105:C:T	ENSG00000037637	16228610	rs41269189:16555105:C:T	A	FALSE	FALSE	FALSE
chr1	CROCCP2_ENSG00000215908_1:16685088:T:TTTTA	ENSG00000215908	16358593	1:16685088:T:TTTTA	A	FALSE	FALSE	FALSE
chr1	FBXO42_ENSG00000037637_rs681104:16734627:A:G	ENSG00000037637	16408132	rs681104:16734627:A:G	A	FALSE	FALSE	FALSE
chr1	RP4-798A10.2_ENSG00000226029_rs279788:16782995:C:T	ENSG00000226029	16456500	rs279788:16782995:C:T	A	FALSE	FALSE	FALSE
chr1	NECAP2_ENSG00000157191_rs3072447:16795169:C:CTG	ENSG00000157191	16468674	rs3072447:16795169:C:CTG	A	FALSE	FALSE	FALSE
chr1	RP4-798A10.2_ENSG00000226029_rs12093260:16806925:A:G	ENSG00000226029	16480430	rs12093260:16806925:A:G	A	FALSE	FALSE	FALSE
chr1	RP5-875O13.7_ENSG00000280114_rs28507748:16836801:A:T	ENSG00000280114	16510306	rs28507748:16836801:A:T	A	FALSE	FALSE	FALSE
chr1	ESPNP_ENSG00000268869_rs10907231:16851440:C:T	ENSG00000268869	16524945	rs10907231:16851440:C:T	A	FALSE	FALSE	FALSE
chr1	CROCCP3_ENSG00000080947_rs28673857:16854366:C:T	ENSG00000080947	16527871	rs28673857:16854366:C:T	A	FALSE	FALSE	FALSE
chr1	ESPNP_ENSG00000268869_rs2991726:16861562:A:C	ENSG00000268869	16535067	rs2991726:16861562:A:C	A	FALSE	FALSE	FALSE
chr1	CROCC_ENSG00000058453_rs370446226:16885304:AGT:A	ENSG00000058453	16558809	rs370446226:16885304:AGT:A	A	FALSE	FALSE	FALSE
chr1	ATP13A2_ENSG00000159363_rs1765543:16885862:G:T	ENSG00000159363	16559367	rs1765543:16885862:G:T	A	FALSE	FALSE	FALSE
chr1	RP11-108M9.4_ENSG00000238142_rs12142843:16887183:G:A	ENSG00000238142	16560688	rs12142843:16887183:G:A	A	FALSE	FALSE	FALSE
chr1	ESPNP_ENSG00000268869_rs3981774:16916358:G:C	ENSG00000268869	16589863	rs3981774:16916358:G:C	A	FALSE	FALSE	FALSE
chr1	NBPF1_ENSG00000219481_rs61297981:16933623:GAAGAA:G	ENSG00000219481	16607128	rs61297981:16933623:GAAGAA:G	A	FALSE	FALSE	FALSE
chr1	RP4-798A10.2_ENSG00000226029_rs2147037:16940165:C:G	ENSG00000226029	16613670	rs2147037:16940165:C:G	A	FALSE	FALSE	FALSE
chr1	ATP13A2_ENSG00000159363_rs2786808:16942028:G:A	ENSG00000159363	16615533	rs2786808:16942028:G:A	A	FALSE	FALSE	FALSE
chr1	RP4-798A10.7_ENSG00000261135_1:16957486:C:T	ENSG00000261135	16630991	1:16957486:C:T	A	FALSE	FALSE	FALSE
chr1	MST1L_ENSG00000186715_rs201771886:16984010:G:C	ENSG00000186715	16657515	rs201771886:16984010:G:C	A	FALSE	FALSE	FALSE
chr1	RP11-108M9.4_ENSG00000238142_rs201771886:16984010:G:C	ENSG00000238142	16657515	rs201771886:16984010:G:C	A	FALSE	FALSE	FALSE
chr1	RP5-875O13.7_ENSG00000280114_rs1977269	ENSG00000280114	16678355	rs1977269	A	FALSE	FALSE	FALSE
chr1	NBPF1_ENSG00000219481_rs2243658:17031995:G:A	ENSG00000219481	16705500	rs2243658:17031995:G:A	A	FALSE	FALSE	FALSE
chr1	PADI2_ENSG00000117115_rs2419171:17053766:G:A	ENSG00000117115	16727271	rs2419171:17053766:G:A	A	FALSE	FALSE	FALSE
chr1	MST1P2_ENSG00000186301_rs526315:17055497:C:T	ENSG00000186301	16729002	rs526315:17055497:C:T	A	FALSE	FALSE	FALSE
chr1	RP4-798A10.7_ENSG00000261135_rs61769742:17087841:T:C	ENSG00000261135	16761346	rs61769742:17087841:T:C	B	FALSE	FALSE	FALSE
chr1	CROCCP2_ENSG00000215908_rs67484375:17221878:TC:T	ENSG00000215908	16895383	rs67484375:17221878:TC:T	A	FALSE	FALSE	FALSE
chr1	CROCCP2_ENSG00000215908_1:17224847:A:G	ENSG00000215908	16898352	1:17224847:A:G	A	FALSE	FALSE	FALSE
chr1	CROCC_ENSG00000058453_rs11584240:17231692:G:A	ENSG00000058453	16905197	rs11584240:17231692:G:A	A	FALSE	FALSE	FALSE
chr1	NBPF1_ENSG00000219481_rs11588350:17231788:C:T	ENSG00000219481	16905293	rs11588350:17231788:C:T	A	FALSE	FALSE	FALSE
chr1	RP11-108M9.4_ENSG00000238142_rs35966608:17237071:A:G	ENSG00000238142	16910576	rs35966608:17237071:A:G	A	FALSE	FALSE	FALSE
chr1	RP11-108M9.4_ENSG00000238142_rs11203396:17237828:A:G	ENSG00000238142	16911333	rs11203396:17237828:A:G	A	FALSE	FALSE	FALSE
chr1	RP11-108M9.4_ENSG00000238142_rs55667815:17255938:TC:T	ENSG00000238142	16929443	rs55667815:17255938:TC:T	A	FALSE	FALSE	FALSE
chr1	MST1L_ENSG00000186715_rs9435731:17306029:C:A	ENSG00000186715	16979534	rs9435731:17306029:C:A	A	FALSE	FALSE	FALSE
chr1	MST1L_ENSG00000186715_rs181809608:17332500:C:T	ENSG00000186715	17006005	rs181809608:17332500:C:T	A	FALSE	FALSE	FALSE
chr1	MST1P2_ENSG00000186301_rs35496797:17336545:G:C	ENSG00000186301	17010050	rs35496797:17336545:G:C	A	FALSE	FALSE	FALSE
chr1	SDHB_ENSG00000117118_rs12142244:17350931:G:A	ENSG00000117118	17024436	rs12142244:17350931:G:A	A	FALSE	FALSE	FALSE
chr1	PADI2_ENSG00000117115_rs2746482:17465937:A:G	ENSG00000117115	17139442	rs2746482:17465937:A:G	A	FALSE	FALSE	FALSE
chr1	PADI1_ENSG00000142623_rs2977227	ENSG00000142623	17249833	rs2977227	A	FALSE	FALSE	FALSE
chr1	ARHGEF10L_ENSG00000074964_rs6668260:17867479:T:C	ENSG00000074964	17540984	rs6668260:17867479:T:C	A	FALSE	FALSE	FALSE
chr1	IGSF21_ENSG00000117154_rs12023252:18349019:G:T	ENSG00000117154	18022525	rs12023252:18349019:G:T	A	FALSE	FALSE	FALSE
chr1	IGSF21_ENSG00000117154_rs12759956:18432831:T:A	ENSG00000117154	18106337	rs12759956:18432831:T:A	A	FALSE	FALSE	FALSE
chr1	ARHGEF10L_ENSG00000074964_rs10157701:18438930:C:T	ENSG00000074964	18112436	rs10157701:18438930:C:T	A	FALSE	FALSE	FALSE
chr1	IFFO2_ENSG00000169991_rs140029054:19071190:G:A	ENSG00000169991	18744696	rs140029054:19071190:G:A	A	FALSE	FALSE	FALSE
chr1	EMC1_ENSG00000127463_rs34082937:19417590:CA:C	ENSG00000127463	19091096	rs34082937:19417590:CA:C	A	TRUE	FALSE	FALSE
chr1	RP5-1126H10.2_ENSG00000272084_rs17397875:19530224:G:T	ENSG00000272084	19203730	rs17397875:19530224:G:T	A	FALSE	FALSE	FALSE
chr1	EMC1_ENSG00000127463_rs2073104:19564650:C:G	ENSG00000127463	19238156	rs2073104:19564650:C:G	A	TRUE	FALSE	FALSE
chr1	MRTO4_ENSG00000053372_rs2103718:19588061:A:G	ENSG00000053372	19261567	rs2103718:19588061:A:G	A	FALSE	FALSE	FALSE
chr1	AKR7L_ENSG00000211454_rs2103718:19588061:A:G	ENSG00000211454	19261567	rs2103718:19588061:A:G	A	FALSE	FALSE	FALSE
chr1	CAPZB_ENSG00000077549_rs1738025:19609254:T:C	ENSG00000077549	19282760	rs1738025:19609254:T:C	A	FALSE	FALSE	FALSE
chr1	AKR7A2_ENSG00000053371_rs2227295:19638309:A:G	ENSG00000053371	19311815	rs2227295:19638309:A:G	A	FALSE	FALSE	FALSE
chr1	PQLC2_ENSG00000040487_rs477812:19648143:A:C	ENSG00000040487	19321649	rs477812:19648143:A:C	A	FALSE	FALSE	FALSE
chr1	NBL1_ENSG00000158747_rs2294629:19943823:C:A	ENSG00000158747	19617329	rs2294629:19943823:C:A	A	FALSE	FALSE	FALSE
chr1	MINOS1_ENSG00000173436_rs728611:19948507:A:G	ENSG00000173436	19622013	rs728611:19948507:A:G	A	FALSE	FALSE	FALSE
chr1	OTUD3_ENSG00000169914_rs190202032:20199248:T:C	ENSG00000169914	19872755	rs190202032:20199248:T:C	A	FALSE	FALSE	FALSE
chr1	VWA5B1_ENSG00000158816_rs10737446:20542393:A:G	ENSG00000158816	20215900	rs10737446:20542393:A:G	A	FALSE	FALSE	FALSE
chr1	CAMK2N1_ENSG00000162545_rs10737446:20542393:A:G	ENSG00000162545	20215900	rs10737446:20542393:A:G	A	FALSE	FALSE	FALSE
chr1	VWA5B1_ENSG00000158816_rs10546611:20634739:CAA:C	ENSG00000158816	20308246	rs10546611:20634739:CAA:C	A	FALSE	FALSE	FALSE
chr1	CAMK2N1_ENSG00000162545_rs12566008:20688550:T:C	ENSG00000162545	20362057	rs12566008:20688550:T:C	A	FALSE	FALSE	FALSE
chr1	MUL1_ENSG00000090432_rs3831949:20826782:CCT:C	ENSG00000090432	20500289	rs3831949:20826782:CCT:C	A	FALSE	FALSE	FALSE
chr1	PINK1_ENSG00000158828_rs7520498:20949628:C:T	ENSG00000158828	20623135	rs7520498:20949628:C:T	A	FALSE	FALSE	FALSE
chr1	PINK1-AS_ENSG00000117242_rs671312:20976212:C:T	ENSG00000117242	20649719	rs671312:20976212:C:T	A	FALSE	FALSE	FALSE
chr1	DDOST_ENSG00000244038_rs623817	ENSG00000244038	20659585	rs623817	A	FALSE	FALSE	FALSE
chr1	CAMK2N1_ENSG00000162545_rs138931771:21353895:A:G	ENSG00000162545	21027402	rs138931771:21353895:A:G	A	FALSE	FALSE	FALSE
chr1	EIF4G3_ENSG00000075151_rs12125335:21385436:T:C	ENSG00000075151	21058943	rs12125335:21385436:T:C	A	FALSE	FALSE	FALSE
chr1	NBPF3_ENSG00000142794_rs12071022:21730363:G:A	ENSG00000142794	21403870	rs12071022:21730363:G:A	A	FALSE	FALSE	FALSE
chr1	NBPF3_ENSG00000142794_rs6426709:21790941:A:G	ENSG00000142794	21464448	rs6426709:21790941:A:G	A	FALSE	FALSE	FALSE
chr1	NBPF3_ENSG00000142794_rs139628507:21861788:C:A	ENSG00000142794	21535295	rs139628507:21861788:C:A	A	FALSE	FALSE	FALSE
chr1	ALPL_ENSG00000162551_rs1256344:21874042:C:G	ENSG00000162551	21547549	rs1256344:21874042:C:G	A	FALSE	FALSE	FALSE
chr1	ALPL_ENSG00000162551_rs201529102:21899400:A:G	ENSG00000162551	21572907	rs201529102:21899400:A:G	A	FALSE	FALSE	FALSE
chr1	USP48_ENSG00000090686_rs7519675:22106875:A:G	ENSG00000090686	21780382	rs7519675:22106875:A:G	A	FALSE	FALSE	FALSE
chr1	USP48_ENSG00000090686_rs139260796:22113900:G:A	ENSG00000090686	21787407	rs139260796:22113900:G:A	A	FALSE	FALSE	FALSE
chr1	ZBTB40_ENSG00000184677_rs7414984:22136402:A:G	ENSG00000184677	21809909	rs7414984:22136402:A:G	A	FALSE	FALSE	FALSE
chr1	HSPG2_ENSG00000142798_rs71698642:22249534:ATT:A	ENSG00000142798	21923041	rs71698642:22249534:ATT:A	A	FALSE	FALSE	FALSE
chr1	LINC00339_ENSG00000218510_rs2473295	ENSG00000218510	22028373	rs2473295	A	FALSE	FALSE	FALSE
chr1	LINC00339_ENSG00000218510_rs34108012:22500688:G:A	ENSG00000218510	22174195	rs34108012:22500688:G:A	A	FALSE	FALSE	FALSE
chr1	C1QA_ENSG00000173372_rs760916:22616286:T:G	ENSG00000173372	22289793	rs760916:22616286:T:G	A	FALSE	FALSE	FALSE
chr1	EPHA8_ENSG00000070886_rs5773011:22901743:CTTATTA:C	ENSG00000070886	22575250	rs5773011:22901743:CTTATTA:C	A	FALSE	FALSE	FALSE
chr1	EPHA8_ENSG00000070886_rs56044578:22915674:G:A	ENSG00000070886	22589181	rs56044578:22915674:G:A	A	FALSE	FALSE	FALSE
chr1	EPHB2_ENSG00000133216_rs5773024:23151933:CA:C	ENSG00000133216	22825440	rs5773024:23151933:CA:C	A	FALSE	FALSE	FALSE
chr1	LUZP1_ENSG00000169641_rs2235548:23394062:G:A	ENSG00000169641	23067569	rs2235548:23394062:G:A	A	FALSE	FALSE	FALSE
chr1	LUZP1_ENSG00000169641_rs6704440:23513047:C:A	ENSG00000169641	23186554	rs6704440:23513047:C:A	A	FALSE	FALSE	FALSE
chr1	ZNF436-AS1_ENSG00000249087_rs57254366:23690536:T:TA	ENSG00000249087	23364043	rs57254366:23690536:T:TA	A	FALSE	FALSE	FALSE
chr1	TCEA3_ENSG00000204219_rs10917373:23691745:C:T	ENSG00000204219	23365252	rs10917373:23691745:C:T	A	FALSE	FALSE	FALSE
chr1	ZNF436_ENSG00000125945_rs4649024:23701583:C:T	ENSG00000125945	23375090	rs4649024:23701583:C:T	A	FALSE	FALSE	FALSE
chr1	TCEA3_ENSG00000204219_rs946266:23721847:C:T	ENSG00000204219	23395354	rs946266:23721847:C:T	A	FALSE	FALSE	FALSE
chr1	TCEA3_ENSG00000204219_rs36007732:23775548:GTC:G	ENSG00000204219	23449055	rs36007732:23775548:GTC:G	A	FALSE	FALSE	FALSE
chr1	ASAP3_ENSG00000088280_rs1555024:23786203:C:T	ENSG00000088280	23459710	rs1555024:23786203:C:T	A	FALSE	FALSE	FALSE
chr1	HMGCL_ENSG00000117305_rs71026630:24173832:C:CT	ENSG00000117305	23847342	rs71026630:24173832:C:CT	A	FALSE	FALSE	FALSE
chr1	FUCA1_ENSG00000179163_rs3003622:24195249:A:G	ENSG00000179163	23868759	rs3003622:24195249:A:G	A	FALSE	FALSE	FALSE
chr1	RP11-293P20.2_ENSG00000225315_rs141706215:24198566:T:C	ENSG00000225315	23872076	rs141706215:24198566:T:C	A	FALSE	FALSE	FALSE
chr1	PITHD1_ENSG00000057757_rs7516774:24203848:G:A	ENSG00000057757	23877358	rs7516774:24203848:G:A	A	FALSE	FALSE	FALSE
chr1	PNRC2_ENSG00000189266_rs75910560:24322001:A:C	ENSG00000189266	23995511	rs75910560:24322001:A:C	A	FALSE	FALSE	FALSE
chr1	MYOM3_ENSG00000142661_rs150168397:24393807:T:C	ENSG00000142661	24067317	rs150168397:24393807:T:C	A	FALSE	FALSE	FALSE
chr1	RP11-293P20.2_ENSG00000225315_rs3923546:24414077:T:C	ENSG00000225315	24087587	rs3923546:24414077:T:C	A	FALSE	FALSE	FALSE
chr1	IL22RA1_ENSG00000142677_rs16829225:24470393:C:T	ENSG00000142677	24143903	rs16829225:24470393:C:T	A	FALSE	FALSE	FALSE
chr1	IFNLR1_ENSG00000185436_rs12094257:24513608:C:T	ENSG00000185436	24187118	rs12094257:24513608:C:T	A	FALSE	FALSE	FALSE
chr1	STPG1_ENSG00000001460_rs11446442:24677898:G:GT	ENSG00000001460	24351408	rs11446442:24677898:G:GT	A	FALSE	FALSE	FALSE
chr1	STPG1_ENSG00000001460_rs10708610:24765378:TA:T	ENSG00000001460	24438888	rs10708610:24765378:TA:T	A	FALSE	FALSE	FALSE
chr1	NIPAL3_ENSG00000001461_rs195730:24799552:G:C	ENSG00000001461	24473062	rs195730:24799552:G:C	A	FALSE	FALSE	FALSE
chr1	RCAN3_ENSG00000117602_rs195709:24816729:T:C	ENSG00000117602	24490239	rs195709:24816729:T:C	A	FALSE	FALSE	FALSE
chr1	RCAN3_ENSG00000117602_rs55684532:24861105:G:GA	ENSG00000117602	24534615	rs55684532:24861105:G:GA	A	FALSE	FALSE	FALSE
chr1	IFNLR1_ENSG00000185436_rs12069273:24878789:T:C	ENSG00000185436	24552298	rs12069273:24878789:T:C	A	FALSE	FALSE	FALSE
chr1	NCMAP_ENSG00000184454_rs139523965:24881779:AAAT:A	ENSG00000184454	24555288	rs139523965:24881779:AAAT:A	A	FALSE	FALSE	FALSE
chr1	NCMAP_ENSG00000184454_rs4648999:24914032:A:T	ENSG00000184454	24587541	rs4648999:24914032:A:T	A	FALSE	FALSE	FALSE
chr1	SYF2_ENSG00000117614_rs11581519:25011209:T:C	ENSG00000117614	24684718	rs11581519:25011209:T:C	A	FALSE	FALSE	FALSE
chr1	RP11-293P20.2_ENSG00000225315_1:25060471:CTT:C	ENSG00000225315	24733980	1:25060471:CTT:C	A	FALSE	FALSE	FALSE
chr1	CLIC4_ENSG00000169504_1:25077698:CTTT:C	ENSG00000169504	24751207	1:25077698:CTTT:C	A	FALSE	FALSE	FALSE
chr1	TMEM50A_ENSG00000183726_rs190056379:25621980:C:T	ENSG00000183726	25295489	rs190056379:25621980:C:T	A	FALSE	FALSE	FALSE
chr1	RHCE_ENSG00000188672_rs760938:25715885:C:A	ENSG00000188672	25389394	rs760938:25715885:C:A	A	FALSE	FALSE	FALSE
chr1	TMEM57_ENSG00000204178_rs66898111:25823871:C:CA	ENSG00000204178	25497380	rs66898111:25823871:C:CA	A	FALSE	FALSE	FALSE
chr1	MTFR1L_ENSG00000117640_rs2565032:26174128:G:T	ENSG00000117640	25847637	rs2565032:26174128:G:T	A	FALSE	FALSE	FALSE
chr1	SEPN1_ENSG00000162430_rs807067:26197063:C:T	ENSG00000162430	25870572	rs807067:26197063:C:T	A	FALSE	FALSE	FALSE
chr1	EXTL1_ENSG00000158008_rs58286202:26339903:G:A	ENSG00000158008	26013412	rs58286202:26339903:G:A	A	FALSE	FALSE	FALSE
chr1	PAFAH2_ENSG00000158006_rs3008244:26344477:G:A	ENSG00000158006	26017986	rs3008244:26344477:G:A	A	FALSE	FALSE	FALSE
chr1	PAQR7_ENSG00000182749_rs6669918:26427055:A:C	ENSG00000182749	26100564	rs6669918:26427055:A:C	A	FALSE	FALSE	FALSE
chr1	CNKSR1_ENSG00000142675_rs8768:26497340:A:C	ENSG00000142675	26170849	rs8768:26497340:A:C	A	FALSE	FALSE	FALSE
chr1	RP11-96L14.7_ENSG00000236782_rs2802344:26501149:T:C	ENSG00000236782	26174658	rs2802344:26501149:T:C	A	FALSE	FALSE	FALSE
chr1	ZNF593_ENSG00000142684_rs6700024:26526554:G:A	ENSG00000142684	26200063	rs6700024:26526554:G:A	A	FALSE	FALSE	FALSE
chr1	UBXN11_ENSG00000158062_rs67397788:26534268:AAAAG:A	ENSG00000158062	26207777	rs67397788:26534268:AAAAG:A	A	FALSE	FALSE	FALSE
chr1	RP11-231P20.2_ENSG00000236155_rs10493028:26552921:T:C	ENSG00000236155	26226430	rs10493028:26552921:T:C	A	FALSE	FALSE	FALSE
chr1	CEP85_ENSG00000130695_rs146201400:26645955:G:GA	ENSG00000130695	26319464	rs146201400:26645955:G:GA	A	FALSE	FALSE	FALSE
chr1	CEP85_ENSG00000130695_rs12410600:26661402:G:C	ENSG00000130695	26334911	rs12410600:26661402:G:C	A	FALSE	FALSE	FALSE
chr1	DHDDS_ENSG00000117682_rs1002488:26865922:G:A	ENSG00000117682	26539431	rs1002488:26865922:G:A	A	TRUE	FALSE	FALSE
chr1	HMGN2_ENSG00000198830_rs76288018:26884659:C:T	ENSG00000198830	26558168	rs76288018:26884659:C:T	A	FALSE	FALSE	FALSE
chr1	PIGV_ENSG00000060642_rs34397747:27092322:T:C	ENSG00000060642	26765831	rs34397747:27092322:T:C	A	FALSE	FALSE	FALSE
chr1	NUDC_ENSG00000090273_rs78128878:27220625:T:C	ENSG00000090273	26894134	rs78128878:27220625:T:C	A	FALSE	FALSE	FALSE
chr1	RP5-968P14.2_ENSG00000260063_rs59479684:27255904:CA:C	ENSG00000260063	26929413	rs59479684:27255904:CA:C	A	FALSE	FALSE	FALSE
chr1	WDTC1_ENSG00000142784_rs116341923:27365710:A:G	ENSG00000142784	27039219	rs116341923:27365710:A:G	A	FALSE	FALSE	FALSE
chr1	TMEM222_ENSG00000186501_rs148168271:27531570:G:A	ENSG00000186501	27205079	rs148168271:27531570:G:A	A	FALSE	FALSE	FALSE
chr1	SESN2_ENSG00000130766_rs5002223:27963255:A:T	ENSG00000130766	27636744	rs5002223:27963255:A:T	A	FALSE	FALSE	FALSE
chr1	ZDHHC18_ENSG00000204160_rs145044622:27999953:A:ATC	ENSG00000204160	27673442	rs145044622:27999953:A:ATC	A	FALSE	FALSE	FALSE
chr1	SNHG3_ENSG00000242125_rs11580653:28219266:C:T	ENSG00000242125	27892755	rs11580653:28219266:C:T	A	FALSE	FALSE	FALSE
chr1	RPA2_ENSG00000117748_rs17185038:28219658:C:G	ENSG00000117748	27893147	rs17185038:28219658:C:G	A	FALSE	FALSE	FALSE
chr1	EYA3_ENSG00000158161_rs10902684	ENSG00000158161	28050542	rs10902684	A	FALSE	FALSE	FALSE
chr1	PTAFR_ENSG00000169403_rs111636511:28560651:G:GGTTTT	ENSG00000169403	28234140	rs111636511:28560651:G:GGTTTT	A	FALSE	FALSE	FALSE
chr1	ATPIF1_ENSG00000130770_rs113208687:28565867:T:TA	ENSG00000130770	28239356	rs113208687:28565867:T:TA	A	FALSE	FALSE	FALSE
chr1	RP5-1092A3.4_ENSG00000270605_rs479144:28574356:A:C	ENSG00000270605	28247845	rs479144:28574356:A:C	A	FALSE	FALSE	FALSE
chr1	DNAJC8_ENSG00000126698_rs11805172:28581064:A:G	ENSG00000126698	28254553	rs11805172:28581064:A:G	A	FALSE	FALSE	FALSE
chr1	SNHG12_ENSG00000197989_1:28584353:TAAAAAAAA:T	ENSG00000197989	28257842	1:28584353:TAAAAAAAA:T	A	FALSE	FALSE	FALSE
chr1	ATPIF1_ENSG00000130770_rs7556668:28617464:A:G	ENSG00000130770	28290953	rs7556668:28617464:A:G	A	FALSE	FALSE	FALSE
chr1	SESN2_ENSG00000130766_rs12132464:28627526:C:T	ENSG00000130766	28301015	rs12132464:28627526:C:T	A	FALSE	FALSE	FALSE
chr1	PHACTR4_ENSG00000204138_rs60645402:28690475:AT:A	ENSG00000204138	28363964	rs60645402:28690475:AT:A	A	FALSE	FALSE	FALSE
chr1	TRNAU1AP_ENSG00000180098_rs7415686:28892965:C:T	ENSG00000180098	28566453	rs7415686:28892965:C:T	A	FALSE	FALSE	FALSE
chr1	OPRD1_ENSG00000116329_rs204047:29145124:G:T	ENSG00000116329	28818612	rs204047:29145124:G:T	A	FALSE	FALSE	FALSE
chr1	OPRD1_ENSG00000116329_rs375167669:29173404:T:C	ENSG00000116329	28846892	rs375167669:29173404:T:C	A	FALSE	FALSE	FALSE
chr1	MECR_ENSG00000116353_rs55747231:29223337:C:CAGTG	ENSG00000116353	28896825	rs55747231:29223337:C:CAGTG	A	FALSE	FALSE	FALSE
chr1	MED18_ENSG00000130772_rs145850575:29536018:CAG:C	ENSG00000130772	29209506	rs145850575:29536018:CAG:C	A	FALSE	FALSE	FALSE
chr1	SDC3_ENSG00000162512_rs76000180:31361796:C:CT	ENSG00000162512	30888949	rs76000180:31361796:C:CT	A	FALSE	FALSE	FALSE
chr1	RP11-490K7.4_ENSG00000229447_rs77686648:31710349:CT:C	ENSG00000229447	31237502	rs77686648:31710349:CT:C	A	FALSE	FALSE	FALSE
chr1	COL16A1_ENSG00000084636_rs6657383:32165059:C:T	ENSG00000084636	31699458	rs6657383:32165059:C:T	A	FALSE	FALSE	FALSE
chr1	HDAC1_ENSG00000116478_rs77626504:32477783:A:G	ENSG00000116478	32012182	rs77626504:32477783:A:G	A	FALSE	FALSE	FALSE
chr1	TMEM234_ENSG00000160055_rs370003341:32581790:CT:C	ENSG00000160055	32116189	rs370003341:32581790:CT:C	A	FALSE	FALSE	FALSE
chr1	EIF3I_ENSG00000084623_1:32589340:TA:T	ENSG00000084623	32123739	1:32589340:TA:T	A	FALSE	FALSE	FALSE
chr1	MTMR9LP_ENSG00000220785_rs2291063:32713199:A:G	ENSG00000220785	32247598	rs2291063:32713199:A:G	A	FALSE	FALSE	FALSE
chr1	FAM229A_ENSG00000225828_rs2273376:32832292:A:G	ENSG00000225828	32366691	rs2273376:32832292:A:G	A	FALSE	FALSE	FALSE
chr1	BSDC1_ENSG00000160058_rs2273376:32832292:A:G	ENSG00000160058	32366691	rs2273376:32832292:A:G	A	FALSE	FALSE	FALSE
chr1	KIAA1522_ENSG00000162522_rs113824192:33287241:C:CT	ENSG00000162522	32821640	rs113824192:33287241:C:CT	A	FALSE	FALSE	FALSE
chr1	S100PBP_ENSG00000116497_rs34595471:33290399:C:CT	ENSG00000116497	32824798	rs34595471:33290399:C:CT	A	FALSE	FALSE	FALSE
chr1	FNDC5_ENSG00000160097_rs11576800:33344978:C:T	ENSG00000160097	32879377	rs11576800:33344978:C:T	A	FALSE	FALSE	FALSE
chr1	HPCA_ENSG00000121905_rs527504:33392427:G:A	ENSG00000121905	32926826	rs527504:33392427:G:A	A	FALSE	FALSE	FALSE
chr1	RNF19B_ENSG00000116514_rs520309:33398256:T:C	ENSG00000116514	32932655	rs520309:33398256:T:C	A	FALSE	FALSE	FALSE
chr1	TMEM54_ENSG00000121900_rs194662:33436799:A:C	ENSG00000121900	32971198	rs194662:33436799:A:C	A	FALSE	FALSE	FALSE
chr1	AK2_ENSG00000004455_1:33456305:CA:C	ENSG00000004455	32990704	1:33456305:CA:C	A	FALSE	FALSE	FALSE
chr1	TRIM62_ENSG00000116525_rs368589779:33813967:T:C	ENSG00000116525	33348366	rs368589779:33813967:T:C	A	FALSE	FALSE	FALSE
chr1	PHC2_ENSG00000134686_rs6663484:33878554:T:G	ENSG00000134686	33412953	rs6663484:33878554:T:G	A	FALSE	FALSE	FALSE
chr1	ZSCAN20_ENSG00000121903_rs12402882:33978546:G:T	ENSG00000121903	33512946	rs12402882:33978546:G:T	A	FALSE	FALSE	FALSE
chr1	TRIM62_ENSG00000116525_rs7511823:33994201:G:A	ENSG00000116525	33528601	rs7511823:33994201:G:A	A	FALSE	FALSE	FALSE
chr1	CSMD2_ENSG00000121904_rs4653352:34283024:A:G	ENSG00000121904	33817423	rs4653352:34283024:A:G	A	FALSE	FALSE	FALSE
chr1	RP11-244H3.1_ENSG00000241014_rs12736512:34704485:T:G	ENSG00000241014	34238884	rs12736512:34704485:T:G	B	FALSE	FALSE	FALSE
chr1	KIAA0319L_ENSG00000142687_rs67217142:35893836:AT:A	ENSG00000142687	35428235	rs67217142:35893836:AT:A	A	FALSE	FALSE	FALSE
chr1	KIAA0319L_ENSG00000142687_1:36088525:A:C	ENSG00000142687	35622924	1:36088525:A:C	A	FALSE	FALSE	FALSE
chr1	C1orf216_ENSG00000142686_rs12038463:36210507:C:T	ENSG00000142686	35744906	rs12038463:36210507:C:T	A	FALSE	FALSE	FALSE
chr1	AGO1_ENSG00000092847_rs114705982:36232075:T:C	ENSG00000092847	35766474	rs114705982:36232075:T:C	A	FALSE	FALSE	FALSE
chr1	TRAPPC3_ENSG00000054116_rs184852223:36331583:G:A	ENSG00000054116	35865982	rs184852223:36331583:G:A	A	FALSE	FALSE	TRUE
chr1	COL8A2_ENSG00000171812_rs4381151:36612151:C:G	ENSG00000171812	36146550	rs4381151:36612151:C:G	A	FALSE	FALSE	FALSE
chr1	TRAPPC3_ENSG00000054116_rs5773520:36633897:G:GA	ENSG00000054116	36168296	rs5773520:36633897:G:GA	A	FALSE	FALSE	TRUE
chr1	MAP7D1_ENSG00000116871_rs41267273:36645811:T:G	ENSG00000116871	36180210	rs41267273:36645811:T:G	A	FALSE	FALSE	FALSE
chr1	THRAP3_ENSG00000054118_1:36667684:TA:T	ENSG00000054118	36202083	1:36667684:TA:T	A	FALSE	FALSE	FALSE
chr1	RP11-268J15.5_ENSG00000116883_rs2242428:36752152:C:T	ENSG00000116883	36286551	rs2242428:36752152:C:T	A	FALSE	FALSE	FALSE
chr1	LSM10_ENSG00000181817_rs79251590:36863697:T:C	ENSG00000181817	36398096	rs79251590:36863697:T:C	A	FALSE	FALSE	FALSE
chr1	OSCP1_ENSG00000116885_exm45339	ENSG00000116885	36420516	exm45339	A	FALSE	FALSE	FALSE
chr1	TFAP2E_ENSG00000116819_rs76827316:36983367:A:G	ENSG00000116819	36517766	rs76827316:36983367:A:G	A	FALSE	FALSE	FALSE
chr1	TRAPPC3_ENSG00000054116_rs79315100:36989003:C:T	ENSG00000054116	36523402	rs79315100:36989003:C:T	A	FALSE	FALSE	TRUE
chr1	GRIK3_ENSG00000163873_rs116794299:37411387:G:A	ENSG00000163873	36945786	rs116794299:37411387:G:A	A	FALSE	FALSE	FALSE
chr1	MEAF6_ENSG00000163875_rs12041233:37752707:G:A	ENSG00000163875	37287106	rs12041233:37752707:G:A	A	FALSE	FALSE	FALSE
chr1	LINC01137_ENSG00000233621_rs2811645:37934725:C:T	ENSG00000233621	37469124	rs2811645:37934725:C:T	A	FALSE	FALSE	FALSE
chr1	MEAF6_ENSG00000163875_rs7534923:37998578:C:G	ENSG00000163875	37532977	rs7534923:37998578:C:G	A	FALSE	FALSE	FALSE
chr1	DNALI1_ENSG00000163879_rs7530630:38045274:G:A	ENSG00000163879	37579673	rs7530630:38045274:G:A	A	FALSE	FALSE	FALSE
chr1	GNL2_ENSG00000134697_rs2294875:38052445:C:T	ENSG00000134697	37586844	rs2294875:38052445:C:T	A	FALSE	FALSE	FALSE
chr1	DNALI1_ENSG00000163879_rs36068512:38058597:T:C	ENSG00000163879	37592996	rs36068512:38058597:T:C	A	FALSE	FALSE	FALSE
chr1	C1orf109_ENSG00000116922_rs684260:38148765:A:G	ENSG00000116922	37683093	rs684260:38148765:A:G	A	FALSE	FALSE	FALSE
chr1	EPHA10_ENSG00000183317_rs60525879:38163433:T:C	ENSG00000183317	37697761	rs60525879:38163433:T:C	A	FALSE	FALSE	FALSE
chr1	CDCA8_ENSG00000134690_rs116072013:38175950:C:T	ENSG00000134690	37710278	rs116072013:38175950:C:T	A	FALSE	FALSE	FALSE
chr1	CDCA8_ENSG00000134690_rs55981639:38194230:T:C	ENSG00000134690	37728558	rs55981639:38194230:T:C	A	FALSE	FALSE	FALSE
chr1	EPHA10_ENSG00000183317_rs535394:38223362:T:A	ENSG00000183317	37757690	rs535394:38223362:T:A	A	FALSE	FALSE	FALSE
chr1	MANEAL_ENSG00000185090_rs12118489:38247673:T:G	ENSG00000185090	37782001	rs12118489:38247673:T:G	A	FALSE	FALSE	FALSE
chr1	INPP5B_ENSG00000204084_rs528464:38248588:A:T	ENSG00000204084	37782916	rs528464:38248588:A:T	A	FALSE	FALSE	FALSE
chr1	INPP5B_ENSG00000204084_rs112178864:38267002:C:T	ENSG00000204084	37801330	rs112178864:38267002:C:T	A	FALSE	FALSE	FALSE
chr1	NDUFS5_ENSG00000168653_rs76309714:38811032:G:A	ENSG00000168653	38345360	rs76309714:38811032:G:A	A	FALSE	FALSE	FALSE
chr1	NDUFS5_ENSG00000168653_rs4660446:39438889:T:C	ENSG00000168653	38973217	rs4660446:39438889:T:C	A	FALSE	FALSE	FALSE
chr1	NDUFS5_ENSG00000168653_rs10888650	ENSG00000168653	39041489	rs10888650	A	FALSE	FALSE	FALSE
chr1	PPIEL_ENSG00000243970_rs148181683:39629008:G:C	ENSG00000243970	39163336	rs148181683:39629008:G:C	A	FALSE	FALSE	FALSE
chr1	PABPC4_ENSG00000090621_rs17568616:39682662:A:T	ENSG00000090621	39216990	rs17568616:39682662:A:T	A	FALSE	FALSE	FALSE
chr1	RP11-69E11.4_ENSG00000182109_rs79473113:40020020:C:A	ENSG00000182109	39554348	rs79473113:40020020:C:A	A	FALSE	FALSE	FALSE
chr1	HEYL_ENSG00000163909_rs6690939:40151810:T:G	ENSG00000163909	39686138	rs6690939:40151810:T:G	A	FALSE	FALSE	FALSE
chr1	HPCAL4_ENSG00000116983_rs6690939:40151810:T:G	ENSG00000116983	39686138	rs6690939:40151810:T:G	A	FALSE	FALSE	FALSE
chr1	NFYC_ENSG00000066136_rs61779793:40193589:C:T	ENSG00000066136	39727917	rs61779793:40193589:C:T	A	FALSE	FALSE	FALSE
chr1	PPIE_ENSG00000084072_rs11206754:40216234:A:G	ENSG00000084072	39750562	rs11206754:40216234:A:G	A	FALSE	FALSE	FALSE
chr1	SMAP2_ENSG00000084070_rs114826687:40228667:G:A	ENSG00000084070	39762995	rs114826687:40228667:G:A	A	FALSE	FALSE	FALSE
chr1	TRIT1_ENSG00000043514_rs12125901:40321194:T:C	ENSG00000043514	39855522	rs12125901:40321194:T:C	A	FALSE	FALSE	FALSE
chr1	TRIT1_ENSG00000043514_rs5773680:40351244:CT:C	ENSG00000043514	39885572	rs5773680:40351244:CT:C	A	FALSE	FALSE	FALSE
chr1	MFSD2A_ENSG00000168389_rs3131704:40418589:A:G	ENSG00000168389	39952917	rs3131704:40418589:A:G	A	FALSE	FALSE	FALSE
chr1	CAP1_ENSG00000131236_rs201693731:40495101:C:A	ENSG00000131236	40029429	rs201693731:40495101:C:A	A	FALSE	FALSE	FALSE
chr1	PPT1_ENSG00000131238_rs3122433:40549673:T:C	ENSG00000131238	40084001	rs3122433:40549673:T:C	A	TRUE	FALSE	FALSE
chr1	COL9A2_ENSG00000049089_rs4660399:40775082:T:G	ENSG00000049089	40309410	rs4660399:40775082:T:G	A	FALSE	FALSE	FALSE
chr1	SMAP2_ENSG00000084070_rs2935888:40876113:A:G	ENSG00000084070	40410441	rs2935888:40876113:A:G	A	FALSE	FALSE	FALSE
chr1	ZFP69_ENSG00000187815_rs3013466:40930549:C:A	ENSG00000187815	40464877	rs3013466:40930549:C:A	A	FALSE	FALSE	FALSE
chr1	ZFP69_ENSG00000187815_rs6600338:40939737:A:C	ENSG00000187815	40474065	rs6600338:40939737:A:C	A	FALSE	FALSE	FALSE
chr1	RP11-656D10.3_ENSG00000238287_rs4660411:40953925:G:A	ENSG00000238287	40488253	rs4660411:40953925:G:A	A	FALSE	FALSE	FALSE
chr1	EXO5_ENSG00000164002_rs6699445:40989620:C:T	ENSG00000164002	40523948	rs6699445:40989620:C:T	A	FALSE	FALSE	FALSE
chr1	RP11-656D10.3_ENSG00000238287_rs16827394:41032715:A:G	ENSG00000238287	40567043	rs16827394:41032715:A:G	A	FALSE	FALSE	FALSE
chr1	NFYC-AS1_ENSG00000272145_rs71060395:41149302:A:AAACT	ENSG00000272145	40683630	rs71060395:41149302:A:AAACT	A	FALSE	FALSE	FALSE
chr1	NFYC_ENSG00000066136_rs6667368:41160559:T:C	ENSG00000066136	40694887	rs6667368:41160559:T:C	A	FALSE	FALSE	FALSE
chr1	KCNQ4_ENSG00000117013_rs60237568:41281059:A:T	ENSG00000117013	40815387	rs60237568:41281059:A:T	A	FALSE	FALSE	FALSE
chr1	ZFP69B_ENSG00000187801_rs55950224:41349646:A:T	ENSG00000187801	40883974	rs55950224:41349646:A:T	A	FALSE	FALSE	FALSE
chr1	CTPS1_ENSG00000171793_rs200019627:41422871:AAAAG:A	ENSG00000171793	40957199	rs200019627:41422871:AAAAG:A	A	FALSE	FALSE	FALSE
chr1	CTPS1_ENSG00000171793_rs12067645	ENSG00000171793	40960192	rs12067645	A	FALSE	FALSE	FALSE
chr1	PPT1_ENSG00000131238_rs61780428:41455602:G:A	ENSG00000131238	40989930	rs61780428:41455602:G:A	A	TRUE	FALSE	FALSE
chr1	FOXO6_ENSG00000204060_rs35147684:41548385:C:T	ENSG00000204060	41082713	rs35147684:41548385:C:T	A	FALSE	FALSE	FALSE
chr1	SLFNL1_ENSG00000171790_rs147196173:41557039:G:A	ENSG00000171790	41091367	rs147196173:41557039:G:A	A	FALSE	FALSE	FALSE
chr1	FOXJ3_ENSG00000198815_rs7547654:41831361:G:C	ENSG00000198815	41365689	rs7547654:41831361:G:C	A	FALSE	FALSE	FALSE
chr1	FOXJ3_ENSG00000198815_rs6684306:42697793:A:G	ENSG00000198815	42232122	rs6684306:42697793:A:G	A	FALSE	FALSE	FALSE
chr1	ZMYND12_ENSG00000066185_rs12568124:42989031:T:C	ENSG00000066185	42523360	rs12568124:42989031:T:C	A	FALSE	FALSE	FALSE
chr1	YBX1_ENSG00000065978_rs199573212:43003819:A:AC	ENSG00000065978	42538148	rs199573212:43003819:A:AC	A	FALSE	FALSE	FALSE
chr1	CCDC30_ENSG00000186409_rs12407041:43081130:C:T	ENSG00000186409	42615459	rs12407041:43081130:C:T	A	FALSE	FALSE	FALSE
chr1	HYI_ENSG00000178922_rs114055669:43156344:A:G	ENSG00000178922	42690673	rs114055669:43156344:A:G	A	FALSE	FALSE	FALSE
chr1	SLC2A1_ENSG00000117394_rs116550328:43169608:C:T	ENSG00000117394	42703937	rs116550328:43169608:C:T	A	FALSE	FALSE	FALSE
chr1	SVBP_ENSG00000177868_rs323720	ENSG00000177868	42805362	rs323720	A	FALSE	FALSE	FALSE
chr1	C1orf50_ENSG00000164008_rs323713:43279132:C:T	ENSG00000164008	42813461	rs323713:43279132:C:T	A	FALSE	FALSE	FALSE
chr1	ERMAP_ENSG00000164010_rs11580112:43298067:T:C	ENSG00000164010	42832396	rs11580112:43298067:T:C	A	FALSE	FALSE	FALSE
chr1	ERMAP_ENSG00000164010_rs12566780:43325418:T:A	ENSG00000164010	42859747	rs12566780:43325418:T:A	A	FALSE	FALSE	FALSE
chr1	SLC2A1-AS1_ENSG00000227533_rs17387775	ENSG00000227533	42950462	rs17387775	A	FALSE	FALSE	FALSE
chr1	SLC2A1-AS1_ENSG00000227533_rs859511:43430260:C:T	ENSG00000227533	42964589	rs859511:43430260:C:T	A	FALSE	FALSE	FALSE
chr1	SLC2A1-AS1_ENSG00000227533_rs7534178:43443005:G:A	ENSG00000227533	42977334	rs7534178:43443005:G:A	A	FALSE	FALSE	FALSE
chr1	ATP6V0B_ENSG00000117410_rs612867:43617327:A:G	ENSG00000117410	43151656	rs612867:43617327:A:G	A	FALSE	FALSE	FALSE
chr1	ZNF691_ENSG00000164011_rs72678390:43642673:A:G	ENSG00000164011	43177002	rs72678390:43642673:A:G	A	FALSE	FALSE	FALSE
chr1	RP11-184I16.4_ENSG00000229444_rs78659074:43740827:G:A	ENSG00000229444	43275156	rs78659074:43740827:G:A	A	FALSE	FALSE	FALSE
chr1	RP11-184I16.4_ENSG00000229444_rs61769029:43771249:C:G	ENSG00000229444	43305578	rs61769029:43771249:C:G	A	FALSE	FALSE	FALSE
chr1	MED8_ENSG00000159479_rs34148772:43820936:C:CT	ENSG00000159479	43355265	rs34148772:43820936:C:CT	A	FALSE	FALSE	FALSE
chr1	SZT2_ENSG00000198198_rs146927083:43855626:G:C	ENSG00000198198	43389955	rs146927083:43855626:G:C	A	FALSE	FALSE	FALSE
chr1	PTPRF_ENSG00000142949_rs77398040:43861086:T:G	ENSG00000142949	43395415	rs77398040:43861086:T:G	A	FALSE	FALSE	FALSE
chr1	HYI_ENSG00000178922_rs2782651:43920686:C:G	ENSG00000178922	43455015	rs2782651:43920686:C:G	A	FALSE	FALSE	FALSE
chr1	ELOVL1_ENSG00000066322_rs2992038:43949718:T:C	ENSG00000066322	43484047	rs2992038:43949718:T:C	A	TRUE	FALSE	FALSE
chr1	PTPRF_ENSG00000142949_rs2367617:43981961:A:G	ENSG00000142949	43516290	rs2367617:43981961:A:G	A	FALSE	FALSE	FALSE
chr1	KDM4A-AS1_ENSG00000236200_rs11210887	ENSG00000236200	43610348	rs11210887	A	FALSE	FALSE	FALSE
chr1	ST3GAL3_ENSG00000126091_rs114361356:44161275:G:A	ENSG00000126091	43695604	rs114361356:44161275:G:A	A	FALSE	FALSE	FALSE
chr1	RP11-184I16.4_ENSG00000229444_rs76760124:44186396:A:G	ENSG00000229444	43720725	rs76760124:44186396:A:G	A	FALSE	FALSE	FALSE
chr1	ST3GAL3_ENSG00000126091_rs12024345:44269187:T:A	ENSG00000126091	43803516	rs12024345:44269187:T:A	A	FALSE	FALSE	FALSE
chr1	RP11-184I16.4_ENSG00000229444_rs74070702:44270561:G:A	ENSG00000229444	43804890	rs74070702:44270561:G:A	A	FALSE	FALSE	FALSE
chr1	CCDC24_ENSG00000159214_rs372453242:44310497:TA:T	ENSG00000159214	43844825	rs372453242:44310497:TA:T	A	FALSE	FALSE	FALSE
chr1	KDM4A_ENSG00000066135_rs114347687:44351251:G:A	ENSG00000066135	43885579	rs114347687:44351251:G:A	A	FALSE	FALSE	FALSE
chr1	KDM4A-AS1_ENSG00000236200_rs114347687:44351251:G:A	ENSG00000236200	43885579	rs114347687:44351251:G:A	A	FALSE	FALSE	FALSE
chr1	ARTN_ENSG00000117407_rs783304:44365457:A:G	ENSG00000117407	43899785	rs783304:44365457:A:G	A	FALSE	FALSE	FALSE
chr1	RP11-7O11.3_ENSG00000237950_rs3791112:44379248:T:G	ENSG00000237950	43913576	rs3791112:44379248:T:G	A	FALSE	FALSE	FALSE
chr1	ATP6V0B_ENSG00000117410_rs3216995:44443874:T:TGAC	ENSG00000117410	43978202	rs3216995:44443874:T:TGAC	A	FALSE	FALSE	FALSE
chr1	IPO13_ENSG00000117408_rs150936757:44444138:C:G	ENSG00000117408	43978466	rs150936757:44444138:C:G	A	FALSE	FALSE	FALSE
chr1	PTPRF_ENSG00000142949_rs201549563:44550599:AG:A	ENSG00000142949	44084927	rs201549563:44550599:AG:A	A	FALSE	FALSE	FALSE
chr1	RPS8_ENSG00000142937_rs1637284:44583230:C:T	ENSG00000142937	44117558	rs1637284:44583230:C:T	A	FALSE	FALSE	FALSE
chr1	RNF220_ENSG00000187147_rs1051648:45116935:C:T	ENSG00000187147	44651263	rs1051648:45116935:C:T	A	FALSE	FALSE	FALSE
chr1	LINC01144_ENSG00000281912_rs56257701:45129904:C:T	ENSG00000281912	44664232	rs56257701:45129904:C:T	A	FALSE	FALSE	FALSE
chr1	C1orf228_ENSG00000198520_rs61789885:45146806:G:A	ENSG00000198520	44681134	rs61789885:45146806:G:A	A	FALSE	FALSE	FALSE
chr1	C1orf228_ENSG00000198520_rs148288916:45254940:GAAAGAA:G	ENSG00000198520	44789268	rs148288916:45254940:GAAAGAA:G	A	FALSE	FALSE	FALSE
chr1	EIF2B3_ENSG00000070785_rs57139686:45304774:G:A	ENSG00000070785	44839102	rs57139686:45304774:G:A	A	FALSE	FALSE	FALSE
chr1	RPS8_ENSG00000142937_rs71653933:45342881:A:C	ENSG00000142937	44877209	rs71653933:45342881:A:C	A	FALSE	FALSE	FALSE
chr1	UROD_ENSG00000126088_rs11211066:45479772:G:T	ENSG00000126088	45014100	rs11211066:45479772:G:T	A	FALSE	FALSE	FALSE
chr1	ZSWIM5_ENSG00000162415_rs72686447:45766922:C:T	ENSG00000162415	45301250	rs72686447:45766922:C:T	A	FALSE	FALSE	FALSE
chr1	BTBD19_ENSG00000222009_rs57535694:45822290:TA:T	ENSG00000222009	45356618	rs57535694:45822290:TA:T	A	FALSE	FALSE	FALSE
chr1	PRDX1_ENSG00000117450_rs77634270:45945753:CAA:C	ENSG00000117450	45480081	rs77634270:45945753:CAA:C	A	FALSE	FALSE	FALSE
chr1	CCDC163P_ENSG00000280670_rs6688516:45985760:G:A	ENSG00000280670	45520088	rs6688516:45985760:G:A	A	FALSE	FALSE	FALSE
chr1	MMACHC_ENSG00000132763_rs6688516:45985760:G:A	ENSG00000132763	45520088	rs6688516:45985760:G:A	A	FALSE	FALSE	FALSE
chr1	AKR1A1_ENSG00000117448_1:46007032:CAA:C	ENSG00000117448	45541360	1:46007032:CAA:C	A	FALSE	FALSE	FALSE
chr1	TESK2_ENSG00000070759_rs505207:46023781:T:A	ENSG00000070759	45558109	rs505207:46023781:T:A	A	FALSE	FALSE	FALSE
chr1	RP11-767N6.7_ENSG00000230896_rs35993035:46063844:C:CT	ENSG00000230896	45598172	rs35993035:46063844:C:CT	A	FALSE	FALSE	FALSE
chr1	GPBP1L1_ENSG00000159592_rs6662164:46146230:T:A	ENSG00000159592	45680558	rs6662164:46146230:T:A	A	FALSE	FALSE	FALSE
chr1	RP11-767N6.2_ENSG00000234329_rs79086794:46176576:A:T	ENSG00000234329	45710904	rs79086794:46176576:A:T	A	FALSE	FALSE	FALSE
chr1	IPP_ENSG00000197429_rs6703960:46232723:C:T	ENSG00000197429	45767051	rs6703960:46232723:C:T	A	FALSE	FALSE	FALSE
chr1	LURAP1_ENSG00000171357_rs114189885:46454390:C:A	ENSG00000171357	45988718	rs114189885:46454390:C:A	A	FALSE	FALSE	FALSE
chr1	PIK3R3_ENSG00000117461_rs148583302:46471187:C:T	ENSG00000117461	46005515	rs148583302:46471187:C:T	A	FALSE	FALSE	FALSE
chr1	PIK3R3_ENSG00000117461_rs1416706:46602844:G:A	ENSG00000117461	46137172	rs1416706:46602844:G:A	A	FALSE	FALSE	FALSE
chr1	UQCRH_ENSG00000173660_rs140382161:46684728:G:A	ENSG00000173660	46219056	rs140382161:46684728:G:A	A	FALSE	FALSE	FALSE
chr1	NASP_ENSG00000132780_rs28363229:46732948:C:G	ENSG00000132780	46267276	rs28363229:46732948:C:G	A	FALSE	FALSE	FALSE
chr1	POMGNT1_ENSG00000085998_rs28363229:46732948:C:G	ENSG00000085998	46267276	rs28363229:46732948:C:G	A	TRUE	FALSE	FALSE
chr1	UQCRH_ENSG00000173660_rs5013328:46815013:C:T	ENSG00000173660	46349341	rs5013328:46815013:C:T	A	FALSE	FALSE	FALSE
chr1	FAAH_ENSG00000117480_rs72677602:46837487:G:A	ENSG00000117480	46371815	rs72677602:46837487:G:A	A	FALSE	FALSE	FALSE
chr1	NSUN4_ENSG00000117481_1:46841107:CA:C	ENSG00000117481	46375435	1:46841107:CA:C	A	FALSE	FALSE	FALSE
chr1	LURAP1_ENSG00000171357_rs2404764:46841334:G:A	ENSG00000171357	46375662	rs2404764:46841334:G:A	A	FALSE	FALSE	FALSE
chr1	FAAH_ENSG00000117480_rs2295632:46879562:T:G	ENSG00000117480	46413890	rs2295632:46879562:T:G	A	FALSE	FALSE	FALSE
chr1	FAAHP1_ENSG00000232022_rs12029329:46879856:C:G	ENSG00000232022	46414184	rs12029329:46879856:C:G	A	FALSE	FALSE	FALSE
chr1	MOB3C_ENSG00000142961_rs4660947:47078637:T:C	ENSG00000142961	46612965	rs4660947:47078637:T:C	A	FALSE	FALSE	FALSE
chr1	MKNK1_ENSG00000079277_rs7552833:47083025:A:C	ENSG00000079277	46617353	rs7552833:47083025:A:C	A	FALSE	FALSE	FALSE
chr1	FAAHP1_ENSG00000232022_rs148148405:47112921:T:C	ENSG00000232022	46647249	rs148148405:47112921:T:C	A	FALSE	FALSE	FALSE
chr1	TAL1_ENSG00000162367_rs74073099:47250307:A:C	ENSG00000162367	46784635	rs74073099:47250307:A:C	A	FALSE	FALSE	FALSE
chr1	PIK3R3_ENSG00000117461_rs1002378:47545312:G:A	ENSG00000117461	47079640	rs1002378:47545312:G:A	B	FALSE	FALSE	FALSE
chr1	ATPAF1_ENSG00000123472_rs2250495:47693377:T:C	ENSG00000123472	47227705	rs2250495:47693377:T:C	A	FALSE	FALSE	FALSE
chr1	STIL_ENSG00000123473_rs6702055:47879228:G:C	ENSG00000123473	47413556	rs6702055:47879228:G:C	A	FALSE	FALSE	FALSE
chr1	SPATA6_ENSG00000132122_rs12035566:48673200:G:A	ENSG00000132122	48207528	rs12035566:48673200:G:A	B	FALSE	FALSE	FALSE
chr1	SPATA6_ENSG00000132122_rs12739960:48714984:T:C	ENSG00000132122	48249312	rs12739960:48714984:T:C	B	FALSE	FALSE	FALSE
chr1	RP5-1024N4.4_ENSG00000272491_rs34890514:48762797:GGT:G	ENSG00000272491	48297125	rs34890514:48762797:GGT:G	B	FALSE	FALSE	FALSE
chr1	RP5-1024N4.4_ENSG00000272491_rs1416047:48887102:C:G	ENSG00000272491	48421430	rs1416047:48887102:C:G	B	FALSE	FALSE	FALSE
chr1	SPATA6_ENSG00000132122_rs11581576:48969991:C:T	ENSG00000132122	48504319	rs11581576:48969991:C:T	B	FALSE	FALSE	FALSE
chr1	ELAVL4_ENSG00000162374_rs7550594:50891093:C:T	ENSG00000162374	50425421	rs7550594:50891093:C:T	B	FALSE	FALSE	FALSE
chr1	TTC39A_ENSG00000085831_rs4926879:51570046:C:T	ENSG00000085831	51104374	rs4926879:51570046:C:T	B	FALSE	FALSE	FALSE
chr1	RNF11_ENSG00000123091_rs114931719:51793926:G:C	ENSG00000123091	51328254	rs114931719:51793926:G:C	A	FALSE	FALSE	FALSE
chr1	EPS15_ENSG00000085832_rs61782074:51825386:C:T	ENSG00000085832	51359714	rs61782074:51825386:C:T	A	FALSE	FALSE	FALSE
chr1	TTC39A_ENSG00000085831_rs116248658:51949965:C:A	ENSG00000085831	51484293	rs116248658:51949965:C:A	A	FALSE	FALSE	FALSE
chr1	CDKN2C_ENSG00000123080_rs72663133:52224173:G:A	ENSG00000123080	51758501	rs72663133:52224173:G:A	A	FALSE	FALSE	FALSE
chr1	NRDC_ENSG00000078618_rs2474118:52281082:T:A	ENSG00000078618	51815410	rs2474118:52281082:T:A	A	FALSE	FALSE	FALSE
chr1	TXNDC12_ENSG00000117862_rs12745589:52351253:A:T	ENSG00000117862	51885581	rs12745589:52351253:A:T	A	FALSE	FALSE	FALSE
chr1	RAB3B_ENSG00000169213_rs11205911:52396312:A:G	ENSG00000169213	51930640	rs11205911:52396312:A:G	A	FALSE	FALSE	FALSE
chr1	NRDC_ENSG00000078618_1:52554585:AT:A	ENSG00000078618	52088913	1:52554585:AT:A	A	FALSE	FALSE	FALSE
chr1	ORC1_ENSG00000085840_rs202194590:52633896:T:TC	ENSG00000085840	52168224	rs202194590:52633896:T:TC	A	FALSE	FALSE	FALSE
chr1	ZCCHC11_ENSG00000134744_rs17107217	ENSG00000134744	52424219	rs17107217	A	FALSE	FALSE	FALSE
chr1	GPX7_ENSG00000116157_rs11810754:53067914:T:G	ENSG00000116157	52602242	rs11810754:53067914:T:G	A	FALSE	FALSE	FALSE
chr1	COA7_ENSG00000162377_rs269320:53131377:A:T	ENSG00000162377	52665705	rs269320:53131377:A:T	A	FALSE	FALSE	FALSE
chr1	ZYG11B_ENSG00000162378_rs479581:53278517:G:C	ENSG00000162378	52812845	rs479581:53278517:G:C	A	FALSE	FALSE	FALSE
chr1	SCP2_ENSG00000116171_rs1242314:53417544:A:G	ENSG00000116171	52951872	rs1242314:53417544:A:G	A	FALSE	FALSE	FALSE
chr1	ECHDC2_ENSG00000121310_rs370787153:53422574:CTTTTTTTT:C	ENSG00000121310	52956902	rs370787153:53422574:CTTTTTTTT:C	A	FALSE	FALSE	FALSE
chr1	PODN_ENSG00000174348_rs4926585:53572138:C:T	ENSG00000174348	53106466	rs4926585:53572138:C:T	A	FALSE	FALSE	FALSE
chr1	PODN_ENSG00000174348_rs3820201	ENSG00000174348	53115998	rs3820201	A	FALSE	FALSE	FALSE
chr1	SLC1A7_ENSG00000162383_rs2806271:53587718:C:T	ENSG00000162383	53122046	rs2806271:53587718:C:T	A	FALSE	FALSE	FALSE
chr1	ECHDC2_ENSG00000121310_rs6667002:53593925:T:C	ENSG00000121310	53128253	rs6667002:53593925:T:C	A	FALSE	FALSE	FALSE
chr1	C1orf123_ENSG00000162384_rs35027235:53656293:C:T	ENSG00000162384	53190621	rs35027235:53656293:C:T	A	FALSE	FALSE	FALSE
chr1	CPT2_ENSG00000157184_rs11578832:53674542:G:A	ENSG00000157184	53208870	rs11578832:53674542:G:A	A	FALSE	FALSE	FALSE
chr1	C1orf123_ENSG00000162384_rs370493	ENSG00000162384	53209377	rs370493	A	FALSE	FALSE	FALSE
chr1	RP5-1024G6.2_ENSG00000236723_exm60284	ENSG00000236723	53210776	exm60284	A	FALSE	FALSE	FALSE
chr1	HSPB11_ENSG00000081870_rs6660975:54425204:T:C	ENSG00000081870	53959531	rs6660975:54425204:T:C	A	FALSE	FALSE	FALSE
chr1	RP4-758J24.6_ENSG00000280378_rs11800038:54491758:C:T	ENSG00000280378	54026085	rs11800038:54491758:C:T	A	FALSE	FALSE	FALSE
chr1	CYB5RL_ENSG00000215883_rs140708162:54620197:G:A	ENSG00000215883	54154524	rs140708162:54620197:G:A	A	FALSE	FALSE	FALSE
chr1	LRP8_ENSG00000157193_rs4927066:54656651:C:G	ENSG00000157193	54190978	rs4927066:54656651:C:G	A	FALSE	FALSE	FALSE
chr1	SSBP3-AS1_ENSG00000198711_rs6693202:54669984:A:G	ENSG00000198711	54204311	rs6693202:54669984:A:G	A	FALSE	FALSE	FALSE
chr1	MRPL37_ENSG00000116221_rs642990	ENSG00000116221	54222843	rs642990	A	FALSE	FALSE	FALSE
chr1	ACOT11_ENSG00000162390_exm61537	ENSG00000162390	54548340	exm61537	A	FALSE	FALSE	FALSE
chr1	MROH7_ENSG00000184313_exm61537	ENSG00000184313	54548340	exm61537	A	FALSE	FALSE	FALSE
chr1	MROH7-TTC4_ENSG00000271723_rs300272:55045983:G:A	ENSG00000271723	54580310	rs300272:55045983:G:A	A	FALSE	FALSE	FALSE
chr1	MROH7_ENSG00000184313_rs684473:55054161:C:G	ENSG00000184313	54588488	rs684473:55054161:C:G	A	FALSE	FALSE	FALSE
chr1	HSPB11_ENSG00000081870_rs78052945:55061488:C:T	ENSG00000081870	54595815	rs78052945:55061488:C:T	A	FALSE	FALSE	FALSE
chr1	TTC4_ENSG00000243725_rs57803627:55185025:A:G	ENSG00000243725	54719352	rs57803627:55185025:A:G	A	FALSE	FALSE	FALSE
chr1	DHCR24_ENSG00000116133_rs619273:55344997:A:G	ENSG00000116133	54879324	rs619273:55344997:A:G	A	FALSE	FALSE	FALSE
chr1	USP24_ENSG00000162402_rs372258159:55536362:GAGAAGAGAGGCTTTGACAGGGC:G	ENSG00000162402	55070689	rs372258159:55536362:GAGAAGAGAGGCTTTGACAGGGC:G	A	FALSE	FALSE	FALSE
chr1	USP24_ENSG00000162402_rs12069079:55652791:A:G	ENSG00000162402	55187118	rs12069079:55652791:A:G	A	FALSE	FALSE	FALSE
chr1	PRKAA2_ENSG00000162409_rs2746355:57120672:T:A	ENSG00000162409	56654999	rs2746355:57120672:T:A	A	FALSE	FALSE	FALSE
chr1	OMA1_ENSG00000162600_rs17116089:58051878:C:A	ENSG00000162600	57586206	rs17116089:58051878:C:A	B	FALSE	FALSE	FALSE
chr1	OMA1_ENSG00000162600_rs67922378:58946539:C:CT	ENSG00000162600	58480867	rs67922378:58946539:C:CT	B	FALSE	FALSE	FALSE
chr1	MYSM1_ENSG00000162601_rs35937590:59156352:AT:A	ENSG00000162601	58690680	rs35937590:59156352:AT:A	A	FALSE	FALSE	FALSE
chr1	MYSM1_ENSG00000162601_rs11207300:59172029:A:G	ENSG00000162601	58706357	rs11207300:59172029:A:G	A	FALSE	FALSE	FALSE
chr1	MYSM1_ENSG00000162601_rs12406742:59634526:T:C	ENSG00000162601	59168854	rs12406742:59634526:T:C	B	FALSE	FALSE	FALSE
chr1	RP4-794H19.1_ENSG00000232453_rs191333569:60055021:C:T	ENSG00000232453	59589349	rs191333569:60055021:C:T	B	FALSE	FALSE	FALSE
chr1	RP11-776H12.1_ENSG00000226476_rs2987774:61086135:T:C	ENSG00000226476	60620463	rs2987774:61086135:T:C	B	FALSE	FALSE	FALSE
chr1	RP11-776H12.1_ENSG00000226476_rs76408332:61097545:C:T	ENSG00000226476	60631873	rs76408332:61097545:C:T	B	FALSE	FALSE	FALSE
chr1	RP11-436K8.1_ENSG00000231252_rs10691759:61332906:C:CTT	ENSG00000231252	60867234	rs10691759:61332906:C:CTT	B	FALSE	FALSE	FALSE
chr1	NFIA_ENSG00000162599_rs71050110:61542770:G:GAGGGGAGA	ENSG00000162599	61077098	rs71050110:61542770:G:GAGGGGAGA	B	FALSE	FALSE	FALSE
chr1	KANK4_ENSG00000132854_rs12742828:61791554:G:A	ENSG00000132854	61325882	rs12742828:61791554:G:A	B	FALSE	FALSE	FALSE
chr1	PATJ_ENSG00000132849_rs7551399:62207254:A:G	ENSG00000132849	61741582	rs7551399:62207254:A:G	A	FALSE	FALSE	FALSE
chr1	TM2D1_ENSG00000162604_rs692252:62222319:C:T	ENSG00000162604	61756647	rs692252:62222319:C:T	A	FALSE	FALSE	FALSE
chr1	PATJ_ENSG00000132849_rs72674674:62322257:A:G	ENSG00000132849	61856585	rs72674674:62322257:A:G	B	FALSE	FALSE	FALSE
chr1	PATJ_ENSG00000132849_rs78046107:62587629:GA:G	ENSG00000132849	62121957	rs78046107:62587629:GA:G	B	FALSE	FALSE	FALSE
chr1	KANK4_ENSG00000132854_rs10789108:62713469:T:C	ENSG00000132854	62247797	rs10789108:62713469:T:C	B	FALSE	FALSE	FALSE
chr1	KANK4_ENSG00000132854_rs77901899:62737125:T:C	ENSG00000132854	62271453	rs77901899:62737125:T:C	B	FALSE	FALSE	FALSE
chr1	DOCK7_ENSG00000116641_rs60286666:63121101:T:TC	ENSG00000116641	62655430	rs60286666:63121101:T:TC	A	FALSE	FALSE	FALSE
chr1	ATG4C_ENSG00000125703_rs7540030:63249975:A:G	ENSG00000125703	62784304	rs7540030:63249975:A:G	B	FALSE	FALSE	FALSE
chr1	EFCAB7_ENSG00000203965_rs11208140:63627758:T:C	ENSG00000203965	63162087	rs11208140:63627758:T:C	B	FALSE	FALSE	FALSE
chr1	EFCAB7_ENSG00000203965_rs35713007:63846847:C:T	ENSG00000203965	63381176	rs35713007:63846847:C:T	B	FALSE	FALSE	FALSE
chr1	ITGB3BP_ENSG00000142856_rs113627367:63851551:A:ATTC	ENSG00000142856	63385880	rs113627367:63851551:A:ATTC	B	FALSE	FALSE	FALSE
chr1	DLEU2L_ENSG00000116652_rs34702253:63955079:C:CA	ENSG00000116652	63489408	rs34702253:63955079:C:CA	B	FALSE	FALSE	FALSE
chr1	JAK1_ENSG00000162434_rs310245:65306182:C:T	ENSG00000162434	64840499	rs310245:65306182:C:T	B	FALSE	FALSE	FALSE
chr1	RAVER2_ENSG00000162437_rs35545295:65319455:T:TG	ENSG00000162437	64853772	rs35545295:65319455:T:TG	A	FALSE	FALSE	FALSE
chr1	JAK1_ENSG00000162434_rs74860172:65497547:T:A	ENSG00000162434	65031864	rs74860172:65497547:T:A	A	FALSE	FALSE	FALSE
chr1	AK4_ENSG00000162433_rs11208598:65629245:A:G	ENSG00000162433	65163562	rs11208598:65629245:A:G	B	FALSE	FALSE	FALSE
chr1	DNAJC6_ENSG00000116675_rs1749972	ENSG00000116675	65270575	rs1749972	A	FALSE	FALSE	FALSE
chr1	DNAJC6_ENSG00000116675_rs9326062:65765062:G:C	ENSG00000116675	65299379	rs9326062:65765062:G:C	A	FALSE	FALSE	FALSE
chr1	LEPROT_ENSG00000213625_rs12145690	ENSG00000213625	65421330	rs12145690	A	FALSE	FALSE	FALSE
chr1	LEPR_ENSG00000116678_rs11804091:65903879:A:G	ENSG00000116678	65438196	rs11804091:65903879:A:G	A	FALSE	FALSE	FALSE
chr1	LEPR_ENSG00000116678_rs9436746:65908473:A:C	ENSG00000116678	65442790	rs9436746:65908473:A:C	A	FALSE	FALSE	FALSE
chr1	LEPR_ENSG00000116678_rs139569596:65986990:G:A	ENSG00000116678	65521307	rs139569596:65986990:G:A	B	FALSE	FALSE	FALSE
chr1	LEPR_ENSG00000116678_rs58700529:66057931:ATTTT:A	ENSG00000116678	65592248	rs58700529:66057931:ATTTT:A	B	FALSE	FALSE	FALSE
chr1	PDE4B_ENSG00000184588_rs12751173:66364734:C:T	ENSG00000184588	65899051	rs12751173:66364734:C:T	B	FALSE	FALSE	FALSE
chr1	SGIP1_ENSG00000118473_rs76666857:67159241:T:C	ENSG00000118473	66693558	rs76666857:67159241:T:C	A	FALSE	FALSE	FALSE
chr1	TCTEX1D1_ENSG00000152760_rs604737	ENSG00000152760	66743405	rs604737	B	FALSE	FALSE	FALSE
chr1	TCTEX1D1_ENSG00000152760_rs7515248:67239462:T:C	ENSG00000152760	66773779	rs7515248:67239462:T:C	B	FALSE	FALSE	FALSE
chr1	WDR78_ENSG00000152763_rs55858354:67358483:T:C	ENSG00000152763	66892800	rs55858354:67358483:T:C	B	FALSE	FALSE	FALSE
chr1	RP4-547N15.3_ENSG00000275678_rs68123283:67567333:A:G	ENSG00000275678	67101650	rs68123283:67567333:A:G	B	FALSE	FALSE	FALSE
chr1	C1orf141_ENSG00000203963_rs6588242:67603343:T:C	ENSG00000203963	67137660	rs6588242:67603343:T:C	B	FALSE	FALSE	FALSE
chr1	RP4-547N15.3_ENSG00000275678_rs35666001:67657652:TA:T	ENSG00000275678	67191969	rs35666001:67657652:TA:T	B	FALSE	FALSE	FALSE
chr1	SGIP1_ENSG00000118473_rs72929019:67695383:A:G	ENSG00000118473	67229700	rs72929019:67695383:A:G	B	FALSE	FALSE	FALSE
chr1	DIRAS3_ENSG00000162595_rs56040253:68146831:GA:G	ENSG00000162595	67681148	rs56040253:68146831:GA:G	B	FALSE	FALSE	FALSE
chr1	GNG12_ENSG00000172380_rs6588287:68319723:C:T	ENSG00000172380	67854040	rs6588287:68319723:C:T	B	FALSE	FALSE	FALSE
chr1	CTBP2P8_ENSG00000234383_rs9436792:68454247:G:A	ENSG00000234383	67988564	rs9436792:68454247:G:A	B	FALSE	FALSE	FALSE
chr1	GNG12_ENSG00000172380_rs74861844:68470217:G:A	ENSG00000172380	68004534	rs74861844:68470217:G:A	B	FALSE	FALSE	FALSE
chr1	WLS_ENSG00000116729_rs10789257:68595593:T:A	ENSG00000116729	68129910	rs10789257:68595593:T:A	B	FALSE	FALSE	FALSE
chr1	WLS_ENSG00000116729_rs7522369:68760177:A:T	ENSG00000116729	68294494	rs7522369:68760177:A:T	B	FALSE	FALSE	FALSE
chr1	LRRC7_ENSG00000033122_rs72934544:69309911:C:G	ENSG00000033122	68844228	rs72934544:69309911:C:G	B	FALSE	FALSE	FALSE
chr1	LRRC7_ENSG00000033122_rs6682407:69614875:C:G	ENSG00000033122	69149192	rs6682407:69614875:C:G	B	FALSE	FALSE	FALSE
chr1	LRRC7_ENSG00000033122_rs60722093:70501625:GA:G	ENSG00000033122	70035942	rs60722093:70501625:GA:G	B	FALSE	FALSE	FALSE
chr1	ANKRD13C_ENSG00000118454_rs145573920:70688964:T:G	ENSG00000118454	70223281	rs145573920:70688964:T:G	B	FALSE	FALSE	FALSE
chr1	HHLA3_ENSG00000197568_rs12732737:70823816:C:G	ENSG00000197568	70358133	rs12732737:70823816:C:G	B	FALSE	FALSE	FALSE
chr1	RP11-42O15.3_ENSG00000271992_rs3889364:70847310:A:G	ENSG00000271992	70381627	rs3889364:70847310:A:G	B	FALSE	FALSE	FALSE
chr1	CTH_ENSG00000116761_rs10889869:70877964:G:A	ENSG00000116761	70412281	rs10889869:70877964:G:A	B	FALSE	FALSE	FALSE
chr1	CTH_ENSG00000116761_rs543860:70901853:A:G	ENSG00000116761	70436170	rs543860:70901853:A:G	B	FALSE	FALSE	FALSE
chr1	PTGER3_ENSG00000050628_rs2817867	ENSG00000050628	71046477	rs2817867	B	FALSE	FALSE	FALSE
chr1	NEGR1_ENSG00000172260_rs61764989:72024706:A:G	ENSG00000172260	71559023	rs61764989:72024706:A:G	B	FALSE	FALSE	FALSE
chr1	ZRANB2-AS2_ENSG00000229956_rs113504135:72307228:C:G	ENSG00000229956	71841545	rs113504135:72307228:C:G	B	FALSE	FALSE	FALSE
chr1	FPGT-TNNI3K_ENSG00000259030_rs60767388:74469845:T:A	ENSG00000259030	74004161	rs60767388:74469845:T:A	B	FALSE	FALSE	FALSE
chr1	FPGT_ENSG00000254685_rs7417196:74519913:C:A	ENSG00000254685	74054229	rs7417196:74519913:C:A	B	FALSE	FALSE	FALSE
chr1	FPGT-TNNI3K_ENSG00000259030_rs12057948:74536716:T:C	ENSG00000259030	74071032	rs12057948:74536716:T:C	B	FALSE	FALSE	FALSE
chr1	TNNI3K_ENSG00000116783_rs17591703:74666833:A:G	ENSG00000116783	74201149	rs17591703:74666833:A:G	B	FALSE	FALSE	FALSE
chr1	LRRIQ3_ENSG00000162620_rs504866:74685240:T:C	ENSG00000162620	74219556	rs504866:74685240:T:C	B	FALSE	FALSE	FALSE
chr1	FPGT_ENSG00000254685_rs68025428:74707535:CT:C	ENSG00000254685	74241851	rs68025428:74707535:CT:C	B	FALSE	FALSE	FALSE
chr1	CRYZ_ENSG00000116791_kgp507955	ENSG00000116791	74705527	kgp507955	B	FALSE	FALSE	FALSE
chr1	CRYZ_ENSG00000116791_rs17617240:75173938:C:T	ENSG00000116791	74708254	rs17617240:75173938:C:T	B	FALSE	FALSE	FALSE
chr1	CRYZ_ENSG00000116791_rs1424671:75189847:T:C	ENSG00000116791	74724163	rs1424671:75189847:T:C	B	FALSE	FALSE	FALSE
chr1	TYW3_ENSG00000162623_rs2345435:75193271:T:C	ENSG00000162623	74727587	rs2345435:75193271:T:C	B	FALSE	FALSE	FALSE
chr1	CRYZ_ENSG00000116791_rs60212353:75200440:A:G	ENSG00000116791	74734756	rs60212353:75200440:A:G	B	FALSE	FALSE	FALSE
chr1	CRYZ_ENSG00000116791_rs12760348:75239966:T:C	ENSG00000116791	74774282	rs12760348:75239966:T:C	B	FALSE	FALSE	FALSE
chr1	SLC44A5_ENSG00000137968_rs1249787:75873607:A:G	ENSG00000137968	75407922	rs1249787:75873607:A:G	B	FALSE	FALSE	FALSE
chr1	ACADM_ENSG00000117054_rs372334337:76208606:C:T	ENSG00000117054	75742921	rs372334337:76208606:C:T	B	FALSE	FALSE	FALSE
chr1	RABGGTB_ENSG00000137955_rs11368450:76348856:A:AT	ENSG00000137955	75883171	rs11368450:76348856:A:AT	B	FALSE	FALSE	FALSE
chr1	MSH4_ENSG00000057468_rs77302836:76350714:A:G	ENSG00000057468	75885029	rs77302836:76350714:A:G	B	FALSE	FALSE	FALSE
chr1	MSH4_ENSG00000057468_rs115898060:76385839:C:G	ENSG00000057468	75920154	rs115898060:76385839:C:G	B	FALSE	FALSE	FALSE
chr1	ACADM_ENSG00000117054_rs12064158:76476034:A:G	ENSG00000117054	76010349	rs12064158:76476034:A:G	B	FALSE	FALSE	FALSE
chr1	SLC44A5_ENSG00000137968_rs289700:76601306:C:A	ENSG00000137968	76135621	rs289700:76601306:C:A	B	FALSE	FALSE	FALSE
chr1	AK5_ENSG00000154027_rs12126361:77750130:G:A	ENSG00000154027	77284445	rs12126361:77750130:G:A	B	FALSE	FALSE	FALSE
chr1	AK5_ENSG00000154027_rs6603960:78213434:A:T	ENSG00000154027	77747749	rs6603960:78213434:A:T	A	FALSE	FALSE	FALSE
chr1	DNAJB4_ENSG00000162616_exm2268903	ENSG00000162616	77840174	exm2268903	B	FALSE	FALSE	FALSE
chr1	DNAJB4_ENSG00000162616_rs41311176:78470506:C:T	ENSG00000162616	78004822	rs41311176:78470506:C:T	B	FALSE	FALSE	FALSE
chr1	IFI44L_ENSG00000137959_rs199709021:78615235:G:A	ENSG00000137959	78149551	rs199709021:78615235:G:A	B	FALSE	FALSE	FALSE
chr1	IFI44_ENSG00000137965_rs199709021:78615235:G:A	ENSG00000137965	78149551	rs199709021:78615235:G:A	B	FALSE	FALSE	FALSE
chr1	DNAJB4_ENSG00000162616_rs10713126:78690290:CA:C	ENSG00000162616	78224606	rs10713126:78690290:CA:C	B	FALSE	FALSE	FALSE
chr1	USP33_ENSG00000077254_rs11579517:78735982:A:G	ENSG00000077254	78270298	rs11579517:78735982:A:G	B	FALSE	FALSE	FALSE
chr1	PTGFR_ENSG00000122420_rs12725125:78980521:G:A	ENSG00000122420	78514836	rs12725125:78980521:G:A	B	FALSE	FALSE	FALSE
chr1	IFI44L_ENSG00000137959_exm70323	ENSG00000137959	78628133	exm70323	B	FALSE	FALSE	FALSE
chr1	ADGRL2_ENSG00000117114_rs35667049:81789096:ATTT:A	ENSG00000117114	81323411	rs35667049:81789096:ATTT:A	B	FALSE	FALSE	FALSE
chr1	RP11-147G16.1_ENSG00000233290_rs5775675:82712391:C:CA	ENSG00000233290	82246707	rs5775675:82712391:C:CA	B	FALSE	FALSE	FALSE
chr1	TTLL7_ENSG00000137941_rs116385455:84407253:G:T	ENSG00000137941	83941570	rs116385455:84407253:G:T	B	FALSE	FALSE	FALSE
chr1	PRKACB_ENSG00000142875_rs2684910:84598610:G:A	ENSG00000142875	84132927	rs2684910:84598610:G:A	B	FALSE	FALSE	FALSE
chr1	CTBS_ENSG00000117151_rs7551329:84931248:C:T	ENSG00000117151	84465565	rs7551329:84931248:C:T	B	FALSE	FALSE	FALSE
chr1	RPF1_ENSG00000117133_rs75510600:84951081:G:A	ENSG00000117133	84485398	rs75510600:84951081:G:A	B	FALSE	FALSE	FALSE
chr1	CTBS_ENSG00000117151_rs12141472:85036784:C:T	ENSG00000117151	84571101	rs12141472:85036784:C:T	B	FALSE	FALSE	FALSE
chr1	LINC01555_ENSG00000180869_rs11164046:85172633:G:T	ENSG00000180869	84706950	rs11164046:85172633:G:T	A	FALSE	FALSE	FALSE
chr1	LINC01555_ENSG00000180869_rs1093622:85196602:A:G	ENSG00000180869	84730919	rs1093622:85196602:A:G	A	FALSE	FALSE	FALSE
chr1	WDR63_ENSG00000162643_rs4907121:85474400:T:C	ENSG00000162643	85008717	rs4907121:85474400:T:C	B	FALSE	FALSE	FALSE
chr1	MCOLN3_ENSG00000055732_rs7551469:85533700:T:C	ENSG00000055732	85068017	rs7551469:85533700:T:C	B	FALSE	FALSE	FALSE
chr1	RP11-33E12.2_ENSG00000280099_rs817395:85613172:A:G	ENSG00000280099	85147489	rs817395:85613172:A:G	B	FALSE	FALSE	FALSE
chr1	C1orf52_ENSG00000162642_rs11161574	ENSG00000162642	85261361	rs11161574	B	FALSE	FALSE	FALSE
chr1	DDAH1_ENSG00000153904_rs4475804:85836466:G:T	ENSG00000153904	85370783	rs4475804:85836466:G:T	B	FALSE	FALSE	FALSE
chr1	ZNHIT6_ENSG00000117174_rs76818859:86111601:C:T	ENSG00000117174	85645918	rs76818859:86111601:C:T	B	FALSE	FALSE	FALSE
chr1	ZNHIT6_ENSG00000117174_rs1764294:86164112:C:T	ENSG00000117174	85698429	rs1764294:86164112:C:T	B	FALSE	FALSE	FALSE
chr1	COL24A1_ENSG00000171502_rs12727784	ENSG00000171502	85802349	rs12727784	B	FALSE	FALSE	FALSE
chr1	ODF2L_ENSG00000122417_rs61802175:86559209:C:T	ENSG00000122417	86093526	rs61802175:86559209:C:T	B	FALSE	FALSE	FALSE
chr1	RP4-612B15.3_ENSG00000261737_rs3834007:87169592:TAAG:T	ENSG00000261737	86703909	rs3834007:87169592:TAAG:T	B	FALSE	FALSE	FALSE
chr1	SH3GLB1_ENSG00000097033_rs11293484:87213181:TA:T	ENSG00000097033	86747498	rs11293484:87213181:TA:T	B	FALSE	FALSE	FALSE
chr1	HS2ST1_ENSG00000153936_rs111374975:87336300:T:TA	ENSG00000153936	86870617	rs111374975:87336300:T:TA	A	FALSE	FALSE	FALSE
chr1	43358_ENSG00000183291_rs512328:87347878:G:C	ENSG00000183291	86882195	rs512328:87347878:G:C	A	FALSE	FALSE	FALSE
chr1	LINC01140_ENSG00000267272_rs28533273:87641352:T:C	ENSG00000267272	87175669	rs28533273:87641352:T:C	B	FALSE	FALSE	FALSE
chr1	HS2ST1_ENSG00000153936_rs10922586:88276099:A:C	ENSG00000153936	87810416	rs10922586:88276099:A:C	B	FALSE	FALSE	FALSE
chr1	RBMXL1_ENSG00000213516_rs61767177:88778732:T:C	ENSG00000213516	88313049	rs61767177:88778732:T:C	B	FALSE	FALSE	FALSE
chr1	PKN2_ENSG00000065243_rs147919849:89293294:CCCCTTCCCTT:C	ENSG00000065243	88827611	rs147919849:89293294:CCCCTTCCCTT:C	A	FALSE	FALSE	FALSE
chr1	KYAT3_ENSG00000137944_rs1409152:89418403:C:T	ENSG00000137944	88952720	rs1409152:89418403:C:T	B	FALSE	FALSE	FALSE
chr1	RP5-943J3.2_ENSG00000272931_rs10922534:89457697:T:C	ENSG00000272931	88992014	rs10922534:89457697:T:C	B	FALSE	FALSE	FALSE
chr1	GBP3_ENSG00000117226_exm73092	ENSG00000117226	89009135	exm73092	B	FALSE	FALSE	FALSE
chr1	GBP3_ENSG00000117226_rs7530373:89487967:T:G	ENSG00000117226	89022284	rs7530373:89487967:T:G	B	FALSE	FALSE	FALSE
chr1	GBP1_ENSG00000117228_rs1328226:89525524:T:A	ENSG00000117228	89059841	rs1328226:89525524:T:A	B	FALSE	FALSE	FALSE
chr1	GBP1_ENSG00000117228_rs72951613:89529401:T:A	ENSG00000117228	89063718	rs72951613:89529401:T:A	B	FALSE	FALSE	FALSE
chr1	GBP4_ENSG00000162654_rs665123:89695761:C:T	ENSG00000162654	89230078	rs665123:89695761:C:T	B	FALSE	FALSE	FALSE
chr1	LRRC8B_ENSG00000197147_rs6428520:89794885:T:C	ENSG00000197147	89329202	rs6428520:89794885:T:C	B	FALSE	FALSE	FALSE
chr1	GBP1P1_ENSG00000225492_rs150010495:89868850:C:CT	ENSG00000225492	89403291	rs150010495:89868850:C:CT	B	FALSE	FALSE	FALSE
chr1	LRRC8B_ENSG00000197147_rs146916467:89995422:AT:A	ENSG00000197147	89529863	rs146916467:89995422:AT:A	A	FALSE	FALSE	FALSE
chr1	HFM1_ENSG00000162669_rs281977:91800347:G:A	ENSG00000162669	91334790	rs281977:91800347:G:A	B	FALSE	FALSE	FALSE
chr1	HFM1_ENSG00000162669_rs17131429:91870410:G:C	ENSG00000162669	91404853	rs17131429:91870410:G:C	B	FALSE	FALSE	FALSE
chr1	CDC7_ENSG00000097046_rs12122066:92005140:C:T	ENSG00000097046	91539583	rs12122066:92005140:C:T	B	FALSE	FALSE	TRUE
chr1	TGFBR3_ENSG00000069702_rs17883307:92270234:G:A	ENSG00000069702	91804677	rs17883307:92270234:G:A	B	FALSE	FALSE	TRUE
chr1	BTBD8_ENSG00000189195_rs181773811:92726387:T:G	ENSG00000189195	92260830	rs181773811:92726387:T:G	A	FALSE	FALSE	FALSE
chr1	RP4-621B10.8_ENSG00000273487_rs181773811:92726387:T:G	ENSG00000273487	92260830	rs181773811:92726387:T:G	A	FALSE	FALSE	FALSE
chr1	RPAP2_ENSG00000122484_rs7539757:92924057:A:G	ENSG00000122484	92458500	rs7539757:92924057:A:G	B	FALSE	FALSE	FALSE
chr1	EVI5_ENSG00000067208_rs41313373:92940411:C:T	ENSG00000067208	92474854	rs41313373:92940411:C:T	B	FALSE	FALSE	FALSE
chr1	TMED5_ENSG00000117500_rs7532549:93539656:G:T	ENSG00000117500	93074099	rs7532549:93539656:G:T	B	FALSE	FALSE	FALSE
chr1	CCDC18-AS1_ENSG00000223745_rs34206647:93638843:CAT:C	ENSG00000223745	93173286	rs34206647:93638843:CAT:C	B	FALSE	FALSE	FALSE
chr1	CCDC18-AS1_ENSG00000223745_rs139953961:93707887:C:CAAGAG	ENSG00000223745	93242330	rs139953961:93707887:C:CAAGAG	B	FALSE	FALSE	FALSE
chr1	CCDC18_ENSG00000122483_rs111969858:93757787:G:GTACCCATACTA	ENSG00000122483	93292230	rs111969858:93757787:G:GTACCCATACTA	B	FALSE	FALSE	FALSE
chr1	CCDC18_ENSG00000122483_rs34869303:93772601:A:T	ENSG00000122483	93307044	rs34869303:93772601:A:T	B	FALSE	FALSE	FALSE
chr1	DR1_ENSG00000117505_rs10782959:93811569:A:G	ENSG00000117505	93346012	rs10782959:93811569:A:G	B	FALSE	FALSE	FALSE
chr1	FNBP1L_ENSG00000137942_rs7543847:93925862:G:A	ENSG00000137942	93460305	rs7543847:93925862:G:A	B	FALSE	FALSE	FALSE
chr1	TMED5_ENSG00000117500_rs76729025:94125609:C:CGT	ENSG00000117500	93660053	rs76729025:94125609:C:CGT	B	FALSE	FALSE	FALSE
chr1	GCLM_ENSG00000023909_rs10874811:94388143:C:T	ENSG00000023909	93922587	rs10874811:94388143:C:T	B	FALSE	FALSE	FALSE
chr1	ABCA4_ENSG00000198691_rs12062935:94455448:A:G	ENSG00000198691	93989892	rs12062935:94455448:A:G	A	TRUE	FALSE	FALSE
chr1	ARHGAP29_ENSG00000137962_rs10874831:94555166:C:T	ENSG00000137962	94089610	rs10874831:94555166:C:T	A	FALSE	FALSE	FALSE
chr1	ABCA4_ENSG00000198691_rs1889404	ENSG00000198691	94111867	rs1889404	A	TRUE	FALSE	FALSE
chr1	ARHGAP29_ENSG00000137962_rs11581939:94607234:T:C	ENSG00000137962	94141678	rs11581939:94607234:T:C	A	FALSE	FALSE	FALSE
chr1	CCDC18_ENSG00000122483_rs12075780:94609246:T:C	ENSG00000122483	94143690	rs12075780:94609246:T:C	A	FALSE	FALSE	FALSE
chr1	RP11-78O9.1_ENSG00000233482_rs6657063:94659394:C:G	ENSG00000233482	94193838	rs6657063:94659394:C:G	A	FALSE	FALSE	FALSE
chr1	ARHGAP29_ENSG00000137962_rs12141834:94860096:C:G	ENSG00000137962	94394540	rs12141834:94860096:C:G	B	FALSE	FALSE	FALSE
chr1	ABCD3_ENSG00000117528_rs72727492:94917600:A:G	ENSG00000117528	94452044	rs72727492:94917600:A:G	A	FALSE	FALSE	FALSE
chr1	F3_ENSG00000117525_rs841684:95057293:T:C	ENSG00000117525	94591737	rs841684:95057293:T:C	B	FALSE	FALSE	FALSE
chr1	ABCA4_ENSG00000198691_rs11165191	ENSG00000198691	94654672	rs11165191	B	TRUE	FALSE	FALSE
chr1	LINC01057_ENSG00000224081_rs79367739:95249000:A:G	ENSG00000224081	94783444	rs79367739:95249000:A:G	B	FALSE	FALSE	FALSE
chr1	SLC44A3_ENSG00000143036_rs72718206:95292517:C:A	ENSG00000143036	94826961	rs72718206:95292517:C:A	B	FALSE	FALSE	FALSE
chr1	SLC44A3_ENSG00000143036_rs9432391:95302957:A:G	ENSG00000143036	94837401	rs9432391:95302957:A:G	B	FALSE	FALSE	FALSE
chr1	CNN3_ENSG00000117519_rs2282382	ENSG00000117519	94887417	rs2282382	B	FALSE	FALSE	FALSE
chr1	RP4-639F20.1_ENSG00000235501_rs76032537:95391570:A:G	ENSG00000235501	94926014	rs76032537:95391570:A:G	B	FALSE	FALSE	FALSE
chr1	F3_ENSG00000117525_rs12063255:95441405:A:C	ENSG00000117525	94975849	rs12063255:95441405:A:C	B	FALSE	FALSE	FALSE
chr1	TMEM56_ENSG00000152078_rs4950083:95583772:T:G	ENSG00000152078	95118216	rs4950083:95583772:T:G	B	FALSE	FALSE	FALSE
chr1	RWDD3_ENSG00000122481_rs640527:95705615:G:A	ENSG00000122481	95240059	rs640527:95705615:G:A	B	FALSE	FALSE	FALSE
chr1	TMEM56-RWDD3_ENSG00000271092_rs7527510:95737267:T:G	ENSG00000271092	95271711	rs7527510:95737267:T:G	B	FALSE	FALSE	FALSE
chr1	RWDD3_ENSG00000122481_rs12131254:95737461:T:C	ENSG00000122481	95271905	rs12131254:95737461:T:C	B	FALSE	FALSE	FALSE
chr1	PTBP2_ENSG00000117569_rs273866:97263793:C:G	ENSG00000117569	96798237	rs273866:97263793:C:G	B	FALSE	FALSE	FALSE
chr1	DPYD_ENSG00000188641_rs78372232:98046502:G:A	ENSG00000188641	97580946	rs78372232:98046502:G:A	B	FALSE	FALSE	FALSE
chr1	PLPPR5_ENSG00000117598_rs1600777:99391461:G:A	ENSG00000117598	98925905	rs1600777:99391461:G:A	B	FALSE	FALSE	FALSE
chr1	PLPPR4_ENSG00000117600_rs3850463:99586516:A:G	ENSG00000117600	99120960	rs3850463:99586516:A:G	B	FALSE	FALSE	FALSE
chr1	PALMD_ENSG00000099260_rs834984:100123338:G:A	ENSG00000099260	99657782	rs834984:100123338:G:A	B	FALSE	FALSE	FALSE
chr1	AGL_ENSG00000162688_rs35535608:100220819:T:TA	ENSG00000162688	99755263	rs35535608:100220819:T:TA	B	FALSE	FALSE	FALSE
chr1	MFSD14A_ENSG00000156875_rs66709321:100258640:TA:T	ENSG00000156875	99793084	rs66709321:100258640:TA:T	B	FALSE	FALSE	FALSE
chr1	RTCA_ENSG00000137996_rs138575484:100260640:G:T	ENSG00000137996	99795084	rs138575484:100260640:G:T	B	FALSE	FALSE	FALSE
chr1	SLC35A3_ENSG00000117620_rs1908147:100265338:G:A	ENSG00000117620	99799782	rs1908147:100265338:G:A	B	FALSE	FALSE	FALSE
chr1	FRRS1_ENSG00000156869_rs1493617:100270735:C:A	ENSG00000156869	99805179	rs1493617:100270735:C:A	B	FALSE	FALSE	FALSE
chr1	AGL_ENSG00000162688_rs7543433:100277039:T:C	ENSG00000162688	99811483	rs7543433:100277039:T:C	B	FALSE	FALSE	FALSE
chr1	CDC14A_ENSG00000079335_rs3834029:100324910:GT:G	ENSG00000079335	99859354	rs3834029:100324910:GT:G	B	FALSE	FALSE	FALSE
chr1	AGL_ENSG00000162688_rs34531887:100341395:AT:A	ENSG00000162688	99875839	rs34531887:100341395:AT:A	B	FALSE	FALSE	FALSE
chr1	CDC14A_ENSG00000079335_rs35714190:100458205:G:A	ENSG00000079335	99992649	rs35714190:100458205:G:A	B	FALSE	FALSE	FALSE
chr1	LRRC39_ENSG00000122477_rs79887429:100655973:C:T	ENSG00000122477	100190417	rs79887429:100655973:C:T	A	FALSE	FALSE	FALSE
chr1	SASS6_ENSG00000156876_rs12124225:100682244:G:A	ENSG00000156876	100216688	rs12124225:100682244:G:A	A	FALSE	FALSE	FALSE
chr1	DBT_ENSG00000137992_rs111614499:100709496:G:GA	ENSG00000137992	100243940	rs111614499:100709496:G:GA	A	FALSE	FALSE	FALSE
chr1	RTCA_ENSG00000137996_rs11370389:100763947:T:TG	ENSG00000137996	100298391	rs11370389:100763947:T:TG	A	FALSE	FALSE	FALSE
chr1	RTCA-AS1_ENSG00000224616_rs11578894:101012650:A:C	ENSG00000224616	100547094	rs11578894:101012650:A:C	B	FALSE	FALSE	FALSE
chr1	VCAM1_ENSG00000162692_rs141294855:101146865:T:C	ENSG00000162692	100681309	rs141294855:101146865:T:C	B	FALSE	FALSE	FALSE
chr1	RTCA-AS1_ENSG00000224616_rs3917019:101202354:A:G	ENSG00000224616	100736798	rs3917019:101202354:A:G	B	FALSE	FALSE	FALSE
chr1	RP11-421L21.3_ENSG00000233184_rs17123397:101276999:A:G	ENSG00000233184	100811443	rs17123397:101276999:A:G	B	FALSE	FALSE	FALSE
chr1	EXTL2_ENSG00000162694_rs10218565:101351661:C:T	ENSG00000162694	100886105	rs10218565:101351661:C:T	B	FALSE	FALSE	FALSE
chr1	EXTL2_ENSG00000162694_rs3737580:101360215:C:T	ENSG00000162694	100894659	rs3737580:101360215:C:T	B	FALSE	FALSE	FALSE
chr1	SLC30A7_ENSG00000162695_rs111988102:101438614:G:GA	ENSG00000162695	100973058	rs111988102:101438614:G:GA	B	FALSE	FALSE	FALSE
chr1	S1PR1_ENSG00000170989_rs144219039:101599109:C:CGT	ENSG00000170989	101133553	rs144219039:101599109:C:CGT	B	FALSE	FALSE	FALSE
chr1	AMY2B_ENSG00000240038_rs12085368:103206106:T:C	ENSG00000240038	102740550	rs12085368:103206106:T:C	B	FALSE	FALSE	FALSE
chr1	COL11A1_ENSG00000060718_rs7522293:103539981:A:G	ENSG00000060718	103074425	rs7522293:103539981:A:G	B	TRUE	FALSE	TRUE
chr1	AMY2B_ENSG00000240038_rs4244372:104040027:T:A	ENSG00000240038	103497405	rs4244372:104040027:T:A	B	FALSE	FALSE	FALSE
chr1	AMY2A_ENSG00000243480_rs78949228:104062655:A:G	ENSG00000243480	103520033	rs78949228:104062655:A:G	B	FALSE	FALSE	FALSE
chr1	AMY2A_ENSG00000243480_rs146282738:104334345:A:AT	ENSG00000243480	103791723	rs146282738:104334345:A:AT	B	FALSE	FALSE	FALSE
chr1	RP11-364B6.2_ENSG00000215869_rs36059614:104599484:T:A	ENSG00000215869	104056862	rs36059614:104599484:T:A	B	FALSE	FALSE	FALSE
chr1	RP11-364B6.2_ENSG00000215869_rs1576519:104636416:A:G	ENSG00000215869	104093794	rs1576519:104636416:A:G	B	FALSE	FALSE	FALSE
chr1	PRMT6_ENSG00000198890_rs12401598:107580533:C:A	ENSG00000198890	107037911	rs12401598:107580533:C:A	B	FALSE	FALSE	FALSE
chr1	NTNG1_ENSG00000162631_rs75973841:107879196:C:A	ENSG00000162631	107336574	rs75973841:107879196:C:A	B	FALSE	FALSE	FALSE
chr1	RP11-483I13.6_ENSG00000280186_rs521420:108074669:C:G	ENSG00000280186	107532047	rs521420:108074669:C:G	B	FALSE	FALSE	FALSE
chr1	VAV3_ENSG00000134215_rs17020055:108336533:A:C	ENSG00000134215	107793911	rs17020055:108336533:A:C	B	FALSE	FALSE	FALSE
chr1	VAV3_ENSG00000134215_rs12121388:108340002:T:C	ENSG00000134215	107797380	rs12121388:108340002:T:C	B	FALSE	FALSE	FALSE
chr1	STXBP3_ENSG00000116266_rs79337747:108375665:G:A	ENSG00000116266	107833043	rs79337747:108375665:G:A	B	FALSE	FALSE	FALSE
chr1	VAV3_ENSG00000134215_rs2085718:108501893:A:T	ENSG00000134215	107959271	rs2085718:108501893:A:T	B	FALSE	FALSE	FALSE
chr1	SLC25A24_ENSG00000085491_rs61799378:108742130:T:C	ENSG00000085491	108199508	rs61799378:108742130:T:C	B	FALSE	FALSE	FALSE
chr1	SLC25A24_ENSG00000085491_rs663481:108743178:C:G	ENSG00000085491	108200556	rs663481:108743178:C:G	A	FALSE	FALSE	FALSE
chr1	RP11-483I13.5_ENSG00000260879_rs828999	ENSG00000260879	108202312	rs828999	A	FALSE	FALSE	FALSE
chr1	FAM102B_ENSG00000162636_1:108768462:C:T	ENSG00000162636	108225840	1:108768462:C:T	A	FALSE	FALSE	FALSE
chr1	FAM102B_ENSG00000162636_rs41278478:109177802:G:A	ENSG00000162636	108635180	rs41278478:109177802:G:A	B	FALSE	FALSE	FALSE
chr1	STXBP3_ENSG00000116266_rs145002027:109295955:TTA:T	ENSG00000116266	108753333	rs145002027:109295955:TTA:T	A	FALSE	FALSE	FALSE
chr1	GPSM2_ENSG00000121957_rs35138668:109339414:GT:G	ENSG00000121957	108796792	rs35138668:109339414:GT:G	A	FALSE	FALSE	FALSE
chr1	GPSM2_ENSG00000121957_rs12134009:109405028:G:C	ENSG00000121957	108862406	rs12134009:109405028:G:C	A	FALSE	FALSE	FALSE
chr1	CLCC1_ENSG00000121940_rs7523050:109417679:C:A	ENSG00000121940	108875057	rs7523050:109417679:C:A	A	TRUE	FALSE	FALSE
chr1	ATXN7L2_ENSG00000162650_rs34987549:109586731:C:A	ENSG00000162650	109044109	rs34987549:109586731:C:A	A	FALSE	FALSE	FALSE
chr1	RP5-1065J22.8_ENSG00000273382_rs56076646:109642058:G:A	ENSG00000273382	109099436	rs56076646:109642058:G:A	A	FALSE	FALSE	FALSE
chr1	TAF13_ENSG00000197780_rs183177077:109656089:A:G	ENSG00000197780	109113467	rs183177077:109656089:A:G	A	FALSE	FALSE	FALSE
chr1	STXBP3_ENSG00000116266_rs114713488:109751285:A:C	ENSG00000116266	109208663	rs114713488:109751285:A:C	A	FALSE	FALSE	FALSE
chr1	MYBPHL_ENSG00000221986_rs138686699:109761957:CTATA:C	ENSG00000221986	109219335	rs138686699:109761957:CTATA:C	A	FALSE	FALSE	FALSE
chr1	SARS_ENSG00000031698_rs11547492:109780612:C:G	ENSG00000031698	109237990	rs11547492:109780612:C:G	A	FALSE	FALSE	FALSE
chr1	PSRC1_ENSG00000134222_rs649281:109799244:T:C	ENSG00000134222	109256622	rs649281:109799244:T:C	A	FALSE	FALSE	FALSE
chr1	CELSR2_ENSG00000143126_exm80691	ENSG00000143126	109263691	exm80691	A	FALSE	FALSE	FALSE
chr1	PSMA5_ENSG00000143106_exm81076	ENSG00000143106	109297547	exm81076	A	FALSE	FALSE	FALSE
chr1	MYBPHL_ENSG00000221986_rs3879448:109891423:G:C	ENSG00000221986	109348801	rs3879448:109891423:G:C	A	FALSE	FALSE	FALSE
chr1	ATXN7L2_ENSG00000162650_rs10494041:110031990:C:G	ENSG00000162650	109489368	rs10494041:110031990:C:G	A	FALSE	FALSE	FALSE
chr1	PSRC1_ENSG00000134222_rs41301283:110049457:G:A	ENSG00000134222	109506835	rs41301283:110049457:G:A	A	FALSE	FALSE	FALSE
chr1	AMIGO1_ENSG00000181754_rs2570972:110052139:A:G	ENSG00000181754	109509517	rs2570972:110052139:A:G	A	FALSE	FALSE	FALSE
chr1	HENMT1_ENSG00000162639_rs116468196:110155000:C:A	ENSG00000162639	109612378	rs116468196:110155000:C:A	A	FALSE	FALSE	FALSE
chr1	GNAI3_ENSG00000065135_rs475858:110155137:C:T	ENSG00000065135	109612515	rs475858:110155137:C:T	A	FALSE	FALSE	FALSE
chr1	GSTM4_ENSG00000168765_rs76912669:110160039:T:C	ENSG00000168765	109617417	rs76912669:110160039:T:C	A	FALSE	FALSE	FALSE
chr1	GNAT2_ENSG00000134183_rs6669802:110163076:A:G	ENSG00000134183	109620454	rs6669802:110163076:A:G	A	TRUE	FALSE	FALSE
chr1	GSTM5_ENSG00000134201_rs3895838:110177848:A:G	ENSG00000134201	109635226	rs3895838:110177848:A:G	A	FALSE	FALSE	FALSE
chr1	GSTM3_ENSG00000134202_rs3895838:110177848:A:G	ENSG00000134202	109635226	rs3895838:110177848:A:G	A	FALSE	FALSE	FALSE
chr1	GSTM2_ENSG00000213366_rs592792:110211956:C:T	ENSG00000213366	109669334	rs592792:110211956:C:T	A	FALSE	FALSE	FALSE
chr1	GSTM4_ENSG00000168765_rs5776993:110222901:CA:C	ENSG00000168765	109680279	rs5776993:110222901:CA:C	A	FALSE	FALSE	FALSE
chr1	GSTM1_ENSG00000134184_rs5776993:110222901:CA:C	ENSG00000134184	109680279	rs5776993:110222901:CA:C	A	FALSE	FALSE	FALSE
chr1	GSTM2_ENSG00000213366_rs36209093:110229787:C:T	ENSG00000213366	109687165	rs36209093:110229787:C:T	A	FALSE	FALSE	FALSE
chr1	GSTM1_ENSG00000134184_rs36209093:110229787:C:T	ENSG00000134184	109687165	rs36209093:110229787:C:T	A	FALSE	FALSE	FALSE
chr1	GSTM3_ENSG00000134202_rs36209093:110229787:C:T	ENSG00000134202	109687165	rs36209093:110229787:C:T	A	FALSE	FALSE	FALSE
chr1	GSTM5_ENSG00000134201_rs145858840:110253215:G:T	ENSG00000134201	109710593	rs145858840:110253215:G:T	A	FALSE	FALSE	FALSE
chr1	GSTM3_ENSG00000134202_rs1292096:110253380:A:G	ENSG00000134202	109710758	rs1292096:110253380:A:G	A	FALSE	FALSE	FALSE
chr1	GSTM5_ENSG00000134201_rs28743105:110254513:C:G	ENSG00000134201	109711891	rs28743105:110254513:C:G	A	FALSE	FALSE	FALSE
chr1	GSTM3_ENSG00000134202_rs943643:110257069:C:T	ENSG00000134202	109714447	rs943643:110257069:C:T	A	FALSE	FALSE	FALSE
chr1	GSTM3_ENSG00000134202_rs145782236:110278254:T:TGA	ENSG00000134202	109735632	rs145782236:110278254:T:TGA	A	FALSE	FALSE	FALSE
chr1	GSTM5_ENSG00000134201_rs4970779:110303505:C:T	ENSG00000134201	109760883	rs4970779:110303505:C:T	A	FALSE	FALSE	FALSE
chr1	AHCYL1_ENSG00000168710_rs189482814:110438139:G:T	ENSG00000168710	109895517	rs189482814:110438139:G:T	A	FALSE	FALSE	FALSE
chr1	SYPL2_ENSG00000143028_rs4839224:110728584:G:T	ENSG00000143028	110185962	rs4839224:110728584:G:T	A	FALSE	FALSE	FALSE
chr1	KCNC4_ENSG00000116396_rs28502029:110794614:C:T	ENSG00000116396	110251992	rs28502029:110794614:C:T	A	FALSE	FALSE	FALSE
chr1	RP5-1074L1.1_ENSG00000227963_rs112439723:110815319:G:GAGAGGAAA	ENSG00000227963	110272697	rs112439723:110815319:G:GAGAGGAAA	A	FALSE	FALSE	FALSE
chr1	KCNC4_ENSG00000116396_rs12739021:110842850:T:C	ENSG00000116396	110300228	rs12739021:110842850:T:C	A	FALSE	FALSE	FALSE
chr1	LAMTOR5_ENSG00000134248_rs35040395:110937682:A:AT	ENSG00000134248	110395060	rs35040395:110937682:A:AT	A	FALSE	FALSE	FALSE
chr1	LAMTOR5-AS1_ENSG00000224699_rs11102100:110957709:A:G	ENSG00000224699	110415087	rs11102100:110957709:A:G	A	FALSE	FALSE	FALSE
chr1	KCNA2_ENSG00000177301_rs115207020:111003005:G:A	ENSG00000177301	110460383	rs115207020:111003005:G:A	A	FALSE	FALSE	FALSE
chr1	CYMP_ENSG00000240194_rs12407530:111003777:T:C	ENSG00000240194	110461155	rs12407530:111003777:T:C	A	FALSE	FALSE	FALSE
chr1	KCNA3_ENSG00000177272_rs343788:111295407:C:A	ENSG00000177272	110752785	rs343788:111295407:C:A	B	FALSE	FALSE	FALSE
chr1	RP11-284N8.3_ENSG00000259834_rs343793:111302762:A:T	ENSG00000259834	110760140	rs343793:111302762:A:T	B	FALSE	FALSE	FALSE
chr1	RP5-1074L1.1_ENSG00000227963_rs74608578:111372073:G:A	ENSG00000227963	110829451	rs74608578:111372073:G:A	B	FALSE	FALSE	FALSE
chr1	RP11-96K19.4_ENSG00000261654_rs148941023:111492239:A:G	ENSG00000261654	110949617	rs148941023:111492239:A:G	B	FALSE	FALSE	FALSE
chr1	RP11-284N8.3_ENSG00000259834_rs1972386:111509049:A:C	ENSG00000259834	110966427	rs1972386:111509049:A:C	A	FALSE	FALSE	FALSE
chr1	DRAM2_ENSG00000156171_rs3795823:111726869:G:A	ENSG00000156171	111184247	rs3795823:111726869:G:A	A	TRUE	FALSE	FALSE
chr1	LAMTOR5_ENSG00000134248_rs35325026:111809045:AT:A	ENSG00000134248	111266423	rs35325026:111809045:AT:A	B	FALSE	FALSE	FALSE
chr1	PIFO_ENSG00000173947_rs17027391:111852792:C:T	ENSG00000173947	111310170	rs17027391:111852792:C:T	B	FALSE	FALSE	FALSE
chr1	OVGP1_ENSG00000085465_rs2152783:111936777:A:G	ENSG00000085465	111394155	rs2152783:111936777:A:G	A	FALSE	FALSE	FALSE
chr1	C1orf162_ENSG00000143110_rs2152783:111936777:A:G	ENSG00000143110	111394155	rs2152783:111936777:A:G	A	FALSE	FALSE	FALSE
chr1	ATP5F1_ENSG00000116459_rs1264888:111968316:G:A	ENSG00000116459	111425694	rs1264888:111968316:G:A	A	FALSE	FALSE	FALSE
chr1	ADORA3_ENSG00000282608_rs3767601:112029853:A:G	ENSG00000282608	111487231	rs3767601:112029853:A:G	A	FALSE	FALSE	FALSE
chr1	TMIGD3_ENSG00000121933_rs2789539:112032347:G:A	ENSG00000121933	111489725	rs2789539:112032347:G:A	A	FALSE	FALSE	FALSE
chr1	RAP1A_ENSG00000116473_rs142267659:112263028:GC:G	ENSG00000116473	111720406	rs142267659:112263028:GC:G	A	FALSE	FALSE	FALSE
chr1	FAM212B-AS1_ENSG00000227811_rs12122793:112296631:T:C	ENSG00000227811	111754009	rs12122793:112296631:T:C	A	FALSE	FALSE	FALSE
chr1	DDX20_ENSG00000064703_rs197391:112298166:G:C	ENSG00000064703	111755544	rs197391:112298166:G:C	A	FALSE	FALSE	FALSE
chr1	FAM212B-AS1_ENSG00000227811_rs197399:112302412:T:C	ENSG00000227811	111759790	rs197399:112302412:T:C	A	FALSE	FALSE	FALSE
chr1	FAM19A3_ENSG00000184599_rs57643462:112374355:G:T	ENSG00000184599	111831733	rs57643462:112374355:G:T	A	FALSE	FALSE	FALSE
chr1	WDR77_ENSG00000116455_rs34090923:112615333:GA:G	ENSG00000116455	112072711	rs34090923:112615333:GA:G	B	FALSE	FALSE	FALSE
chr1	CTTNBP2NL_ENSG00000143079_rs2492501	ENSG00000143079	112388634	rs2492501	A	FALSE	FALSE	FALSE
chr1	WNT2B_ENSG00000134245_rs2492501	ENSG00000134245	112388634	rs2492501	A	FALSE	FALSE	FALSE
chr1	RHOC_ENSG00000155366_rs2492501	ENSG00000155366	112388634	rs2492501	A	FALSE	FALSE	FALSE
chr1	WNT2B_ENSG00000134245_rs71584734:113025803:TACACAC:T	ENSG00000134245	112483181	rs71584734:113025803:TACACAC:T	A	FALSE	FALSE	FALSE
chr1	MOV10_ENSG00000155363_rs11484138:113075948:A:AT	ENSG00000155363	112533326	rs11484138:113075948:A:AT	A	FALSE	FALSE	TRUE
chr1	SLC16A1-AS1_ENSG00000226419_rs72699066:113127994:G:A	ENSG00000226419	112585372	rs72699066:113127994:G:A	A	FALSE	FALSE	FALSE
chr1	ST7L_ENSG00000007341_rs6691932:113144263:T:C	ENSG00000007341	112601641	rs6691932:113144263:T:C	A	FALSE	FALSE	FALSE
chr1	RP4-671G15.2_ENSG00000273483_rs71584754:113144705:CAAAAAAAAAAAA:C	ENSG00000273483	112602083	rs71584754:113144705:CAAAAAAAAAAAA:C	A	FALSE	FALSE	FALSE
chr1	CAPZA1_ENSG00000116489_rs11102518:113183848:A:T	ENSG00000116489	112641226	rs11102518:113183848:A:T	A	FALSE	FALSE	FALSE
chr1	LINC01356_ENSG00000215866_rs6667358:113373398:A:G	ENSG00000215866	112830776	rs6667358:113373398:A:G	A	FALSE	FALSE	FALSE
chr1	RP3-522D1.1_ENSG00000224167_1:113388185:A:AATATATATATAT	ENSG00000224167	112845563	1:113388185:A:AATATATATATAT	A	FALSE	FALSE	FALSE
chr1	SLC16A1-AS1_ENSG00000226419_1:113441688:G:A	ENSG00000226419	112899066	1:113441688:G:A	A	FALSE	FALSE	FALSE
chr1	SLC16A1_ENSG00000155380_rs7524567:113504658:A:G	ENSG00000155380	112962036	rs7524567:113504658:A:G	A	FALSE	FALSE	FALSE
chr1	FAM19A3_ENSG00000184599_rs34096274:113506567:CT:C	ENSG00000184599	112963945	rs34096274:113506567:CT:C	A	FALSE	FALSE	FALSE
chr1	SLC16A1-AS1_ENSG00000226419_rs12728873:113570755:G:A	ENSG00000226419	113028133	rs12728873:113570755:G:A	A	FALSE	FALSE	FALSE
chr1	CAPZA1_ENSG00000116489_rs72685671:113817666:T:A	ENSG00000116489	113275044	rs72685671:113817666:T:A	B	FALSE	FALSE	FALSE
chr1	RSBN1_ENSG00000081019_rs11102661:114160758:G:A	ENSG00000081019	113618136	rs11102661:114160758:G:A	A	FALSE	FALSE	FALSE
chr1	RP4-730K3.3_ENSG00000232450_rs1146183:114199335:A:G	ENSG00000232450	113656713	rs1146183:114199335:A:G	A	FALSE	FALSE	FALSE
chr1	MAGI3_ENSG00000081026_rs113663525:114353006:A:AAC	ENSG00000081026	113810384	rs113663525:114353006:A:AAC	A	FALSE	FALSE	FALSE
chr1	PTPN22_ENSG00000134242_rs34122108:114398112:C:T	ENSG00000134242	113855490	rs34122108:114398112:C:T	A	FALSE	FALSE	FALSE
chr1	PHTF1_ENSG00000116793_rs2358816:114419368:A:T	ENSG00000116793	113876746	rs2358816:114419368:A:T	A	FALSE	FALSE	FALSE
chr1	BCL2L15_ENSG00000188761_exm2230834	ENSG00000188761	113904943	exm2230834	A	FALSE	FALSE	FALSE
chr1	AP4B1_ENSG00000134262_exm2230834	ENSG00000134262	113904943	exm2230834	A	FALSE	FALSE	FALSE
chr1	SYT6_ENSG00000134207_rs12729894:114481962:T:G	ENSG00000134207	113939340	rs12729894:114481962:T:G	A	FALSE	FALSE	FALSE
chr1	HIPK1_ENSG00000163349_rs7554371:114512303:A:G	ENSG00000163349	113969681	rs7554371:114512303:A:G	A	FALSE	FALSE	FALSE
chr1	HIPK1_ENSG00000163349_rs924778:114529141:G:A	ENSG00000163349	113986519	rs924778:114529141:G:A	A	FALSE	FALSE	FALSE
chr1	OLFML3_ENSG00000116774_rs3007014:114532097:G:T	ENSG00000116774	113989475	rs3007014:114532097:G:T	A	FALSE	FALSE	FALSE
chr1	PHTF1_ENSG00000116793_rs17032448:114682915:T:G	ENSG00000116793	114140293	rs17032448:114682915:T:G	A	FALSE	FALSE	FALSE
chr1	HIPK1-AS1_ENSG00000235527_rs76352403:114686640:T:C	ENSG00000235527	114144018	rs76352403:114686640:T:C	A	FALSE	FALSE	FALSE
chr1	AP4B1_ENSG00000134262_rs6699643:115080319:C:T	ENSG00000134262	114537698	rs6699643:115080319:C:T	A	FALSE	FALSE	FALSE
chr1	BCAS2_ENSG00000116752_rs10645732:115224147:T:TGGA	ENSG00000116752	114681526	rs10645732:115224147:T:TGGA	A	FALSE	FALSE	FALSE
chr1	CSDE1_ENSG00000009307_rs78509231:115347978:A:G	ENSG00000009307	114805357	rs78509231:115347978:A:G	B	FALSE	FALSE	FALSE
chr1	TSPAN2_ENSG00000134198_rs6688453:115627098:C:G	ENSG00000134198	115084477	rs6688453:115627098:C:G	B	FALSE	FALSE	FALSE
chr1	VANGL1_ENSG00000173218_rs12138199:116209073:A:G	ENSG00000173218	115666452	rs12138199:116209073:A:G	A	FALSE	FALSE	FALSE
chr1	CASQ2_ENSG00000118729_rs34569182:116282591:G:A	ENSG00000118729	115739970	rs34569182:116282591:G:A	B	FALSE	FALSE	FALSE
chr1	NHLH2_ENSG00000177551_rs61344671:116317780:CA:C	ENSG00000177551	115775159	rs61344671:116317780:CA:C	B	FALSE	FALSE	FALSE
chr1	SLC22A15_ENSG00000163393_rs34381849:116531732:A:ATG	ENSG00000163393	115989111	rs34381849:116531732:A:ATG	B	FALSE	FALSE	FALSE
chr1	CASQ2_ENSG00000118729_rs112233919:116846173:TA:T	ENSG00000118729	116303551	rs112233919:116846173:TA:T	A	FALSE	FALSE	FALSE
chr1	ATP1A1-AS1_ENSG00000203865_rs850617:116906839:G:A	ENSG00000203865	116364217	rs850617:116906839:G:A	A	FALSE	FALSE	FALSE
chr1	PTGFRN_ENSG00000134247_rs17520400:117514675:G:A	ENSG00000134247	116972053	rs17520400:117514675:G:A	B	FALSE	FALSE	FALSE
chr1	TTF2_ENSG00000116830_exm2249723	ENSG00000116830	117060534	exm2249723	A	FALSE	FALSE	FALSE
chr1	SPAG17_ENSG00000155761_rs72631711:118532106:G:T	ENSG00000155761	117989483	rs72631711:118532106:G:T	B	FALSE	FALSE	FALSE
chr1	WDR3_ENSG00000065183_rs77805056:118626603:A:G	ENSG00000065183	118083980	rs77805056:118626603:A:G	B	FALSE	FALSE	FALSE
chr1	TBX15_ENSG00000092607_rs79127412:118921547:C:G	ENSG00000092607	118378924	rs79127412:118921547:C:G	B	FALSE	FALSE	FALSE
chr1	WARS2_ENSG00000116874_rs66887595:119451000:CA:C	ENSG00000116874	118908377	rs66887595:119451000:CA:C	B	FALSE	FALSE	FALSE
chr1	WARS2_ENSG00000116874_exm2268746	ENSG00000116874	119012523	exm2268746	B	FALSE	FALSE	FALSE
chr1	TBX15_ENSG00000092607_rs142117327:119563895:C:T	ENSG00000092607	119021272	rs142117327:119563895:C:T	B	FALSE	FALSE	FALSE
chr1	WARS2_ENSG00000116874_rs12739952:119638386:G:A	ENSG00000116874	119095763	rs12739952:119638386:G:A	B	FALSE	FALSE	FALSE
chr1	RP11-418J17.1_ENSG00000231365_rs10923754	ENSG00000231365	119126017	rs10923754	A	FALSE	FALSE	FALSE
chr1	RP11-418J17.1_ENSG00000231365_rs72691119:119786229:G:T	ENSG00000231365	119243606	rs72691119:119786229:G:T	B	FALSE	FALSE	FALSE
chr1	RP11-418J17.1_ENSG00000231365_rs76525150:120150189:A:T	ENSG00000231365	119607566	rs76525150:120150189:A:T	A	FALSE	FALSE	FALSE
chr1	ZNF697_ENSG00000143067_rs2281493	ENSG00000143067	119620164	rs2281493	A	FALSE	FALSE	FALSE
chr1	PFN1P2_ENSG00000270392_rs115764389:120446294:C:G	ENSG00000270392	119903671	rs115764389:120446294:C:G	A	FALSE	FALSE	FALSE
chr1	RP5-1042I8.7_ENSG00000261662_rs41277624:120459433:G:A	ENSG00000261662	119916810	rs41277624:120459433:G:A	A	FALSE	FALSE	FALSE
chr1	CH17-472G23.2_ENSG00000223804_1:120640227:CT:C	ENSG00000223804	120097624	1:120640227:CT:C	A	FALSE	FALSE	FALSE
chr1	NBPF8_ENSG00000270231_1:120655150:C:T	ENSG00000270231	120112565	1:120655150:C:T	A	FALSE	FALSE	FALSE
chr1	SEC22B_ENSG00000265808_rs140779657:120679576:T:TA	ENSG00000265808	120137005	rs140779657:120679576:T:TA	A	FALSE	FALSE	FALSE
chr1	CH17-472G23.2_ENSG00000223804_rs61806594:144860783:C:T	ENSG00000223804	120498213	rs61806594:144860783:C:T	NA	FALSE	FALSE	FALSE
chr1	SRGAP2C_ENSG00000171943_rs6679285:148000717:C:T	ENSG00000171943	120844423	rs6679285:148000717:C:T	NA	FALSE	FALSE	FALSE
chr1	CH17-472G23.2_ENSG00000223804_kgp4374968	ENSG00000223804	120954647	kgp4374968	A	FALSE	FALSE	FALSE
chr1	NBPF8_ENSG00000270231_kgp4374968	ENSG00000270231	120954647	kgp4374968	A	FALSE	FALSE	FALSE
chr1	CH17-472G23.4_ENSG00000275131_kgp4374968	ENSG00000275131	120954647	kgp4374968	A	FALSE	FALSE	FALSE
chr1	NBPF26_ENSG00000273136_kgp4374968	ENSG00000273136	120954647	kgp4374968	A	FALSE	FALSE	FALSE
chr1	LINC00623_ENSG00000226067_kgp4374968	ENSG00000226067	120954647	kgp4374968	A	FALSE	FALSE	FALSE
chr1	CH17-472G23.1_ENSG00000274642_1:120848685:G:A	ENSG00000274642	121174642	1:120848685:G:A	NA	FALSE	FALSE	FALSE
chr1	NBPF8_ENSG00000270231_rs28971494:121138099:T:C	ENSG00000270231	121396239	rs28971494:121138099:T:C	A	FALSE	FALSE	FALSE
chr1	SRGAP2C_ENSG00000171943_rs6693211:121161949:G:C	ENSG00000171943	121420089	rs6693211:121161949:G:C	B	FALSE	FALSE	FALSE
chr1	PFN1P2_ENSG00000270392_rs6600673:121168848:T:C	ENSG00000270392	121426988	rs6600673:121168848:T:C	B	FALSE	FALSE	FALSE
chr1	CH17-437K3.1_ENSG00000227082_rs1986111:121204788:C:T	ENSG00000227082	121462934	rs1986111:121204788:C:T	B	FALSE	FALSE	FALSE
chr1	CH17-472G23.4_ENSG00000275131_exm-rs11249433	ENSG00000275131	121538815	exm-rs11249433	B	FALSE	FALSE	FALSE
chr1	FCGR1B_ENSG00000198019_rs9662281:121478482:C:T	ENSG00000198019	121736684	rs9662281:121478482:C:T	NA	FALSE	FALSE	FALSE
chr1	NBPF15_ENSG00000266338_kgp2350919	ENSG00000266338	144488566	kgp2350919	NA	FALSE	FALSE	FALSE
chr1	SRGAP2D_ENSG00000270872_rs76224574:148512592:G:A	ENSG00000270872	144505062	rs76224574:148512592:G:A	NA	FALSE	FALSE	FALSE
chr1	RP11-403I13.8_ENSG00000272419_rs9728619:145736438:T:C	ENSG00000272419	145698627	rs9728619:145736438:T:C	A	FALSE	FALSE	FALSE
chr1	NBPF20_ENSG00000162825_NHGRI_notinECorHUNT_chr1_145727683	ENSG00000162825	145707383	NHGRI_notinECorHUNT_chr1_145727683	A	FALSE	FALSE	FALSE
chr1	SRGAP2B_ENSG00000196369_rs80314439:145687100:A:G	ENSG00000196369	145747986	rs80314439:145687100:A:G	A	FALSE	FALSE	FALSE
chr1	RNF115_ENSG00000265491_rs145691857:145622420:T:TG	ENSG00000265491	145812673	rs145691857:145622420:T:TG	A	FALSE	FALSE	FALSE
chr1	ANKRD35_ENSG00000198483_exm91573	ENSG00000198483	145872788	exm91573	A	FALSE	FALSE	FALSE
chr1	RBM8A_ENSG00000265241_rs139428292:145507646:G:A	ENSG00000265241	145927447	rs139428292:145507646:G:A	A	FALSE	FALSE	FALSE
chr1	RP11-458D21.1_ENSG00000233396_rs3811446:145471996:C:G	ENSG00000233396	145963094	rs3811446:145471996:C:G	A	FALSE	FALSE	FALSE
chr1	RP11-458D21.5_ENSG00000213240_rs78848289:145426261:C:T	ENSG00000213240	146008767	rs78848289:145426261:C:T	A	FALSE	FALSE	FALSE
chr1	CH17-353B19.1_ENSG00000276509_rs78848289:145426261:C:T	ENSG00000276509	146008767	rs78848289:145426261:C:T	A	FALSE	FALSE	FALSE
chr1	RP11-458D21.1_ENSG00000233396_rs79906727:145420676:T:C	ENSG00000233396	146014328	rs79906727:145420676:T:C	A	FALSE	FALSE	FALSE
chr1	NBPF10_ENSG00000271425_rs79906727:145420676:T:C	ENSG00000271425	146014328	rs79906727:145420676:T:C	A	FALSE	FALSE	FALSE
chr1	SRGAP2B_ENSG00000196369_rs34710074:145403837:CA:C	ENSG00000196369	146031164	rs34710074:145403837:CA:C	A	FALSE	FALSE	FALSE
chr1	NOTCH2NL_ENSG00000264343_kgp2087890	ENSG00000264343	146051762	kgp2087890	A	FALSE	FALSE	FALSE
chr1	NBPF10_ENSG00000271425_rs5013779:145365595:A:G	ENSG00000271425	146069407	rs5013779:145365595:A:G	A	FALSE	FALSE	FALSE
chr1	NOTCH2NL_ENSG00000264343_rs202159017:145326454:A:G	ENSG00000264343	146111724	rs202159017:145326454:A:G	NA	FALSE	FALSE	FALSE
chr1	LIX1L_ENSG00000271601_rs61816397:145312597:T:C	ENSG00000271601	146125597	rs61816397:145312597:T:C	NA	FALSE	FALSE	FALSE
chr1	LIX1L_ENSG00000271601_rs77628549:145312205:T:G	ENSG00000271601	146125989	rs77628549:145312205:T:G	NA	FALSE	FALSE	FALSE
chr1	RP11-458D21.1_ENSG00000233396_rs113063235:145287532:G:C	ENSG00000233396	146150645	rs113063235:145287532:G:C	NA	FALSE	FALSE	FALSE
chr1	NOTCH2NL_ENSG00000264343_rs78148626:145178261:T:C	ENSG00000264343	146259887	rs78148626:145178261:T:C	NA	FALSE	FALSE	FALSE
chr1	NBPF12_ENSG00000268043_rs369717548:146325842:C:A	ENSG00000268043	146890607	rs369717548:146325842:C:A	A	FALSE	FALSE	FALSE
chr1	NOTCH2NL_ENSG00000264343_rs374164505:146473333:CA:C	ENSG00000264343	147001774	rs374164505:146473333:CA:C	A	FALSE	FALSE	FALSE
chr1	CHD1L_ENSG00000131778_rs10900378:146495190:G:A	ENSG00000131778	147023631	rs10900378:146495190:G:A	A	FALSE	FALSE	FALSE
chr1	PRKAB2_ENSG00000131791_rs2014106:146590081:C:T	ENSG00000131791	147118499	rs2014106:146590081:C:T	A	FALSE	FALSE	FALSE
chr1	PDIA3P1_ENSG00000180867_1:146651530:TA:T	ENSG00000180867	147179951	1:146651530:TA:T	A	FALSE	FALSE	FALSE
chr1	PRKAB2_ENSG00000131791_rs66485043:146690970:CT:C	ENSG00000131791	147219398	rs66485043:146690970:CT:C	A	FALSE	FALSE	FALSE
chr1	CHD1L_ENSG00000131778_rs10900330:146712302:T:G	ENSG00000131778	147240653	rs10900330:146712302:T:G	A	FALSE	FALSE	FALSE
chr1	PDIA3P1_ENSG00000180867_rs61091982:146721567:T:TTCTC	ENSG00000180867	147249908	rs61091982:146721567:T:TTCTC	A	FALSE	FALSE	FALSE
chr1	RP11-337C18.8_ENSG00000237188_rs58302214:146776049:CA:C	ENSG00000237188	147304353	rs58302214:146776049:CA:C	A	FALSE	FALSE	FALSE
chr1	BCL9_ENSG00000116128_rs72698273:147038722:C:G	ENSG00000116128	147566942	rs72698273:147038722:C:G	A	FALSE	FALSE	FALSE
chr1	ACP6_ENSG00000162836_rs77245299:147067648:T:G	ENSG00000162836	147595859	rs77245299:147067648:T:G	A	FALSE	FALSE	FALSE
chr1	ACP6_ENSG00000162836_rs4950465:147125235:C:T	ENSG00000162836	147653122	rs4950465:147125235:C:T	A	FALSE	FALSE	FALSE
chr1	RP11-495P10.1_ENSG00000231551_rs7544630:147382550:T:C	ENSG00000231551	147910423	rs7544630:147382550:T:C	A	FALSE	FALSE	FALSE
chr1	NBPF11_ENSG00000263956_rs1875836	ENSG00000263956	148256961	rs1875836	A	FALSE	FALSE	FALSE
chr1	NBPF9_ENSG00000269713_rs1663858:145069711:A:G	ENSG00000269713	148814683	rs1663858:145069711:A:G	NA	FALSE	FALSE	FALSE
chr1	CH17-189H20.1_ENSG00000274265_rs113252:144913035:A:T	ENSG00000274265	148971440	rs113252:144913035:A:T	A	FALSE	FALSE	FALSE
chr1	WI2-1896O14.1_ENSG00000215861_rs12124527:144896319:T:C	ENSG00000215861	148988155	rs12124527:144896319:T:C	A	FALSE	FALSE	FALSE
chr1	PDE4DIP_ENSG00000178104_exm2268753	ENSG00000178104	148989863	exm2268753	A	FALSE	FALSE	FALSE
chr1	NBPF9_ENSG00000269713_exm2268753	ENSG00000269713	148989863	exm2268753	A	FALSE	FALSE	FALSE
chr1	CH17-189H20.1_ENSG00000274265_exm2268753	ENSG00000274265	148989863	exm2268753	A	FALSE	FALSE	FALSE
chr1	RP4-791M13.3_ENSG00000254539_exm90300	ENSG00000254539	149004987	exm90300	A	FALSE	FALSE	FALSE
chr1	RP11-544O24.2_ENSG00000274423_rs146245381:144814554:A:C	ENSG00000274423	149073058	rs146245381:144814554:A:C	NA	FALSE	FALSE	FALSE
chr1	PDE4DIP_ENSG00000178104_rs147675642:144585218:T:C	ENSG00000178104	149112014	rs147675642:144585218:T:C	NA	FALSE	FALSE	FALSE
chr1	NBPF9_ENSG00000269713_rs200452541:144577767:G:GA	ENSG00000269713	149119458	rs200452541:144577767:G:GA	NA	FALSE	FALSE	FALSE
chr1	RP11-544O24.2_ENSG00000274423_rs3009848:144529404:A:G	ENSG00000274423	149167584	rs3009848:144529404:A:G	NA	FALSE	FALSE	FALSE
chr1	HIST2H2AA4_ENSG00000272196_rs375353658:149602107:T:C	ENSG00000272196	149632953	rs375353658:149602107:T:C	A	FALSE	FALSE	FALSE
chr1	LINC00869_ENSG00000277147_rs56061420:149715583:C:T	ENSG00000277147	149744033	rs56061420:149715583:C:T	NA	FALSE	FALSE	FALSE
chr1	RP11-196G18.22_ENSG00000261716_rs192504603:149787813:T:C	ENSG00000261716	149816259	rs192504603:149787813:T:C	A	FALSE	FALSE	FALSE
chr1	RP11-196G18.24_ENSG00000272993_rs3029050:149815013:GCTCC:G	ENSG00000272993	149843446	rs3029050:149815013:GCTCC:G	A	FALSE	FALSE	FALSE
chr1	RP11-196G18.23_ENSG00000264207_rs11205037:149816036:T:G	ENSG00000264207	149844469	rs11205037:149816036:T:G	A	FALSE	FALSE	FALSE
chr1	NBPF19_ENSG00000271383_rs68002561:149880863:A:G	ENSG00000271383	149909311	rs68002561:149880863:A:G	A	FALSE	FALSE	FALSE
chr1	CIART_ENSG00000159208_rs114039643:150135092:C:T	ENSG00000159208	150162894	rs114039643:150135092:C:T	A	FALSE	FALSE	FALSE
chr1	CA14_ENSG00000118298_rs41304255:150236107:G:A	ENSG00000118298	150263708	rs41304255:150236107:G:A	A	FALSE	FALSE	FALSE
chr1	C1orf54_ENSG00000118292_rs139708128:150245082:G:A	ENSG00000118292	150272679	rs139708128:150245082:G:A	A	FALSE	FALSE	FALSE
chr1	CA14_ENSG00000118298_rs60168104:150268390:TTTA:T	ENSG00000118298	150295969	rs60168104:150268390:TTTA:T	A	FALSE	FALSE	FALSE
chr1	CIART_ENSG00000159208_rs60168104:150268390:TTTA:T	ENSG00000159208	150295969	rs60168104:150268390:TTTA:T	A	FALSE	FALSE	FALSE
chr1	RPRD2_ENSG00000163125_rs138637164:150327896:C:CA	ENSG00000163125	150355420	rs138637164:150327896:C:CA	A	FALSE	FALSE	FALSE
chr1	ECM1_ENSG00000143369_1:150408622:C:A	ENSG00000143369	150436146	1:150408622:C:A	A	FALSE	FALSE	FALSE
chr1	MRPS21_ENSG00000266472_rs16836940:150416913:A:G	ENSG00000266472	150444437	rs16836940:150416913:A:G	A	FALSE	FALSE	FALSE
chr1	MRPS21_ENSG00000266472_1:150438853:CAAA:C	ENSG00000266472	150466377	1:150438853:CAAA:C	A	FALSE	FALSE	FALSE
chr1	TARS2_ENSG00000143374_rs11589361:150510633:C:A	ENSG00000143374	150538157	rs11589361:150510633:C:A	A	FALSE	FALSE	FALSE
chr1	ENSA_ENSG00000143420_1:150587279:GTTTTTTTTTTTTTTTTTTTTTTT:G	ENSG00000143420	150614803	1:150587279:GTTTTTTTTTTTTTTTTTTTTTTT:G	A	TRUE	FALSE	FALSE
chr1	CTSS_ENSG00000163131_rs71766146:150640071:CTT:C	ENSG00000163131	150667595	rs71766146:150640071:CTT:C	A	FALSE	FALSE	FALSE
chr1	MCL1_ENSG00000143384_rs10556231:150712138:TCAA:T	ENSG00000143384	150739662	rs10556231:150712138:TCAA:T	A	FALSE	FALSE	FALSE
chr1	GOLPH3L_ENSG00000143457_rs34813433:150717100:T:TATA	ENSG00000143457	150744624	rs34813433:150717100:T:TATA	A	FALSE	FALSE	FALSE
chr1	ARNT_ENSG00000143437_rs75056606:150718602:T:G	ENSG00000143437	150746126	rs75056606:150718602:T:G	A	FALSE	FALSE	FALSE
chr1	ARNT_ENSG00000143437_rs1136774:150738197:C:T	ENSG00000143437	150765721	rs1136774:150738197:C:T	A	FALSE	FALSE	FALSE
chr1	CTSK_ENSG00000143387_1:150740657:G:GTTTTTTTTT	ENSG00000143387	150768181	1:150740657:G:GTTTTTTTTT	A	FALSE	FALSE	FALSE
chr1	CTSK_ENSG00000143387_rs35782301:150861859:C:T	ENSG00000143387	150889383	rs35782301:150861859:C:T	A	FALSE	FALSE	FALSE
chr1	FAM63A_ENSG00000143409_rs17661062:150902203:T:A	ENSG00000143409	150929727	rs17661062:150902203:T:A	A	FALSE	FALSE	FALSE
chr1	CTSK_ENSG00000143387_rs72704698:150918936:T:G	ENSG00000143387	150946460	rs72704698:150918936:T:G	A	FALSE	FALSE	FALSE
chr1	ECM1_ENSG00000143369_rs1045628:150936903:T:C	ENSG00000143369	150964427	rs1045628:150936903:T:C	A	FALSE	FALSE	FALSE
chr1	FAM63A_ENSG00000143409_1:150942703:CAAAAAAAAAAAAA:C	ENSG00000143409	150970227	1:150942703:CAAAAAAAAAAAAA:C	A	FALSE	FALSE	FALSE
chr1	SEMA6C_ENSG00000143434_rs3034000:151029105:TCAG:T	ENSG00000143434	151056629	rs3034000:151029105:TCAG:T	A	FALSE	FALSE	FALSE
chr1	RP11-98D18.9_ENSG00000203288_rs6667900:151052703:A:C	ENSG00000203288	151080227	rs6667900:151052703:A:C	A	FALSE	FALSE	FALSE
chr1	RP11-68I18.10_ENSG00000261168_rs7546304:151114484:C:G	ENSG00000261168	151142008	rs7546304:151114484:C:G	A	FALSE	FALSE	FALSE
chr1	MLLT11_ENSG00000213190_rs6674970:151116279:G:A	ENSG00000213190	151143803	rs6674970:151116279:G:A	A	FALSE	FALSE	FALSE
chr1	GABPB2_ENSG00000143458_exm2259804	ENSG00000143458	151150013	exm2259804	A	FALSE	FALSE	FALSE
chr1	SEMA6C_ENSG00000143434_rs61321900:151124171:T:C	ENSG00000143434	151151695	rs61321900:151124171:T:C	A	FALSE	FALSE	FALSE
chr1	PIP5K1A_ENSG00000143398_rs182830202:151171353:C:T	ENSG00000143398	151198877	rs182830202:151171353:C:T	A	FALSE	FALSE	FALSE
chr1	GABPB2_ENSG00000143458_rs35805635:151180343:CT:C	ENSG00000143458	151207867	rs35805635:151180343:CT:C	A	FALSE	FALSE	FALSE
chr1	PI4KB_ENSG00000143393_exm96434	ENSG00000143393	151288197	exm96434	A	FALSE	FALSE	FALSE
chr1	PIP5K1A_ENSG00000143398_rs140244405:151285529:CGGAA:C	ENSG00000143398	151313053	rs140244405:151285529:CGGAA:C	A	FALSE	FALSE	FALSE
chr1	PSMD4_ENSG00000159352_exm96637	ENSG00000159352	151342811	exm96637	A	FALSE	FALSE	FALSE
chr1	POGZ_ENSG00000143442_rs11578888	ENSG00000143442	151435217	rs11578888	A	FALSE	FALSE	FALSE
chr1	TARS2_ENSG00000143374_rs11374139:151418522:C:CT	ENSG00000143374	151446046	rs11374139:151418522:C:CT	A	FALSE	FALSE	FALSE
chr1	SELENBP1_ENSG00000143416_1:151615430:G:GTTTTA	ENSG00000143416	151642954	1:151615430:G:GTTTTA	A	FALSE	FALSE	FALSE
chr1	TDRKH_ENSG00000182134_rs56999871:151619608:C:CT	ENSG00000182134	151647132	rs56999871:151619608:C:CT	A	FALSE	FALSE	FALSE
chr1	THEM4_ENSG00000159445_rs191519987:151660998:C:T	ENSG00000159445	151688522	rs191519987:151660998:C:T	A	FALSE	FALSE	FALSE
chr1	SNX27_ENSG00000143376_rs34443261:151662326:CT:C	ENSG00000143376	151689850	rs34443261:151662326:CT:C	A	FALSE	FALSE	FALSE
chr1	LINGO4_ENSG00000213171_rs12407636:151710927:A:G	ENSG00000213171	151738451	rs12407636:151710927:A:G	A	FALSE	FALSE	FALSE
chr1	MRPL9_ENSG00000143436_rs11204881:151730369:G:A	ENSG00000143436	151757893	rs11204881:151730369:G:A	A	FALSE	FALSE	FALSE
chr1	RP11-98D18.9_ENSG00000203288_rs11204892:151768048:A:G	ENSG00000203288	151795572	rs11204892:151768048:A:G	A	FALSE	FALSE	FALSE
chr1	TDRKH_ENSG00000182134_rs11586691:151771667:T:C	ENSG00000182134	151799191	rs11586691:151771667:T:C	A	FALSE	FALSE	FALSE
chr1	LINGO4_ENSG00000213171_rs939595	ENSG00000213171	151811212	rs939595	A	FALSE	FALSE	FALSE
chr1	TDRKH_ENSG00000182134_rs2280471:151783736:G:A	ENSG00000182134	151811260	rs2280471:151783736:G:A	A	FALSE	FALSE	FALSE
chr1	RIIAD1_ENSG00000178796_rs949969	ENSG00000178796	151820338	rs949969	A	FALSE	FALSE	FALSE
chr1	S100A11_ENSG00000163191_rs71093216:151855570:T:TTTTATTTA	ENSG00000163191	151883094	rs71093216:151855570:T:TTTTATTTA	A	FALSE	FALSE	FALSE
chr1	S100A10_ENSG00000197747_rs7554859:151937938:C:T	ENSG00000197747	151965462	rs7554859:151937938:C:T	A	FALSE	FALSE	FALSE
chr1	PRUNE1_ENSG00000143363_rs66914950:151938535:GTC:G	ENSG00000143363	151966059	rs66914950:151938535:GTC:G	A	FALSE	FALSE	FALSE
chr1	OAZ3_ENSG00000143450_rs34486630:151954642:C:CA	ENSG00000143450	151982166	rs34486630:151954642:C:CA	A	FALSE	FALSE	FALSE
chr1	S100A10_ENSG00000197747_rs112470084:151975129:C:T	ENSG00000197747	152002653	rs112470084:151975129:C:T	A	FALSE	FALSE	FALSE
chr1	FLG-AS1_ENSG00000237975_rs10788826:152161735:C:T	ENSG00000237975	152189259	rs10788826:152161735:C:T	A	FALSE	FALSE	FALSE
chr1	FLG-AS1_ENSG00000237975_rs10443207:152182760:A:C	ENSG00000237975	152210284	rs10443207:152182760:A:C	A	FALSE	FALSE	FALSE
chr1	FLG-AS1_ENSG00000237975_rs4845424:152186222:T:C	ENSG00000237975	152213746	rs4845424:152186222:T:C	A	FALSE	FALSE	FALSE
chr1	RP1-178F15.4_ENSG00000272030_rs67186435:153414430:CG:C	ENSG00000272030	153441954	rs67186435:153414430:CG:C	A	FALSE	FALSE	FALSE
chr1	S100A1_ENSG00000160678_rs9660679:153582258:T:C	ENSG00000160678	153609782	rs9660679:153582258:T:C	A	FALSE	FALSE	FALSE
chr1	S100A16_ENSG00000188643_rs11548104	ENSG00000188643	153614832	rs11548104	A	FALSE	FALSE	FALSE
chr1	S100A13_ENSG00000189171_rs9729773:153594623:A:G	ENSG00000189171	153622147	rs9729773:153594623:A:G	A	FALSE	FALSE	FALSE
chr1	S100A6_ENSG00000197956_rs28754733:153598094:T:C	ENSG00000197956	153625618	rs28754733:153598094:T:C	A	FALSE	FALSE	FALSE
chr1	RP1-178F15.5_ENSG00000271853_rs28510471:153609886:C:G	ENSG00000271853	153637410	rs28510471:153609886:C:G	A	FALSE	FALSE	FALSE
chr1	RP1-178F15.4_ENSG00000272030_rs12145626:153645548:G:T	ENSG00000272030	153673072	rs12145626:153645548:G:T	A	FALSE	FALSE	FALSE
chr1	NPR1_ENSG00000169418_rs34527123:153748161:G:C	ENSG00000169418	153775685	rs34527123:153748161:G:C	NA	FALSE	FALSE	FALSE
chr1	HAX1_ENSG00000143575_rs36064263:153748219:C:T	ENSG00000143575	153775743	rs36064263:153748219:C:T	NA	FALSE	FALSE	FALSE
chr1	DENND4B_ENSG00000198837_rs113191295:153912623:G:A	ENSG00000198837	153940147	rs113191295:153912623:G:A	A	FALSE	FALSE	FALSE
chr1	CREB3L4_ENSG00000143578_rs4845586:153942597:T:G	ENSG00000143578	153970121	rs4845586:153942597:T:G	A	FALSE	FALSE	FALSE
chr1	NUP210L_ENSG00000143552_rs41305088:154178724:C:A	ENSG00000143552	154206248	rs41305088:154178724:C:A	A	FALSE	FALSE	FALSE
chr1	HAX1_ENSG00000143575_rs376087832:154253231:GT:G	ENSG00000143575	154280755	rs376087832:154253231:GT:G	A	FALSE	FALSE	FALSE
chr1	UBAP2L_ENSG00000143569_rs6667222:154253661:A:C	ENSG00000143569	154281185	rs6667222:154253661:A:C	A	FALSE	FALSE	FALSE
chr1	MTX1_ENSG00000173171_rs2988721	ENSG00000173171	154336165	rs2988721	A	FALSE	FALSE	FALSE
chr1	ADAR_ENSG00000160710_rs11264222	ENSG00000160710	154581881	rs11264222	A	FALSE	FALSE	FALSE
chr1	ILF2_ENSG00000143621_rs202035554:154564887:T:TA	ENSG00000143621	154592411	rs202035554:154564887:T:TA	A	FALSE	FALSE	FALSE
chr1	CHRNB2_ENSG00000160716_rs73001418:154585594:T:A	ENSG00000160716	154613118	rs73001418:154585594:T:A	A	FALSE	FALSE	FALSE
chr1	KRTCAP2_ENSG00000163463_1:154617961:C:T	ENSG00000163463	154645485	1:154617961:C:T	A	FALSE	FALSE	FALSE
chr1	DENND4B_ENSG00000198837_rs1810068:154797832:T:C	ENSG00000198837	154825356	rs1810068:154797832:T:C	A	FALSE	FALSE	FALSE
chr1	RUSC1-AS1_ENSG00000225855_rs76749863:154833059:T:C	ENSG00000225855	154860583	rs76749863:154833059:T:C	A	FALSE	FALSE	FALSE
chr1	ADAM15_ENSG00000143537_rs6682611:154997674:T:A	ENSG00000143537	155025198	rs6682611:154997674:T:A	A	FALSE	FALSE	FALSE
chr1	DCST2_ENSG00000163354_rs10908452:155001929:T:C	ENSG00000163354	155029453	rs10908452:155001929:T:C	A	FALSE	FALSE	FALSE
chr1	DCST1_ENSG00000163357_rs11264298:155009258:G:A	ENSG00000163357	155036782	rs11264298:155009258:G:A	A	FALSE	FALSE	FALSE
chr1	ADAM15_ENSG00000143537_exm105658	ENSG00000143537	155061442	exm105658	A	FALSE	FALSE	FALSE
chr1	DPM3_ENSG00000179085_rs61811931:155091176:T:C	ENSG00000179085	155118700	rs61811931:155091176:T:C	A	FALSE	FALSE	FALSE
chr1	SLC50A1_ENSG00000169241_rs4971073:155113104:G:T	ENSG00000169241	155140628	rs4971073:155113104:G:T	A	FALSE	FALSE	FALSE
chr1	YY1AP1_ENSG00000163374_rs4421576:155142210:A:G	ENSG00000163374	155169734	rs4421576:155142210:A:G	A	FALSE	FALSE	FALSE
chr1	THBS3_ENSG00000169231_rs760077:155178782:A:T	ENSG00000169231	155208991	rs760077:155178782:A:T	A	FALSE	FALSE	FALSE
chr1	FDPS_ENSG00000160752_rs35556344:155280104:C:CT	ENSG00000160752	155310313	rs35556344:155280104:C:CT	A	FALSE	FALSE	FALSE
chr1	THBS3_ENSG00000169231_rs35433716:155431593:G:GT	ENSG00000169231	155461802	rs35433716:155431593:G:GT	A	FALSE	FALSE	FALSE
chr1	DAP3_ENSG00000132676_rs35984917:155499142:CT:C	ENSG00000132676	155529351	rs35984917:155499142:CT:C	A	FALSE	FALSE	FALSE
chr1	MSTO2P_ENSG00000203761_rs678157:155658341:T:C	ENSG00000203761	155688550	rs678157:155658341:T:C	A	FALSE	FALSE	FALSE
chr1	MUC1_ENSG00000185499_rs12134456:155722506:C:G	ENSG00000185499	155752715	rs12134456:155722506:C:G	A	FALSE	FALSE	FALSE
chr1	GON4L_ENSG00000116580_rs112685832:155822629:C:A	ENSG00000116580	155852838	rs112685832:155822629:C:A	A	FALSE	FALSE	FALSE
chr1	MSTO1_ENSG00000125459_rs2025575:155848692:T:A	ENSG00000125459	155878901	rs2025575:155848692:T:A	A	FALSE	FALSE	FALSE
chr1	RIT1_ENSG00000143622_rs78681289:155860611:G:T	ENSG00000143622	155890820	rs78681289:155860611:G:T	A	FALSE	FALSE	FALSE
chr1	MTX1_ENSG00000173171_rs59065867:156065299:C:CT	ENSG00000173171	156095508	rs59065867:156065299:C:CT	A	FALSE	FALSE	FALSE
chr1	RRNAD1_ENSG00000143303_rs12131777:156081472:T:C	ENSG00000143303	156111681	rs12131777:156081472:T:C	A	FALSE	FALSE	FALSE
chr1	RUSC1_ENSG00000160753_rs12239871:156126617:C:T	ENSG00000160753	156156826	rs12239871:156126617:C:T	A	FALSE	FALSE	FALSE
chr1	SEMA4A_ENSG00000196189_rs6670333:156153535:T:A	ENSG00000196189	156183744	rs6670333:156153535:T:A	A	TRUE	FALSE	FALSE
chr1	SLC25A44_ENSG00000160785_rs57056972:156159064:C:A	ENSG00000160785	156189273	rs57056972:156159064:C:A	A	FALSE	FALSE	FALSE
chr1	BGLAP_ENSG00000242252_rs10706859:156226718:CT:C	ENSG00000242252	156256927	rs10706859:156226718:CT:C	A	FALSE	FALSE	FALSE
chr1	PAQR6_ENSG00000160781_rs933489	ENSG00000160781	156265329	rs933489	A	FALSE	FALSE	FALSE
chr1	SMG5_ENSG00000198952_rs933489	ENSG00000198952	156265329	rs933489	A	FALSE	FALSE	FALSE
chr1	GLMP_ENSG00000198715_rs12036837:156283895:A:C	ENSG00000198715	156314104	rs12036837:156283895:A:C	A	FALSE	FALSE	FALSE
chr1	ASH1L-AS1_ENSG00000235919_rs113405667:156483647:C:T	ENSG00000235919	156513855	rs113405667:156483647:C:T	A	FALSE	FALSE	FALSE
chr1	BCAN_ENSG00000132692_rs34914627:156539597:C:T	ENSG00000132692	156569805	rs34914627:156539597:C:T	A	FALSE	FALSE	FALSE
chr1	CCT3_ENSG00000163468_rs12118894:156552711:C:G	ENSG00000163468	156582919	rs12118894:156552711:C:G	A	FALSE	FALSE	FALSE
chr1	NAXE_ENSG00000163382_rs4661188	ENSG00000163382	156590710	rs4661188	A	FALSE	FALSE	FALSE
chr1	RRNAD1_ENSG00000143303_rs12023776:156695537:G:A	ENSG00000143303	156725745	rs12023776:156695537:G:A	A	FALSE	FALSE	FALSE
chr1	LMNA_ENSG00000160789_rs6657293:156728849:T:C	ENSG00000160789	156759057	rs6657293:156728849:T:C	A	FALSE	FALSE	FALSE
chr1	PEAR1_ENSG00000187800_rs12129173:156773625:C:T	ENSG00000187800	156803833	rs12129173:156773625:C:T	A	FALSE	FALSE	FALSE
chr1	NTRK1_ENSG00000198400_rs79578639:156775269:C:G	ENSG00000198400	156805477	rs79578639:156775269:C:G	A	FALSE	FALSE	FALSE
chr1	SH2D2A_ENSG00000027869_rs2150906:156785356:T:C	ENSG00000027869	156815564	rs2150906:156785356:T:C	A	FALSE	FALSE	FALSE
chr1	NTRK1_ENSG00000198400_rs2768764:156786928:T:A	ENSG00000198400	156817136	rs2768764:156786928:T:A	A	FALSE	FALSE	FALSE
chr1	HDGF_ENSG00000143321_rs2644604:156848106:A:G	ENSG00000143321	156878314	rs2644604:156848106:A:G	A	FALSE	FALSE	FALSE
chr1	ARHGEF11_ENSG00000132694_rs3831269:156916640:G:GCCTATCCCTT	ENSG00000132694	156946848	rs3831269:156916640:G:GCCTATCCCTT	A	FALSE	FALSE	FALSE
chr1	KIRREL_ENSG00000183853_rs1972216	ENSG00000183853	158030950	rs1972216	A	FALSE	FALSE	FALSE
chr1	KIRREL_ENSG00000183853_rs66716637:158026348:C:T	ENSG00000183853	158056558	rs66716637:158026348:C:T	A	FALSE	FALSE	FALSE
chr1	MNDA_ENSG00000163563_rs863933:158790753:A:G	ENSG00000163563	158820963	rs863933:158790753:A:G	B	FALSE	FALSE	FALSE
chr1	MNDA_ENSG00000163563_rs55786327:159049316:AT:A	ENSG00000163563	159079526	rs55786327:159049316:AT:A	B	FALSE	FALSE	FALSE
chr1	ACKR1_ENSG00000213088_exm114085	ENSG00000213088	159205564	exm114085	A	FALSE	FALSE	FALSE
chr1	IGSF9_ENSG00000085552_rs41264481:159436349:A:C	ENSG00000085552	159466559	rs41264481:159436349:A:C	B	FALSE	FALSE	FALSE
chr1	RP11-190A12.8_ENSG00000272668_rs4546916:159699249:G:T	ENSG00000272668	159729459	rs4546916:159699249:G:T	A	FALSE	FALSE	FALSE
chr1	RP11-190A12.8_ENSG00000272668_rs2494493:159810240:A:C	ENSG00000272668	159840450	rs2494493:159810240:A:C	A	FALSE	FALSE	FALSE
chr1	C1orf204_ENSG00000188004_rs11807946	ENSG00000188004	159854415	rs11807946	A	FALSE	FALSE	FALSE
chr1	RP11-190A12.8_ENSG00000272668_rs11587021:159825916:C:T	ENSG00000272668	159856126	rs11587021:159825916:C:T	A	FALSE	FALSE	FALSE
chr1	IGSF9_ENSG00000085552_exm114837	ENSG00000085552	159927769	exm114837	A	FALSE	FALSE	FALSE
chr1	IGSF9_ENSG00000085552_rs10752634:159905268:T:C	ENSG00000085552	159935478	rs10752634:159905268:T:C	A	FALSE	FALSE	FALSE
chr1	RP11-574F21.3_ENSG00000258465_rs12144158:159927907:T:C	ENSG00000258465	159958117	rs12144158:159927907:T:C	A	FALSE	FALSE	FALSE
chr1	IGSF8_ENSG00000162729_rs2753268:160058252:G:A	ENSG00000162729	160088462	rs2753268:160058252:G:A	A	FALSE	FALSE	FALSE
chr1	KCNJ9_ENSG00000162728_rs56077630:160109408:A:AC	ENSG00000162728	160139618	rs56077630:160109408:A:AC	A	FALSE	FALSE	FALSE
chr1	ATP1A4_ENSG00000132681_rs115534019:160110800:A:T	ENSG00000132681	160141010	rs115534019:160110800:A:T	A	FALSE	FALSE	FALSE
chr1	ATP1A4_ENSG00000132681_rs7526939:160150756:G:A	ENSG00000132681	160180966	rs7526939:160150756:G:A	A	FALSE	FALSE	FALSE
chr1	CASQ1_ENSG00000143318_rs200641037:160164082:G:A	ENSG00000143318	160194292	rs200641037:160164082:G:A	A	FALSE	FALSE	FALSE
chr1	NHLH1_ENSG00000171786_rs59684865:160198400:C:CTT	ENSG00000171786	160228610	rs59684865:160198400:C:CTT	A	FALSE	FALSE	FALSE
chr1	COPA_ENSG00000122218_rs4450016:160243972:C:T	ENSG00000122218	160274182	rs4450016:160243972:C:T	A	FALSE	FALSE	FALSE
chr1	CASQ1_ENSG00000143318_rs76240791:160732855:T:C	ENSG00000143318	160763065	rs76240791:160732855:T:C	A	FALSE	FALSE	FALSE
chr1	SDHC_ENSG00000143252_rs143434937:160737079:GGAGAGAGA:G	ENSG00000143252	160767289	rs143434937:160737079:GGAGAGAGA:G	A	FALSE	FALSE	FALSE
chr1	F11R_ENSG00000158769_rs78020028:160932172:G:C	ENSG00000158769	160962382	rs78020028:160932172:G:C	A	FALSE	FALSE	FALSE
chr1	F11R_ENSG00000158769_rs34339899:160988146:C:G	ENSG00000158769	161018356	rs34339899:160988146:C:G	A	FALSE	FALSE	FALSE
chr1	TSTD1_ENSG00000215845_rs3766382:161008803:G:T	ENSG00000215845	161039013	rs3766382:161008803:G:T	A	FALSE	FALSE	FALSE
chr1	TSTD1_ENSG00000215845_rs4396136:161022380:G:A	ENSG00000215845	161052590	rs4396136:161022380:G:A	A	FALSE	FALSE	FALSE
chr1	USF1_ENSG00000158773_rs12078155:161032378:A:G	ENSG00000158773	161062588	rs12078155:161032378:A:G	A	FALSE	FALSE	FALSE
chr1	NIT1_ENSG00000158793_rs41270013:161070250:C:A	ENSG00000158793	161100460	rs41270013:161070250:C:A	A	FALSE	FALSE	FALSE
chr1	NIT1_ENSG00000158793_rs3813619:161143801:G:A	ENSG00000158793	161174011	rs3813619:161143801:G:A	A	FALSE	FALSE	FALSE
chr1	NDUFS2_ENSG00000158864_rs35630547:161166723:G:T	ENSG00000158864	161196933	rs35630547:161166723:G:T	A	FALSE	FALSE	FALSE
chr1	NDUFS2_ENSG00000158864_1:161186205:T:C	ENSG00000158864	161216415	1:161186205:T:C	A	FALSE	FALSE	FALSE
chr1	FCER1G_ENSG00000158869_rs11421:161188936:T:C	ENSG00000158869	161219146	rs11421:161188936:T:C	A	FALSE	FALSE	FALSE
chr1	TOMM40L_ENSG00000158882_rs5082	ENSG00000158882	161223893	rs5082	A	FALSE	FALSE	FALSE
chr1	PCP4L1_ENSG00000248485_rs12041273:161217657:C:T	ENSG00000248485	161247867	rs12041273:161217657:C:T	A	FALSE	FALSE	FALSE
chr1	PCP4L1_ENSG00000248485_rs4636483:161256812:A:G	ENSG00000248485	161287022	rs4636483:161256812:A:G	A	FALSE	FALSE	FALSE
chr1	SDHC_ENSG00000143252_rs16832847:161313678:A:C	ENSG00000143252	161343888	rs16832847:161313678:A:C	A	FALSE	FALSE	FALSE
chr1	SDHC_ENSG00000143252_rs79028594:161317954:T:G	ENSG00000143252	161348164	rs79028594:161317954:T:G	A	FALSE	FALSE	FALSE
chr1	VANGL2_ENSG00000162738_rs12140361:161321998:T:C	ENSG00000162738	161352208	rs12140361:161321998:T:C	A	FALSE	FALSE	FALSE
chr1	FCGR2C_ENSG00000244682_rs12722986:161465420:A:G	ENSG00000244682	161495630	rs12722986:161465420:A:G	A	FALSE	FALSE	FALSE
chr1	HSPA7_ENSG00000225217_rs150494819:161555170:C:T	ENSG00000225217	161585380	rs150494819:161555170:C:T	A	FALSE	FALSE	FALSE
chr1	FCGR2C_ENSG00000244682_rs75207605:161587294:C:T	ENSG00000244682	161617504	rs75207605:161587294:C:T	A	FALSE	FALSE	FALSE
chr1	PPOX_ENSG00000143224_rs78897192:161595080:A:T	ENSG00000143224	161625290	rs78897192:161595080:A:T	A	FALSE	FALSE	FALSE
chr1	ADAMTS4_ENSG00000158859_rs116205652:161659459:G:A	ENSG00000158859	161689669	rs116205652:161659459:G:A	A	FALSE	FALSE	FALSE
chr1	C1orf226_ENSG00000239887_rs35839449:162060159:T:TA	ENSG00000239887	162090369	rs35839449:162060159:T:TA	A	FALSE	FALSE	FALSE
chr1	NOS1AP_ENSG00000198929_rs35388532:162092299:A:AT	ENSG00000198929	162122509	rs35388532:162092299:A:AT	A	FALSE	FALSE	FALSE
chr1	NOS1AP_ENSG00000198929_rs72715967:162131072:G:A	ENSG00000198929	162161282	rs72715967:162131072:G:A	B	FALSE	FALSE	FALSE
chr1	C1orf226_ENSG00000239887_rs72715967:162131072:G:A	ENSG00000239887	162161282	rs72715967:162131072:G:A	B	FALSE	FALSE	FALSE
chr1	C1orf226_ENSG00000239887_rs7521206:162330927:C:G	ENSG00000239887	162361137	rs7521206:162330927:C:G	A	FALSE	FALSE	FALSE
chr1	DDR2_ENSG00000162733_rs75551760:162601916:G:A	ENSG00000162733	162632126	rs75551760:162601916:G:A	A	FALSE	FALSE	TRUE
chr1	HSD17B7_ENSG00000132196_rs12118590:162760565:C:T	ENSG00000132196	162790775	rs12118590:162760565:C:T	A	FALSE	FALSE	FALSE
chr1	HSD17B7_ENSG00000132196_exm2268773	ENSG00000132196	162811997	exm2268773	A	FALSE	FALSE	FALSE
chr1	RGS4_ENSG00000117152_rs1116778:163090588:T:C	ENSG00000117152	163120798	rs1116778:163090588:T:C	B	FALSE	FALSE	FALSE
chr1	RGS5_ENSG00000232995_rs200843268:163251827:G:GCA	ENSG00000232995	163282037	rs200843268:163251827:G:GCA	B	FALSE	FALSE	FALSE
chr1	RGS5_ENSG00000232995_rs11809749:163279745:C:G	ENSG00000232995	163309955	rs11809749:163279745:C:G	B	FALSE	FALSE	FALSE
chr1	RGS5_ENSG00000143248_rs1509021:163288544:A:G	ENSG00000143248	163318754	rs1509021:163288544:A:G	B	FALSE	FALSE	FALSE
chr1	RXRG_ENSG00000143171_rs2348733:165598262:T:C	ENSG00000143171	165629025	rs2348733:165598262:T:C	A	FALSE	FALSE	FALSE
chr1	MGST3_ENSG00000143198_rs4147592	ENSG00000143198	165630909	rs4147592	A	FALSE	FALSE	FALSE
chr1	MGST3_ENSG00000143198_rs9333370:165600492:G:T	ENSG00000143198	165631255	rs9333370:165600492:G:T	A	FALSE	FALSE	FALSE
chr1	UCK2_ENSG00000143179_rs2018265:165614326:A:T	ENSG00000143179	165645089	rs2018265:165614326:A:T	A	FALSE	FALSE	FALSE
chr1	MGST3_ENSG00000143198_rs148053085:165640199:A:AC	ENSG00000143198	165670962	rs148053085:165640199:A:AC	A	FALSE	FALSE	FALSE
chr1	ALDH9A1_ENSG00000143149_rs3845537:165650954:G:A	ENSG00000143149	165681717	rs3845537:165650954:G:A	A	FALSE	FALSE	FALSE
chr1	FAM78B_ENSG00000188859_rs12408101:165667781:T:G	ENSG00000188859	165698544	rs12408101:165667781:T:G	A	FALSE	FALSE	FALSE
chr1	RP11-466F5.8_ENSG00000224358_rs11430311:165687073:A:AT	ENSG00000224358	165717836	rs11430311:165687073:A:AT	A	FALSE	FALSE	FALSE
chr1	UCK2_ENSG00000143179_rs10918308:165872905:C:A	ENSG00000143179	165903668	rs10918308:165872905:C:A	A	FALSE	FALSE	FALSE
chr1	MGST3_ENSG00000143198_rs10918312:165896254:G:A	ENSG00000143198	165927017	rs10918312:165896254:G:A	A	FALSE	FALSE	FALSE
chr1	UCK2_ENSG00000143179_rs143406465:166073972:C:T	ENSG00000143179	166104735	rs143406465:166073972:C:T	A	FALSE	FALSE	FALSE
chr1	RP11-466F5.8_ENSG00000224358_rs144373474:166684726:C:CA	ENSG00000224358	166715489	rs144373474:166684726:C:CA	B	FALSE	FALSE	FALSE
chr1	POGK_ENSG00000143157_1:166808933:GCGC:G	ENSG00000143157	166839696	1:166808933:GCGC:G	A	FALSE	FALSE	FALSE
chr1	TADA1_ENSG00000152382_rs2049910:166832125:C:T	ENSG00000152382	166862888	rs2049910:166832125:C:T	A	FALSE	FALSE	FALSE
chr1	ILDR2_ENSG00000143195_rs11576904:166878464:G:C	ENSG00000143195	166909227	rs11576904:166878464:G:C	A	FALSE	FALSE	FALSE
chr1	TADA1_ENSG00000152382_rs116752632:166892247:T:C	ENSG00000152382	166923010	rs116752632:166892247:T:C	A	FALSE	FALSE	FALSE
chr1	MAEL_ENSG00000143194_rs56310651:166951097:C:T	ENSG00000143194	166981860	rs56310651:166951097:C:T	A	FALSE	FALSE	FALSE
chr1	MAEL_ENSG00000143194_rs7551881:166955312:G:T	ENSG00000143194	166986075	rs7551881:166955312:G:T	A	FALSE	FALSE	FALSE
chr1	DUSP27_ENSG00000198842_rs10918634:167091899:A:T	ENSG00000198842	167122662	rs10918634:167091899:A:T	A	FALSE	FALSE	FALSE
chr1	CREG1_ENSG00000143162_rs16858599:167132541:T:C	ENSG00000143162	167163304	rs16858599:167132541:T:C	A	FALSE	FALSE	FALSE
chr1	POU2F1_ENSG00000143190_rs10918673:167235524:C:T	ENSG00000143190	167266287	rs10918673:167235524:C:T	A	FALSE	FALSE	FALSE
chr1	CREG1_ENSG00000143162_rs57323848:167507471:G:A	ENSG00000143162	167538234	rs57323848:167507471:G:A	A	FALSE	FALSE	FALSE
chr1	CREG1_ENSG00000143162_rs1737479:167529129:T:A	ENSG00000143162	167559892	rs1737479:167529129:T:A	A	FALSE	FALSE	FALSE
chr1	MPZL1_ENSG00000197965_rs72697771:167738377:G:A	ENSG00000197965	167769140	rs72697771:167738377:G:A	A	FALSE	FALSE	FALSE
chr1	MPC2_ENSG00000143158_rs7538795:168090311:A:G	ENSG00000143158	168121073	rs7538795:168090311:A:G	A	FALSE	FALSE	FALSE
chr1	TIPRL_ENSG00000143155_rs143709950:168136837:A:G	ENSG00000143155	168167599	rs143709950:168136837:A:G	A	FALSE	FALSE	FALSE
chr1	NME7_ENSG00000143156_rs10158109:168423858:A:G	ENSG00000143156	168454620	rs10158109:168423858:A:G	B	FALSE	FALSE	FALSE
chr1	MPC2_ENSG00000143158_rs199861195:168428388:T:TA	ENSG00000143158	168459150	rs199861195:168428388:T:TA	B	FALSE	FALSE	FALSE
chr1	GPR161_ENSG00000143147_rs2982465:169014975:T:C	ENSG00000143147	169045737	rs2982465:169014975:T:C	B	FALSE	FALSE	FALSE
chr1	ATP1B1_ENSG00000143153_rs10919062:169088947:T:C	ENSG00000143153	169119709	rs10919062:169088947:T:C	A	FALSE	FALSE	FALSE
chr1	CCDC181_ENSG00000117477_rs1080266	ENSG00000117477	169207352	rs1080266	A	FALSE	FALSE	FALSE
chr1	NME7_ENSG00000143156_1:169256191:C:CA	ENSG00000143156	169286953	1:169256191:C:CA	A	FALSE	FALSE	FALSE
chr1	RP1-206D15.6_ENSG00000213062_1:169324205:A:AT	ENSG00000213062	169354967	1:169324205:A:AT	A	FALSE	FALSE	FALSE
chr1	RP1-206D15.6_ENSG00000213062_rs72040890:169410169:TA:T	ENSG00000213062	169440931	rs72040890:169410169:TA:T	A	FALSE	FALSE	FALSE
chr1	NME7_ENSG00000143156_rs12727318:169456785:T:C	ENSG00000143156	169487547	rs12727318:169456785:T:C	A	FALSE	FALSE	FALSE
chr1	F5_ENSG00000198734_rs9332513:169543022:C:T	ENSG00000198734	169573784	rs9332513:169543022:C:T	B	FALSE	FALSE	FALSE
chr1	C1orf112_ENSG00000000460_rs60242358:169689661:C:CAG	ENSG00000000460	169720520	rs60242358:169689661:C:CAG	B	FALSE	FALSE	FALSE
chr1	SCYL3_ENSG00000000457_rs79593867:169749390:C:A	ENSG00000000457	169780249	rs79593867:169749390:C:A	A	FALSE	FALSE	FALSE
chr1	METTL18_ENSG00000171806_rs12132222:169758564:A:G	ENSG00000171806	169789423	rs12132222:169758564:A:G	A	FALSE	FALSE	FALSE
chr1	C1orf112_ENSG00000000460_rs17529513:169798745:C:G	ENSG00000000460	169829604	rs17529513:169798745:C:G	A	FALSE	FALSE	FALSE
chr1	SCYL3_ENSG00000000457_rs2750020:169895723:G:A	ENSG00000000457	169926582	rs2750020:169895723:G:A	A	FALSE	FALSE	FALSE
chr1	RP1-206D15.6_ENSG00000213062_1:170081637:CCA:C	ENSG00000213062	170112496	1:170081637:CCA:C	B	FALSE	FALSE	FALSE
chr1	GORAB_ENSG00000120370_rs112197426:170501521:AC:A	ENSG00000120370	170532380	rs112197426:170501521:AC:A	B	FALSE	FALSE	FALSE
chr1	FMO2_ENSG00000094963_rs145126383:171130598:CACACA:C	ENSG00000094963	171161459	rs145126383:171130598:CACACA:C	B	FALSE	FALSE	FALSE
chr1	VAMP4_ENSG00000117533_rs201626376:171666848:T:TA	ENSG00000117533	171697708	rs201626376:171666848:T:TA	B	FALSE	FALSE	FALSE
chr1	VAMP4_ENSG00000117533_rs2421911:171728983:G:A	ENSG00000117533	171759843	rs2421911:171728983:G:A	A	FALSE	FALSE	FALSE
chr1	METTL13_ENSG00000010165_rs60305412:171798590:CATGAAGT:C	ENSG00000010165	171829450	rs60305412:171798590:CATGAAGT:C	A	FALSE	FALSE	FALSE
chr1	SUCO_ENSG00000094975_rs143557350:171886938:T:C	ENSG00000094975	171917798	rs143557350:171886938:T:C	A	FALSE	FALSE	FALSE
chr1	PIGC_ENSG00000135845_exm123917	ENSG00000135845	172441827	exm123917	A	FALSE	FALSE	FALSE
chr1	SUCO_ENSG00000094975_rs3830150:172571568:A:G	ENSG00000094975	172602428	rs3830150:172571568:A:G	B	FALSE	FALSE	FALSE
chr1	RABGAP1L_ENSG00000152061_rs34603533:173232859:CA:C	ENSG00000152061	173263720	rs34603533:173232859:CA:C	B	FALSE	FALSE	FALSE
chr1	RP11-296O14.3_ENSG00000203739_rs71563227:173251609:T:TC	ENSG00000203739	173282470	rs71563227:173251609:T:TC	B	FALSE	FALSE	FALSE
chr1	TNFSF4_ENSG00000117586_rs5778766:173428131:TA:T	ENSG00000117586	173458992	rs5778766:173428131:TA:T	A	FALSE	FALSE	FALSE
chr1	PRDX6_ENSG00000117592_rs12090597:173563418:C:T	ENSG00000117592	173594279	rs12090597:173563418:C:T	B	FALSE	FALSE	FALSE
chr1	ANKRD45_ENSG00000183831_rs61828917:173580303:C:T	ENSG00000183831	173611164	rs61828917:173580303:C:T	B	FALSE	FALSE	FALSE
chr1	DARS2_ENSG00000117593_rs74514971:173729431:TACTC:T	ENSG00000117593	173760292	rs74514971:173729431:TACTC:T	A	FALSE	FALSE	FALSE
chr1	GAS5-AS1_ENSG00000270084_rs5878:173878832:T:C	ENSG00000270084	173909694	rs5878:173878832:T:C	A	FALSE	FALSE	FALSE
chr1	SERPINC1_ENSG00000117601_rs72151707:173924401:TACA:T	ENSG00000117601	173955263	rs72151707:173924401:TACA:T	A	FALSE	FALSE	FALSE
chr1	GAS5_ENSG00000234741_rs201646020:173957258:CTT:C	ENSG00000234741	173988120	rs201646020:173957258:CTT:C	A	FALSE	FALSE	FALSE
chr1	SLC9C2_ENSG00000162753_rs11450962:174020269:G:GA	ENSG00000162753	174051131	rs11450962:174020269:G:GA	B	FALSE	FALSE	FALSE
chr1	RABGAP1L_ENSG00000152061_rs60124939:174075302:C:T	ENSG00000152061	174106164	rs60124939:174075302:C:T	B	FALSE	FALSE	FALSE
chr1	MRPS14_ENSG00000120333_rs71117583:174821953:C:CA	ENSG00000120333	174852815	rs71117583:174821953:C:CA	B	FALSE	FALSE	FALSE
chr1	RFWD2_ENSG00000143207_rs6680839:175902596:C:T	ENSG00000143207	175933460	rs6680839:175902596:C:T	B	FALSE	FALSE	FALSE
chr1	PAPPA2_ENSG00000116183_rs61823000:176662649:G:A	ENSG00000116183	176693513	rs61823000:176662649:G:A	B	FALSE	FALSE	FALSE
chr1	PAPPA2_ENSG00000116183_rs139859990:177199810:G:T	ENSG00000116183	177230674	rs139859990:177199810:G:T	B	FALSE	FALSE	FALSE
chr1	RP4-798P15.3_ENSG00000254154_rs16828594:177929379:C:T	ENSG00000254154	177960244	rs16828594:177929379:C:T	A	FALSE	FALSE	FALSE
chr1	RP11-568K15.1_ENSG00000242193_rs6425457:177937441:A:G	ENSG00000242193	177968306	rs6425457:177937441:A:G	A	FALSE	FALSE	FALSE
chr1	SEC16B_ENSG00000120341_rs6682862	ENSG00000120341	177969302	rs6682862	A	FALSE	FALSE	FALSE
chr1	RP4-798P15.3_ENSG00000254154_rs79371453:177966389:C:T	ENSG00000254154	177997254	rs79371453:177966389:C:T	A	FALSE	FALSE	FALSE
chr1	RP4-798P15.3_ENSG00000254154_rs10913487:177968239:C:G	ENSG00000254154	177999104	rs10913487:177968239:C:G	A	FALSE	FALSE	FALSE
chr1	RP11-568K15.1_ENSG00000242193_rs12565045:177972973:G:A	ENSG00000242193	178003838	rs12565045:177972973:G:A	A	FALSE	FALSE	FALSE
chr1	RP11-568K15.1_ENSG00000242193_rs16852358	ENSG00000242193	178022120	rs16852358	A	FALSE	FALSE	FALSE
chr1	RALGPS2_ENSG00000116191_rs59450325:178017339:G:GA	ENSG00000116191	178048204	rs59450325:178017339:G:GA	A	FALSE	FALSE	FALSE
chr1	RP4-798P15.3_ENSG00000254154_rs10913592:178631012:G:A	ENSG00000254154	178661877	rs10913592:178631012:G:A	A	FALSE	FALSE	FALSE
chr1	ANGPTL1_ENSG00000116194_rs2773098:178669112:A:T	ENSG00000116194	178699977	rs2773098:178669112:A:T	A	FALSE	FALSE	FALSE
chr1	RALGPS2_ENSG00000116191_rs1999185:178674512:C:T	ENSG00000116191	178705377	rs1999185:178674512:C:T	A	FALSE	FALSE	FALSE
chr1	RP11-568K15.1_ENSG00000242193_rs16853350	ENSG00000242193	178796013	rs16853350	A	FALSE	FALSE	FALSE
chr1	FAM20B_ENSG00000116199_rs3766626:179043539:T:G	ENSG00000116199	179074404	rs3766626:179043539:T:G	A	FALSE	FALSE	FALSE
chr1	TOR3A_ENSG00000186283_rs1128952	ENSG00000186283	179095990	rs1128952	A	FALSE	FALSE	FALSE
chr1	SOAT1_ENSG00000057252_rs147432240:179234130:TACACACACACAC:T	ENSG00000057252	179264995	rs147432240:179234130:TACACACACACAC:T	A	FALSE	FALSE	FALSE
chr1	SOAT1_ENSG00000057252_rs10753191	ENSG00000057252	179343617	rs10753191	A	FALSE	FALSE	FALSE
chr1	AXDND1_ENSG00000162779_rs35129223:179335499:C:CT	ENSG00000162779	179366364	rs35129223:179335499:C:CT	A	FALSE	FALSE	FALSE
chr1	AXDND1_ENSG00000162779_rs72719208:179393275:C:T	ENSG00000162779	179424140	rs72719208:179393275:C:T	B	FALSE	FALSE	FALSE
chr1	AXDND1_ENSG00000162779_rs138809885:179437327:C:T	ENSG00000162779	179468192	rs138809885:179437327:C:T	B	FALSE	FALSE	FALSE
chr1	ABL2_ENSG00000143322_rs55719902:179448610:C:CAA	ENSG00000143322	179479475	rs55719902:179448610:C:CAA	B	FALSE	FALSE	FALSE
chr1	TDRD5_ENSG00000162782_rs1999068:179560718:T:C	ENSG00000162782	179591583	rs1999068:179560718:T:C	B	FALSE	FALSE	FALSE
chr1	TOR1AIP1_ENSG00000143337_rs12145358:179676274:A:C	ENSG00000143337	179707139	rs12145358:179676274:A:C	A	FALSE	FALSE	FALSE
chr1	FAM163A_ENSG00000143340_rs2504032:179701403:C:T	ENSG00000143340	179732268	rs2504032:179701403:C:T	A	FALSE	FALSE	FALSE
chr1	TOR1AIP1_ENSG00000143337_rs1144575:179847402:T:G	ENSG00000143337	179878267	rs1144575:179847402:T:G	A	FALSE	FALSE	FALSE
chr1	QSOX1_ENSG00000116260_rs5779048:180153629:C:CTACAGCA	ENSG00000116260	180184494	rs5779048:180153629:C:CTACAGCA	A	FALSE	FALSE	FALSE
chr1	LHX4_ENSG00000121454_rs146187127:180306439:T:C	ENSG00000121454	180337304	rs146187127:180306439:T:C	B	FALSE	FALSE	FALSE
chr1	XPR1_ENSG00000143324_rs56322757:180600141:A:AGGTGGG	ENSG00000143324	180631005	rs56322757:180600141:A:AGGTGGG	A	FALSE	FALSE	FALSE
chr1	KIAA1614_ENSG00000135835_rs12026811:180935975:G:A	ENSG00000135835	180966839	rs12026811:180935975:G:A	A	FALSE	FALSE	FALSE
chr1	STX6_ENSG00000135823_rs10494536	ENSG00000135823	181006729	rs10494536	A	FALSE	FALSE	FALSE
chr1	KIAA1614_ENSG00000135835_rs111449296:181150786:C:CT	ENSG00000135835	181181650	rs111449296:181150786:C:CT	A	FALSE	FALSE	FALSE
chr1	CACNA1E_ENSG00000198216_rs35884457:181209296:AT:A	ENSG00000198216	181240160	rs35884457:181209296:AT:A	B	FALSE	FALSE	FALSE
chr1	CACNA1E_ENSG00000198216_rs2609473:181335507:G:T	ENSG00000198216	181366371	rs2609473:181335507:G:T	B	FALSE	FALSE	FALSE
chr1	RGS16_ENSG00000143333_rs114088586:181879248:G:C	ENSG00000143333	181910113	rs114088586:181879248:G:C	B	FALSE	FALSE	FALSE
chr1	RNASEL_ENSG00000135828_rs4652733:182567440:G:A	ENSG00000135828	182598305	rs4652733:182567440:G:A	A	FALSE	FALSE	FALSE
chr1	RGS8_ENSG00000135824_rs76816476:183230519:C:T	ENSG00000135824	183261384	rs76816476:183230519:C:T	B	FALSE	FALSE	FALSE
chr1	ARPC5_ENSG00000162704_rs151197240:183593649:AAAAAC:A	ENSG00000162704	183624514	rs151197240:183593649:AAAAAC:A	A	FALSE	FALSE	FALSE
chr1	COLGALT2_ENSG00000198756_rs12564008:183910793:T:C	ENSG00000198756	183941659	rs12564008:183910793:T:C	B	FALSE	FALSE	FALSE
chr1	COLGALT2_ENSG00000198756_rs10911500:184005620:G:A	ENSG00000198756	184036486	rs10911500:184005620:G:A	B	FALSE	FALSE	FALSE
chr1	TSEN15_ENSG00000198860_rs1327123:184014593:G:C	ENSG00000198860	184045459	rs1327123:184014593:G:C	B	FALSE	FALSE	FALSE
chr1	C1orf21_ENSG00000116667_rs10911622:184601607:C:T	ENSG00000116667	184632473	rs10911622:184601607:C:T	B	FALSE	FALSE	FALSE
chr1	EDEM3_ENSG00000116406_rs10711907:184706212:GT:G	ENSG00000116406	184737078	rs10711907:184706212:GT:G	A	FALSE	FALSE	FALSE
chr1	TRMT1L_ENSG00000121486_rs111301848:185026937:GA:G	ENSG00000121486	185057805	rs111301848:185026937:GA:G	B	FALSE	FALSE	FALSE
chr1	RNF2_ENSG00000121481_rs12119759:185080101:T:G	ENSG00000121481	185110969	rs12119759:185080101:T:G	A	FALSE	FALSE	FALSE
chr1	PDC_ENSG00000116703_rs138592085:186437836:T:TTACTC	ENSG00000116703	186468704	rs138592085:186437836:T:TTACTC	B	FALSE	FALSE	FALSE
chr1	PLA2G4A_ENSG00000116711_rs7547156:186940071:G:A	ENSG00000116711	186970939	rs7547156:186940071:G:A	B	FALSE	FALSE	FALSE
chr1	RGS2_ENSG00000116741_rs6428122:192588938:G:A	ENSG00000116741	192619808	rs6428122:192588938:G:A	B	FALSE	FALSE	FALSE
chr1	B3GALT2_ENSG00000162630_rs78759515:192609864:T:G	ENSG00000162630	192640734	rs78759515:192609864:T:G	B	FALSE	FALSE	FALSE
chr1	RGS2_ENSG00000116741_rs4658064:192618028:G:C	ENSG00000116741	192648898	rs4658064:192618028:G:C	B	FALSE	FALSE	FALSE
chr1	GLRX2_ENSG00000023572_rs4657845:193072784:T:A	ENSG00000023572	193103654	rs4657845:193072784:T:A	A	FALSE	FALSE	FALSE
chr1	UCHL5_ENSG00000116750_rs12722995:193377711:C:T	ENSG00000116750	193408581	rs12722995:193377711:C:T	B	FALSE	FALSE	FALSE
chr1	RP11-101E13.5_ENSG00000272579_rs4657867:193429853:T:A	ENSG00000272579	193460723	rs4657867:193429853:T:A	B	FALSE	FALSE	FALSE
chr1	KCNT2_ENSG00000162687_rs112816711:196346591:C:G	ENSG00000162687	196377461	rs112816711:196346591:C:G	B	FALSE	FALSE	FALSE
chr1	NEK7_ENSG00000151414_rs34522973:198125664:C:CT	ENSG00000151414	198156534	rs34522973:198125664:C:CT	A	FALSE	FALSE	FALSE
chr1	NR5A2_ENSG00000116833_rs71132656:200045014:G:GTTTTCTTTTCTTTTC	ENSG00000116833	200075886	rs71132656:200045014:G:GTTTTCTTTTCTTTTC	B	FALSE	FALSE	FALSE
chr1	ZNF281_ENSG00000162702_rs78188529:200381453:T:C	ENSG00000162702	200412325	rs78188529:200381453:T:C	B	FALSE	FALSE	FALSE
chr1	ZNF281_ENSG00000162702_rs140217578:200477097:CTTGA:C	ENSG00000162702	200507969	rs140217578:200477097:CTTGA:C	B	FALSE	FALSE	FALSE
chr1	DDX59_ENSG00000118197_rs34428088:200619031:C:T	ENSG00000118197	200649903	rs34428088:200619031:C:T	A	FALSE	FALSE	FALSE
chr1	DDX59_ENSG00000118197_rs114238836:200634625:G:A	ENSG00000118197	200665497	rs114238836:200634625:G:A	A	FALSE	FALSE	FALSE
chr1	CAMSAP2_ENSG00000118200_rs11582952:200836126:C:T	ENSG00000118200	200866998	rs11582952:200836126:C:T	A	FALSE	FALSE	FALSE
chr1	C1orf106_ENSG00000163362_rs2271019:200861003:A:G	ENSG00000163362	200891875	rs2271019:200861003:A:G	A	FALSE	FALSE	FALSE
chr1	CACNA1S_ENSG00000081248_rs79984703:201043627:C:A	ENSG00000081248	201074499	rs79984703:201043627:C:A	A	FALSE	FALSE	FALSE
chr1	CACNA1S_ENSG00000081248_rs3738262	ENSG00000081248	201114215	rs3738262	A	FALSE	FALSE	FALSE
chr1	TMEM9_ENSG00000116857_rs35874939:201104341:T:TA	ENSG00000116857	201135213	rs35874939:201104341:T:TA	A	FALSE	FALSE	FALSE
chr1	TMEM9_ENSG00000116857_rs7542768	ENSG00000116857	201156198	rs7542768	A	FALSE	FALSE	FALSE
chr1	PKP1_ENSG00000081277_rs57522319:201235069:A:C	ENSG00000081277	201265941	rs57522319:201235069:A:C	A	FALSE	FALSE	FALSE
chr1	PKP1_ENSG00000081277_rs56287879:201237953:C:A	ENSG00000081277	201268825	rs56287879:201237953:C:A	A	FALSE	FALSE	FALSE
chr1	PKP1_ENSG00000081277_rs4915504:201246227:C:T	ENSG00000081277	201277099	rs4915504:201246227:C:T	A	FALSE	FALSE	FALSE
chr1	TNNT2_ENSG00000118194_rs45529540:201347048:G:A	ENSG00000118194	201377920	rs45529540:201347048:G:A	A	FALSE	FALSE	FALSE
chr1	IPO9_ENSG00000198700_rs41313906:201772891:G:A	ENSG00000198700	201803763	rs41313906:201772891:G:A	A	FALSE	FALSE	FALSE
chr1	SHISA4_ENSG00000198892_rs12722743:201816943:C:T	ENSG00000198892	201847815	rs12722743:201816943:C:T	A	FALSE	FALSE	FALSE
chr1	KLHL12_ENSG00000117153_rs186476702:201917493:A:G	ENSG00000117153	201948365	rs186476702:201917493:A:G	A	FALSE	FALSE	FALSE
chr1	RNPEP_ENSG00000176393_rs200907052:201937067:AG:A	ENSG00000176393	201967939	rs200907052:201937067:AG:A	A	FALSE	FALSE	FALSE
chr1	RNPEP_ENSG00000176393_rs66591897:201946927:A:T	ENSG00000176393	201977799	rs66591897:201946927:A:T	A	FALSE	FALSE	FALSE
chr1	KDM5B_ENSG00000117139_rs11357151:201948638:CA:C	ENSG00000117139	201979510	rs11357151:201948638:CA:C	A	FALSE	FALSE	FALSE
chr1	GPR37L1_ENSG00000170075_rs3923212:202083537:C:G	ENSG00000170075	202114409	rs3923212:202083537:C:G	A	FALSE	FALSE	FALSE
chr1	GPR37L1_ENSG00000170075_rs112893321:202086942:G:A	ENSG00000170075	202117814	rs112893321:202086942:G:A	A	FALSE	FALSE	FALSE
chr1	NAV1_ENSG00000134369_rs60008539:202098078:C:T	ENSG00000134369	202128950	rs60008539:202098078:C:T	A	FALSE	FALSE	FALSE
chr1	UBE2T_ENSG00000077152_rs34700182:202185788:T:TC	ENSG00000077152	202216660	rs34700182:202185788:T:TC	A	FALSE	FALSE	FALSE
chr1	LGR6_ENSG00000133067_rs4950775:202192423:C:T	ENSG00000133067	202223295	rs4950775:202192423:C:T	A	FALSE	FALSE	FALSE
chr1	ADORA1_ENSG00000163485_rs80269266:202198817:G:A	ENSG00000163485	202229689	rs80269266:202198817:G:A	A	FALSE	FALSE	FALSE
chr1	PCAT6_ENSG00000228288_rs11337395:202743973:AT:A	ENSG00000228288	202774845	rs11337395:202743973:AT:A	A	FALSE	FALSE	FALSE
chr1	MGAT4EP_ENSG00000184774_rs4950923:202776448:G:A	ENSG00000184774	202807320	rs4950923:202776448:G:A	A	FALSE	FALSE	FALSE
chr1	PCAT6_ENSG00000228288_rs2275895	ENSG00000228288	202811402	rs2275895	A	FALSE	FALSE	FALSE
chr1	KDM5B_ENSG00000117139_rs2246083	ENSG00000117139	202812036	rs2246083	A	FALSE	FALSE	FALSE
chr1	KDM5B_ENSG00000117139_rs59584876:202794330:GA:G	ENSG00000117139	202825202	rs59584876:202794330:GA:G	A	FALSE	FALSE	FALSE
chr1	RP11-480I12.9_ENSG00000234996_rs2298261	ENSG00000234996	202857410	rs2298261	A	FALSE	FALSE	FALSE
chr1	KLHL12_ENSG00000117153_rs78337724:202909662:C:T	ENSG00000117153	202940534	rs78337724:202909662:C:T	A	FALSE	FALSE	FALSE
chr1	CYB5R1_ENSG00000159348_exm139158	ENSG00000159348	202966783	exm139158	A	FALSE	FALSE	FALSE
chr1	TMEM183A_ENSG00000163444_rs71142584:202983752:CA:C	ENSG00000163444	203014624	rs71142584:202983752:CA:C	A	FALSE	FALSE	FALSE
chr1	PPFIA4_ENSG00000143847_rs782807:203007612:G:T	ENSG00000143847	203038484	rs782807:203007612:G:T	A	FALSE	FALSE	FALSE
chr1	FMOD_ENSG00000122176_rs12410110:203152975:G:C	ENSG00000122176	203183847	rs12410110:203152975:G:C	A	FALSE	FALSE	FALSE
chr1	CHI3L1_ENSG00000133048_rs10399931	ENSG00000133048	203186952	rs10399931	A	FALSE	FALSE	FALSE
chr1	ADORA1_ENSG00000163485_rs5780152:203163124:A:AAAAC	ENSG00000163485	203193996	rs5780152:203163124:A:AAAAC	A	FALSE	FALSE	FALSE
chr1	FMOD_ENSG00000122176_rs10920616:203318227:A:G	ENSG00000122176	203349099	rs10920616:203318227:A:G	A	FALSE	FALSE	FALSE
chr1	PRELP_ENSG00000188783_rs60629021:203451410:C:CT	ENSG00000188783	203482282	rs60629021:203451410:C:CT	A	FALSE	FALSE	FALSE
chr1	PRELP_ENSG00000188783_rs2306151:203468165:C:A	ENSG00000188783	203499037	rs2306151:203468165:C:A	A	FALSE	FALSE	FALSE
chr1	ATP2B4_ENSG00000058668_rs149181220:203553010:G:A	ENSG00000058668	203583882	rs149181220:203553010:G:A	A	FALSE	FALSE	FALSE
chr1	ATP2B4_ENSG00000058668_rs35664615:203577384:A:C	ENSG00000058668	203608256	rs35664615:203577384:A:C	A	FALSE	FALSE	FALSE
chr1	PLEKHA6_ENSG00000143850_rs369028137:203738923:T:G	ENSG00000143850	203769795	rs369028137:203738923:T:G	A	FALSE	FALSE	FALSE
chr1	ZC3H11A_ENSG00000058673_rs74546279:203773280:GTT:G	ENSG00000058673	203804152	rs74546279:203773280:GTT:G	A	FALSE	FALSE	FALSE
chr1	ZBED6_ENSG00000257315_rs74546279:203773280:GTT:G	ENSG00000257315	203804152	rs74546279:203773280:GTT:G	A	FALSE	FALSE	FALSE
chr1	SNRPE_ENSG00000182004_rs11240607:203829738:T:C	ENSG00000182004	203860610	rs11240607:203829738:T:C	A	FALSE	FALSE	FALSE
chr1	ETNK2_ENSG00000143845_rs141660869:204113987:A:C	ENSG00000143845	204144859	rs141660869:204113987:A:C	A	FALSE	FALSE	FALSE
chr1	PLEKHA6_ENSG00000143850_rs4338423:204231164:C:T	ENSG00000143850	204262036	rs4338423:204231164:C:T	A	FALSE	FALSE	FALSE
chr1	PIK3C2B_ENSG00000133056_rs60450179:204400157:T:C	ENSG00000133056	204431029	rs60450179:204400157:T:C	A	FALSE	FALSE	FALSE
chr1	PIK3C2B_ENSG00000133056_rs190408735:204441440:C:T	ENSG00000133056	204472312	rs190408735:204441440:C:T	A	FALSE	FALSE	FALSE
chr1	MDM4_ENSG00000198625_rs7515096:204601587:G:A	ENSG00000198625	204632459	rs7515096:204601587:G:A	A	FALSE	FALSE	FALSE
chr1	RP11-576D8.4_ENSG00000224717_rs2759282:204846772:C:T	ENSG00000224717	204877644	rs2759282:204846772:C:T	A	FALSE	FALSE	FALSE
chr1	NFASC_ENSG00000163531_rs10900435:204973138:A:G	ENSG00000163531	205004010	rs10900435:204973138:A:G	A	FALSE	FALSE	FALSE
chr1	SLC45A3_ENSG00000158715_rs2211330:205001063:T:C	ENSG00000158715	205031935	rs2211330:205001063:T:C	A	FALSE	FALSE	FALSE
chr1	DSTYK_ENSG00000133059_rs112673145:205049371:T:TA	ENSG00000133059	205080243	rs112673145:205049371:T:TA	A	FALSE	FALSE	FALSE
chr1	TMEM81_ENSG00000174529_rs11579220:205144363:G:T	ENSG00000174529	205175235	rs11579220:205144363:G:T	A	FALSE	FALSE	FALSE
chr1	TMCC2_ENSG00000133069_rs200199840:205230806:C:CA	ENSG00000133069	205261678	rs200199840:205230806:C:CA	A	FALSE	FALSE	FALSE
chr1	RBBP5_ENSG00000117222_rs1172112:205232814:G:A	ENSG00000117222	205263686	rs1172112:205232814:G:A	A	FALSE	FALSE	FALSE
chr1	NUAK2_ENSG00000163545_rs16855414:205316470:C:T	ENSG00000163545	205347342	rs16855414:205316470:C:T	A	FALSE	FALSE	FALSE
chr1	KLHDC8A_ENSG00000162873_rs12402771	ENSG00000162873	205374520	rs12402771	A	FALSE	FALSE	FALSE
chr1	BLACAT1_ENSG00000281406_rs3738744:205405964:A:G	ENSG00000281406	205436836	rs3738744:205405964:A:G	A	FALSE	FALSE	FALSE
chr1	DSTYK_ENSG00000133059_rs146207603:205497763:A:AC	ENSG00000133059	205528635	rs146207603:205497763:A:AC	A	FALSE	FALSE	FALSE
chr1	MFSD4A_ENSG00000174514_rs11240530:205564044:A:G	ENSG00000174514	205594916	rs11240530:205564044:A:G	A	FALSE	FALSE	FALSE
chr1	NUCKS1_ENSG00000069275_rs60699844:205656263:G:GT	ENSG00000069275	205687135	rs60699844:205656263:G:GT	A	FALSE	FALSE	FALSE
chr1	NUCKS1_ENSG00000069275_rs823095:205679239:G:A	ENSG00000069275	205710111	rs823095:205679239:G:A	A	FALSE	FALSE	FALSE
chr1	RP11-343H5.4_ENSG00000224114_rs80002556:205685195:A:G	ENSG00000224114	205716067	rs80002556:205685195:A:G	A	FALSE	FALSE	FALSE
chr1	SLC45A3_ENSG00000158715_rs823130:205714372:C:T	ENSG00000158715	205745244	rs823130:205714372:C:T	A	FALSE	FALSE	FALSE
chr1	RAB29_ENSG00000117280_rs823118:205723572:C:T	ENSG00000117280	205754444	rs823118:205723572:C:T	A	FALSE	FALSE	FALSE
chr1	SLC45A3_ENSG00000158715_rs191032601:205748838:G:A	ENSG00000158715	205779710	rs191032601:205748838:G:A	A	FALSE	FALSE	FALSE
chr1	SNRPGP10_ENSG00000235363_rs71263598:206104269:G:A	ENSG00000235363	206237083	rs71263598:206104269:G:A	A	FALSE	FALSE	FALSE
chr1	RASSF5_ENSG00000266094_rs34769485:206703098:C:CA	ENSG00000266094	206529765	rs34769485:206703098:C:CA	A	FALSE	FALSE	FALSE
chr1	EIF2D_ENSG00000143486_rs11589:206761938:T:C	ENSG00000143486	206588606	rs11589:206761938:T:C	A	FALSE	FALSE	FALSE
chr1	MAPKAPK2_ENSG00000162889_rs4240845:206875697:T:C	ENSG00000162889	206702352	rs4240845:206875697:T:C	A	FALSE	FALSE	FALSE
chr1	CD55_ENSG00000196352_rs35683092:207484091:CT:C	ENSG00000196352	207310746	rs35683092:207484091:CT:C	B	FALSE	FALSE	FALSE
chr1	CD55_ENSG00000196352_rs71909776:207489074:GCA:G	ENSG00000196352	207315729	rs71909776:207489074:GCA:G	B	FALSE	FALSE	FALSE
chr1	CD46_ENSG00000117335_rs2724384	ENSG00000117335	207756858	rs2724384	A	FALSE	FALSE	FALSE
chr1	DIEXF_ENSG00000117597_rs17014039:209268696:T:C	ENSG00000117597	209095351	rs17014039:209268696:T:C	B	FALSE	FALSE	FALSE
chr1	IRF6_ENSG00000117595_rs2357229:209980489:G:T	ENSG00000117595	209807144	rs2357229:209980489:G:T	A	FALSE	FALSE	FALSE
chr1	DIEXF_ENSG00000117597_rs629224:210005071:C:T	ENSG00000117597	209831726	rs629224:210005071:C:T	A	FALSE	FALSE	FALSE
chr1	IRF6_ENSG00000117595_rs2357231:210028454:G:T	ENSG00000117595	209855109	rs2357231:210028454:G:T	A	FALSE	FALSE	FALSE
chr1	SYT14_ENSG00000143469_rs12025057:210051377:G:A	ENSG00000143469	209878032	rs12025057:210051377:G:A	A	FALSE	FALSE	FALSE
chr1	SYT14_ENSG00000143469_rs17015701:210337691:G:A	ENSG00000143469	210164346	rs17015701:210337691:G:A	B	FALSE	FALSE	FALSE
chr1	HHAT_ENSG00000054392_rs6693338:210569729:C:T	ENSG00000054392	210396385	rs6693338:210569729:C:T	B	FALSE	FALSE	FALSE
chr1	LINC00467_ENSG00000153363_rs373731207:210619221:CT:C	ENSG00000153363	210445877	rs373731207:210619221:CT:C	B	FALSE	FALSE	FALSE
chr1	LINC00467_ENSG00000153363_rs78466177:211341624:C:T	ENSG00000153363	211168282	rs78466177:211341624:C:T	B	FALSE	FALSE	FALSE
chr1	RCOR3_ENSG00000117625_rs3125831:211400447:T:C	ENSG00000117625	211227105	rs3125831:211400447:T:C	A	FALSE	FALSE	FALSE
chr1	LINC00467_ENSG00000153363_rs17017451	ENSG00000153363	211384566	rs17017451	A	FALSE	FALSE	FALSE
chr1	RD3_ENSG00000198570_rs367700286:211662675:TTTC:T	ENSG00000198570	211489333	rs367700286:211662675:TTTC:T	A	TRUE	FALSE	FALSE
chr1	RP11-359E8.3_ENSG00000223649_rs6669919:211674383:T:C	ENSG00000223649	211501041	rs6669919:211674383:T:C	A	FALSE	FALSE	FALSE
chr1	NEK2_ENSG00000117650_rs785317:211851059:G:A	ENSG00000117650	211677717	rs785317:211851059:G:A	A	TRUE	FALSE	FALSE
chr1	LPGAT1_ENSG00000123684_rs145922850:211932640:GT:G	ENSG00000123684	211759298	rs145922850:211932640:GT:G	A	FALSE	FALSE	FALSE
chr1	INTS7_ENSG00000143493_rs2808385:212114860:T:C	ENSG00000143493	211941518	rs2808385:212114860:T:C	A	FALSE	FALSE	FALSE
chr1	PPP2R5A_ENSG00000066027_rs35872305:212446322:C:T	ENSG00000066027	212272980	rs35872305:212446322:C:T	A	FALSE	FALSE	FALSE
chr1	PPP2R5A_ENSG00000066027_rs792444:212552190:T:C	ENSG00000066027	212378848	rs792444:212552190:T:C	A	FALSE	FALSE	FALSE
chr1	TMEM206_ENSG00000065600_exm147155	ENSG00000065600	212413978	exm147155	A	FALSE	FALSE	FALSE
chr1	NENF_ENSG00000117691_rs141898885:212609873:G:A	ENSG00000117691	212436531	rs141898885:212609873:G:A	A	FALSE	FALSE	FALSE
chr1	NENF_ENSG00000117691_rs17666456:212627628:C:T	ENSG00000117691	212454286	rs17666456:212627628:C:T	A	FALSE	FALSE	FALSE
chr1	RP11-61J19.5_ENSG00000260805_rs112772142:212731917:T:TG	ENSG00000260805	212558575	rs112772142:212731917:T:TG	A	FALSE	FALSE	FALSE
chr1	FLVCR1-AS1_ENSG00000198468_rs1874417:213036708:C:T	ENSG00000198468	212863366	rs1874417:213036708:C:T	A	FALSE	FALSE	FALSE
chr1	FLVCR1_ENSG00000162769_rs34803914:213041146:CT:C	ENSG00000162769	212867804	rs34803914:213041146:CT:C	A	TRUE	FALSE	FALSE
chr1	FLVCR1_ENSG00000162769_rs17677416:213061308:T:C	ENSG00000162769	212887966	rs17677416:213061308:T:C	A	TRUE	FALSE	FALSE
chr1	FLVCR1_ENSG00000162769_rs41300993:213062813:A:G	ENSG00000162769	212889471	rs41300993:213062813:A:G	A	TRUE	FALSE	FALSE
chr1	ANGEL2_ENSG00000174606_rs4951477:213232555:A:C	ENSG00000174606	213059213	rs4951477:213232555:A:C	B	FALSE	FALSE	FALSE
chr1	VASH2_ENSG00000143494_rs35327007:213234933:G:GT	ENSG00000143494	213061591	rs35327007:213234933:G:GT	B	FALSE	FALSE	FALSE
chr1	FLVCR1-AS1_ENSG00000198468_rs17757805:213888600:A:T	ENSG00000198468	213715257	rs17757805:213888600:A:T	B	FALSE	FALSE	FALSE
chr1	PROX1-AS1_ENSG00000230461_rs74454622:214107008:C:T	ENSG00000230461	213933665	rs74454622:214107008:C:T	B	FALSE	FALSE	FALSE
chr1	RP11-478J18.2_ENSG00000274895_rs139757546:214122977:C:CATAT	ENSG00000274895	213949634	rs139757546:214122977:C:CATAT	B	FALSE	FALSE	FALSE
chr1	PROX1-AS1_ENSG00000230461_rs235924:214156860:T:C	ENSG00000230461	213983517	rs235924:214156860:T:C	B	FALSE	FALSE	FALSE
chr1	RP11-478J18.2_ENSG00000274895_rs66760546:214161754:AG:A	ENSG00000274895	213988411	rs66760546:214161754:AG:A	B	FALSE	FALSE	FALSE
chr1	SMYD2_ENSG00000143499_rs17729519:214498421:T:C	ENSG00000143499	214325078	rs17729519:214498421:T:C	A	FALSE	FALSE	FALSE
chr1	KCTD3_ENSG00000136636_rs2797393:215773825:G:A	ENSG00000136636	215600483	rs2797393:215773825:G:A	B	FALSE	FALSE	FALSE
chr1	USH2A_ENSG00000042781_rs371231154:216487091:ATTCT:A	ENSG00000042781	216313749	rs371231154:216487091:ATTCT:A	B	TRUE	FALSE	FALSE
chr1	ESRRG_ENSG00000196482_rs34000440:216903441:C:A	ENSG00000196482	216730099	rs34000440:216903441:C:A	B	FALSE	FALSE	FALSE
chr1	GPATCH2_ENSG00000092978_rs2552082:217587072:T:C	ENSG00000092978	217413730	rs2552082:217587072:T:C	B	FALSE	FALSE	FALSE
chr1	TGFB2-OT1_ENSG00000281453_1:217809473:CAAA:C	ENSG00000281453	217636131	1:217809473:CAAA:C	B	FALSE	FALSE	FALSE
chr1	RRP15_ENSG00000067533_rs61823384:218488503:C:T	ENSG00000067533	218315161	rs61823384:218488503:C:T	B	FALSE	FALSE	FALSE
chr1	MORF4L1P1_ENSG00000218283_rs10863513:220075257:G:A	ENSG00000218283	219901915	rs10863513:220075257:G:A	B	FALSE	FALSE	FALSE
chr1	EPRS_ENSG00000136628_rs76320648:220270545:C:T	ENSG00000136628	220097203	rs76320648:220270545:C:T	A	FALSE	FALSE	FALSE
chr1	IARS2_ENSG00000067704_rs5781165:220288283:CT:C	ENSG00000067704	220114941	rs5781165:220288283:CT:C	A	FALSE	FALSE	FALSE
chr1	EPRS_ENSG00000136628_rs4142940:220379503:G:C	ENSG00000136628	220206161	rs4142940:220379503:G:C	A	FALSE	FALSE	FALSE
chr1	BPNT1_ENSG00000162813_rs10863537:220402403:T:C	ENSG00000162813	220229061	rs10863537:220402403:T:C	A	FALSE	FALSE	FALSE
chr1	C1orf115_ENSG00000162817_rs34101877:220616541:C:CA	ENSG00000162817	220443199	rs34101877:220616541:C:CA	B	FALSE	FALSE	FALSE
chr1	43161_ENSG00000117791_rs73092282:220621942:A:C	ENSG00000117791	220448600	rs73092282:220621942:A:C	B	FALSE	FALSE	FALSE
chr1	MARK1_ENSG00000116141_rs11118563:220671050:C:T	ENSG00000116141	220497708	rs11118563:220671050:C:T	B	FALSE	FALSE	FALSE
chr1	C1orf115_ENSG00000162817_rs796486	ENSG00000162817	220712270	rs796486	A	FALSE	FALSE	FALSE
chr1	IARS2_ENSG00000067704_rs12145544:220941824:G:A	ENSG00000067704	220768482	rs12145544:220941824:G:A	B	FALSE	FALSE	FALSE
chr1	43160_ENSG00000186205_rs7526347:220961353:A:G	ENSG00000186205	220788011	rs7526347:220961353:A:G	B	FALSE	FALSE	FALSE
chr1	43160_ENSG00000186205_rs2807845:220996287:G:T	ENSG00000186205	220822945	rs2807845:220996287:G:T	B	FALSE	FALSE	FALSE
chr1	C1orf115_ENSG00000162817_rs2808220:221151806:C:T	ENSG00000162817	220978464	rs2808220:221151806:C:T	B	FALSE	FALSE	FALSE
chr1	C1orf140_ENSG00000234754_rs4073822:221447251:G:A	ENSG00000234754	221273909	rs4073822:221447251:G:A	B	FALSE	FALSE	FALSE
chr1	C1orf115_ENSG00000162817_rs6668979:221636657:G:A	ENSG00000162817	221463315	rs6668979:221636657:G:A	B	FALSE	FALSE	FALSE
chr1	DUSP10_ENSG00000143507_rs12025420:222148343:G:A	ENSG00000143507	221975001	rs12025420:222148343:G:A	B	FALSE	FALSE	FALSE
chr1	MIA3_ENSG00000154305_rs4573528:222628523:T:G	ENSG00000154305	222455181	rs4573528:222628523:T:G	B	FALSE	FALSE	FALSE
chr1	TAF1A-AS1_ENSG00000225265_rs17011636:222725850:T:C	ENSG00000225265	222552508	rs17011636:222725850:T:C	A	FALSE	FALSE	FALSE
chr1	TAF1A_ENSG00000143498_rs35185483:222772660:CTG:C	ENSG00000143498	222599318	rs35185483:222772660:CTG:C	A	FALSE	FALSE	FALSE
chr1	AIDA_ENSG00000186063_rs17465982:222837939:G:A	ENSG00000186063	222664597	rs17465982:222837939:G:A	A	FALSE	FALSE	FALSE
chr1	RP11-378J18.8_ENSG00000272750_rs36079339:222841614:G:A	ENSG00000272750	222668272	rs36079339:222841614:G:A	A	FALSE	FALSE	FALSE
chr1	BROX_ENSG00000162819_rs73126825:222934113:G:C	ENSG00000162819	222760771	rs73126825:222934113:G:C	B	FALSE	FALSE	FALSE
chr1	RP11-452F19.3_ENSG00000228106_rs17476063:223016406:T:A	ENSG00000228106	222843064	rs17476063:223016406:T:A	B	FALSE	FALSE	FALSE
chr1	DISP1_ENSG00000154309_1:223110341:T:G	ENSG00000154309	222936999	1:223110341:T:G	B	FALSE	FALSE	FALSE
chr1	TLR5_ENSG00000187554_rs5744150:223307808:G:C	ENSG00000187554	223134466	rs5744150:223307808:G:C	A	FALSE	FALSE	FALSE
chr1	SUSD4_ENSG00000143502_rs1856933:223481532:G:A	ENSG00000143502	223308190	rs1856933:223481532:G:A	A	FALSE	FALSE	FALSE
chr1	CNIH4_ENSG00000143771_rs28395431:223823593:T:A	ENSG00000143771	223635891	rs28395431:223823593:T:A	B	FALSE	FALSE	FALSE
chr1	CAPN2_ENSG00000162909_rs147186739:223864806:CAAAT:C	ENSG00000162909	223677104	rs147186739:223864806:CAAAT:C	A	FALSE	FALSE	FALSE
chr1	CAPN2_ENSG00000162909_1:223901187:CGGGA:C	ENSG00000162909	223713485	1:223901187:CGGGA:C	A	FALSE	FALSE	FALSE
chr1	CAPN2_ENSG00000162909_rs751128:223951841:T:C	ENSG00000162909	223764139	rs751128:223951841:T:C	A	FALSE	FALSE	FALSE
chr1	ACTBP11_ENSG00000188460_rs11801971:224066796:C:T	ENSG00000188460	223879094	rs11801971:224066796:C:T	A	FALSE	FALSE	FALSE
chr1	RP11-504P24.3_ENSG00000185495_rs3872190:224082706:G:C	ENSG00000185495	223895004	rs3872190:224082706:G:C	A	FALSE	FALSE	FALSE
chr1	PHBP11_ENSG00000227621_rs9287000:224095387:G:T	ENSG00000227621	223907685	rs9287000:224095387:G:T	A	FALSE	FALSE	FALSE
chr1	RP11-504P24.3_ENSG00000185495_rs11799363:224180489:C:T	ENSG00000185495	223992787	rs11799363:224180489:C:T	A	FALSE	FALSE	FALSE
chr1	WDR26_ENSG00000162923_1:224201952:G:GAATGGACTCC	ENSG00000162923	224014250	1:224201952:G:GAATGGACTCC	A	FALSE	FALSE	FALSE
chr1	RP11-504P24.9_ENSG00000278467_rs72470454:224208117:A:C	ENSG00000278467	224020415	rs72470454:224208117:A:C	A	FALSE	FALSE	FALSE
chr1	FBXO28_ENSG00000143756_rs56252709:224359586:GT:G	ENSG00000143756	224171884	rs56252709:224359586:GT:G	A	FALSE	FALSE	FALSE
chr1	DEGS1_ENSG00000143753_rs111611390:224374270:C:T	ENSG00000143753	224186568	rs111611390:224374270:C:T	A	FALSE	FALSE	FALSE
chr1	DEGS1_ENSG00000143753_rs12133820:224413126:C:T	ENSG00000143753	224225424	rs12133820:224413126:C:T	A	FALSE	FALSE	FALSE
chr1	CNIH3_ENSG00000143786_rs6693287:224565178:C:T	ENSG00000143786	224377476	rs6693287:224565178:C:T	A	FALSE	FALSE	FALSE
chr1	CNIH4_ENSG00000143771_rs7365151:224651782:C:T	ENSG00000143771	224464080	rs7365151:224651782:C:T	A	FALSE	FALSE	FALSE
chr1	NVL_ENSG00000143748_rs2786563:224703448:A:G	ENSG00000143748	224515746	rs2786563:224703448:A:G	B	FALSE	FALSE	FALSE
chr1	DNAH14_ENSG00000185842_rs35461387:225472971:C:T	ENSG00000185842	225285269	rs35461387:225472971:C:T	B	FALSE	FALSE	FALSE
chr1	WDR26_ENSG00000162923_rs186990985:225524345:A:G	ENSG00000162923	225336643	rs186990985:225524345:A:G	B	FALSE	FALSE	FALSE
chr1	LBR_ENSG00000143815_rs1056607:225611661:C:T	ENSG00000143815	225423959	rs1056607:225611661:C:T	A	FALSE	FALSE	FALSE
chr1	SRP9_ENSG00000143742_rs868966:226006098:G:A	ENSG00000143742	225818396	rs868966:226006098:G:A	A	FALSE	FALSE	FALSE
chr1	EPHX1_ENSG00000143819_rs3820233:226014216:C:T	ENSG00000143819	225826515	rs3820233:226014216:C:T	A	FALSE	FALSE	FALSE
chr1	LEFTY2_ENSG00000143768_rs12119529:226081942:T:C	ENSG00000143768	225894242	rs12119529:226081942:T:C	A	FALSE	FALSE	FALSE
chr1	TMEM63A_ENSG00000196187_rs360078:226083977:G:A	ENSG00000196187	225896277	rs360078:226083977:G:A	A	FALSE	FALSE	FALSE
chr1	LEFTY1_ENSG00000243709_rs76889922:226104283:C:T	ENSG00000243709	225916583	rs76889922:226104283:C:T	A	FALSE	FALSE	FALSE
chr1	LEFTY1_ENSG00000243709_rs73131849:226108200:C:T	ENSG00000243709	225920500	rs73131849:226108200:C:T	A	FALSE	FALSE	FALSE
chr1	PYCR2_ENSG00000143811_rs77157663:226111945:T:C	ENSG00000143811	225924245	rs77157663:226111945:T:C	A	FALSE	FALSE	FALSE
chr1	H3F3A_ENSG00000163041_rs113277627:226225032:A:C	ENSG00000163041	226037331	rs113277627:226225032:A:C	A	FALSE	FALSE	FALSE
chr1	ACBD3_ENSG00000182827_rs11359212:226390730:TA:T	ENSG00000182827	226203029	rs11359212:226390730:TA:T	A	FALSE	FALSE	FALSE
chr1	STUM_ENSG00000203685_rs6426513:226721471:C:T	ENSG00000203685	226533770	rs6426513:226721471:C:T	A	FALSE	FALSE	FALSE
chr1	TMEM63A_ENSG00000196187_rs12024134:226760026:A:G	ENSG00000196187	226572325	rs12024134:226760026:A:G	A	FALSE	FALSE	FALSE
chr1	ITPKB_ENSG00000143772_rs1288936:226849761:G:A	ENSG00000143772	226662060	rs1288936:226849761:G:A	A	FALSE	FALSE	FALSE
chr1	ITPKB_ENSG00000143772_rs697850:226883286:G:A	ENSG00000143772	226695585	rs697850:226883286:G:A	A	FALSE	FALSE	FALSE
chr1	ADCK3_ENSG00000163050_rs67178833:227003748:TA:T	ENSG00000163050	226816047	rs67178833:227003748:TA:T	A	FALSE	FALSE	FALSE
chr1	ADCK3_ENSG00000163050_rs1800674:227085824:A:G	ENSG00000163050	226898123	rs1800674:227085824:A:G	A	FALSE	FALSE	FALSE
chr1	CDC42BPA_ENSG00000143776_rs3841722:227175489:GC:G	ENSG00000143776	226987788	rs3841722:227175489:GC:G	A	FALSE	FALSE	FALSE
chr1	CDC42BPA_ENSG00000143776_rs374410485:227225856:T:A	ENSG00000143776	227038155	rs374410485:227225856:T:A	A	FALSE	FALSE	FALSE
chr1	CDC42BPA_ENSG00000143776_rs113584626:227373455:G:GT	ENSG00000143776	227185754	rs113584626:227373455:G:GT	A	FALSE	FALSE	FALSE
chr1	ZNF678_ENSG00000181450_1:227727491:CA:C	ENSG00000181450	227539790	1:227727491:CA:C	A	FALSE	FALSE	FALSE
chr1	SNAP47_ENSG00000143740_exm154594	ENSG00000143740	227747743	exm154594	A	FALSE	FALSE	FALSE
chr1	RHOU_ENSG00000116574_rs2295995:228289976:A:G	ENSG00000116574	228102275	rs2295995:228289976:A:G	A	FALSE	FALSE	FALSE
chr1	MRPL55_ENSG00000162910_rs849749	ENSG00000162910	228109044	rs849749	A	FALSE	FALSE	FALSE
chr1	OBSCN_ENSG00000154358_rs55873533:228334436:G:A	ENSG00000154358	228146735	rs55873533:228334436:G:A	A	FALSE	FALSE	FALSE
chr1	C1orf145_ENSG00000162913_rs4653915:228364605:T:C	ENSG00000162913	228176904	rs4653915:228364605:T:C	A	FALSE	FALSE	FALSE
chr1	IBA57_ENSG00000181873_rs10753445:228378572:G:C	ENSG00000181873	228190871	rs10753445:228378572:G:C	A	FALSE	FALSE	FALSE
chr1	HIST3H2A_ENSG00000181218_rs10916322:228660718:A:G	ENSG00000181218	228473017	rs10916322:228660718:A:G	A	FALSE	FALSE	FALSE
chr1	RNF187_ENSG00000168159_rs6684355:228674574:C:T	ENSG00000168159	228486873	rs6684355:228674574:C:T	A	FALSE	FALSE	FALSE
chr1	GUK1_ENSG00000143774_rs112910081:228981076:A:C	ENSG00000143774	228845329	rs112910081:228981076:A:C	A	FALSE	FALSE	FALSE
chr1	RAB4A_ENSG00000168118_rs7513494:229373333:T:C	ENSG00000168118	229237586	rs7513494:229373333:T:C	A	FALSE	FALSE	FALSE
chr1	NUP133_ENSG00000069248_rs12039754:229644896:G:A	ENSG00000069248	229509149	rs12039754:229644896:G:A	A	FALSE	FALSE	FALSE
chr1	AGT_ENSG00000135744_rs375831485:230001847:G:A	ENSG00000135744	229866100	rs375831485:230001847:G:A	A	FALSE	FALSE	FALSE
chr1	PGBD5_ENSG00000177614_rs12135462:230446609:T:C	ENSG00000177614	230310863	rs12135462:230446609:T:C	A	FALSE	FALSE	FALSE
chr1	COG2_ENSG00000135775_rs4847000	ENSG00000135775	230645995	rs4847000	A	FALSE	FALSE	FALSE
chr1	AGT_ENSG00000135744_rs2148582:230849799:A:G	ENSG00000135744	230714053	rs2148582:230849799:A:G	A	FALSE	FALSE	FALSE
chr1	C1orf198_ENSG00000119280_rs1202531:230957009:G:A	ENSG00000119280	230821263	rs1202531:230957009:G:A	A	FALSE	FALSE	FALSE
chr1	C1orf198_ENSG00000119280_rs1202559:230985540:T:G	ENSG00000119280	230849794	rs1202559:230985540:T:G	A	FALSE	FALSE	FALSE
chr1	ARV1_ENSG00000173409_rs6691306:231149887:G:A	ENSG00000173409	231014141	rs6691306:231149887:G:A	A	FALSE	FALSE	FALSE
chr1	FAM89A_ENSG00000182118_rs7545429:231152137:T:C	ENSG00000182118	231016391	rs7545429:231152137:T:C	A	FALSE	FALSE	FALSE
chr1	C1orf198_ENSG00000119280_rs61142086:231249078:G:C	ENSG00000119280	231113332	rs61142086:231249078:G:C	A	FALSE	FALSE	FALSE
chr1	C1orf198_ENSG00000119280_rs12028816:231262302:G:A	ENSG00000119280	231126556	rs12028816:231262302:G:A	A	FALSE	FALSE	FALSE
chr1	FAM89A_ENSG00000182118_rs1321132:231291359:G:A	ENSG00000182118	231155613	rs1321132:231291359:G:A	A	FALSE	FALSE	FALSE
chr1	TRIM67_ENSG00000119283_rs6659596:231297752:T:A	ENSG00000119283	231162006	rs6659596:231297752:T:A	A	FALSE	FALSE	FALSE
chr1	GNPAT_ENSG00000116906_rs532163:231416401:A:G	ENSG00000116906	231280655	rs532163:231416401:A:G	A	FALSE	FALSE	FALSE
chr1	SPRTN_ENSG00000010072_rs1435167:231502245:T:A	ENSG00000010072	231366499	rs1435167:231502245:T:A	A	FALSE	FALSE	FALSE
chr1	EGLN1_ENSG00000135766_rs61835223:231562228:A:G	ENSG00000135766	231426482	rs61835223:231562228:A:G	A	FALSE	FALSE	FALSE
chr1	DISC1_ENSG00000162946_rs4658927:231751589:T:G	ENSG00000162946	231615843	rs4658927:231751589:T:G	A	FALSE	FALSE	FALSE
chr1	EXOC8_ENSG00000116903_rs1411019:232090284:G:A	ENSG00000116903	231954538	rs1411019:232090284:G:A	A	FALSE	FALSE	FALSE
chr1	DISC1_ENSG00000162946_rs17825699:232188341:T:G	ENSG00000162946	232052595	rs17825699:232188341:T:G	A	FALSE	FALSE	FALSE
chr1	SIPA1L2_ENSG00000116991_rs9725606:232230516:C:G	ENSG00000116991	232094770	rs9725606:232230516:C:G	A	FALSE	FALSE	FALSE
chr1	SIPA1L2_ENSG00000116991_rs4649387:232715788:A:G	ENSG00000116991	232580042	rs4649387:232715788:A:G	A	FALSE	FALSE	FALSE
chr1	MAP10_ENSG00000212916_rs1495986	ENSG00000212916	232801993	rs1495986	B	FALSE	FALSE	FALSE
chr1	NTPCR_ENSG00000135778_1:233015607:CTT:C	ENSG00000135778	232879861	1:233015607:CTT:C	A	FALSE	FALSE	FALSE
chr1	NTPCR_ENSG00000135778_rs56793376:233087757:C:T	ENSG00000135778	232952011	rs56793376:233087757:C:T	A	FALSE	FALSE	FALSE
chr1	PCNX2_ENSG00000135749_rs12085776:233204882:G:A	ENSG00000135749	233069136	rs12085776:233204882:G:A	B	FALSE	FALSE	FALSE
chr1	KCNK1_ENSG00000135750_rs61824321:233797733:C:T	ENSG00000135750	233661987	rs61824321:233797733:C:T	B	FALSE	FALSE	FALSE
chr1	COA6_ENSG00000168275_rs113520246:234501722:G:GTGTC	ENSG00000168275	234365976	rs113520246:234501722:G:GTGTC	A	FALSE	FALSE	FALSE
chr1	RP5-827C21.4_ENSG00000231663_rs115432468:234530971:C:T	ENSG00000231663	234395225	rs115432468:234530971:C:T	A	FALSE	FALSE	FALSE
chr1	TARBP1_ENSG00000059588_rs202244241:234624525:CTTTCA:C	ENSG00000059588	234488779	rs202244241:234624525:CTTTCA:C	A	FALSE	FALSE	FALSE
chr1	LINC01354_ENSG00000231768_rs271735:234662348:C:A	ENSG00000231768	234526602	rs271735:234662348:C:A	A	FALSE	FALSE	FALSE
chr1	RP4-781K5.4_ENSG00000228044_rs485615:234819747:C:T	ENSG00000228044	234684001	rs485615:234819747:C:T	A	FALSE	FALSE	FALSE
chr1	SLC35F3_ENSG00000183780_rs200658505:234928175:G:A	ENSG00000183780	234792428	rs200658505:234928175:G:A	A	FALSE	FALSE	FALSE
chr1	B3GALNT2_ENSG00000162885_rs6686527:235008030:G:A	ENSG00000162885	234872283	rs6686527:235008030:G:A	A	FALSE	FALSE	FALSE
chr1	ARID4B_ENSG00000054267_rs61837289:235064866:G:A	ENSG00000054267	234929119	rs61837289:235064866:G:A	A	FALSE	FALSE	FALSE
chr1	TBCE_ENSG00000116957_rs6691760:235648441:T:C	ENSG00000116957	235485125	rs6691760:235648441:T:C	A	FALSE	FALSE	FALSE
chr1	B3GALNT2_ENSG00000162885_rs696247:235668161:C:T	ENSG00000162885	235504861	rs696247:235668161:C:T	A	FALSE	FALSE	FALSE
chr1	NID1_ENSG00000116962_rs10803235	ENSG00000116962	236027033	rs10803235	B	FALSE	FALSE	FALSE
chr1	GPR137B_ENSG00000077585_rs35543684:236298743:T:TCCTG	ENSG00000077585	236135443	rs35543684:236298743:T:TCCTG	A	FALSE	FALSE	FALSE
chr1	GPR137B_ENSG00000077585_rs12081734:236365937:A:G	ENSG00000077585	236202637	rs12081734:236365937:A:G	A	FALSE	FALSE	FALSE
chr1	ERO1B_ENSG00000086619_exm161663	ENSG00000086619	236249930	exm161663	A	FALSE	FALSE	FALSE
chr1	LGALS8_ENSG00000116977_rs1891240:236694594:A:G	ENSG00000116977	236531294	rs1891240:236694594:A:G	A	FALSE	FALSE	FALSE
chr1	HEATR1_ENSG00000119285_exm162065	ENSG00000119285	236586349	exm162065	A	FALSE	FALSE	FALSE
chr1	ACTN2_ENSG00000077522_rs11401986:236800019:A:AT	ENSG00000077522	236636719	rs11401986:236800019:A:AT	B	FALSE	FALSE	FALSE
chr1	MTR_ENSG00000116984_rs12089156:236982631:T:A	ENSG00000116984	236819331	rs12089156:236982631:T:A	A	FALSE	FALSE	FALSE
chr1	GREM2_ENSG00000180875_rs1343915:240776886:A:T	ENSG00000180875	240613586	rs1343915:240776886:A:T	B	FALSE	FALSE	FALSE
chr1	OPN3_ENSG00000054277_rs2815876:241362852:C:T	ENSG00000054277	241199552	rs2815876:241362852:C:T	B	FALSE	FALSE	FALSE
chr1	OPN3_ENSG00000054277_rs628720:241806189:C:T	ENSG00000054277	241642887	rs628720:241806189:C:T	B	FALSE	FALSE	FALSE
chr1	CHML_ENSG00000203668_rs2342689:241810798:G:A	ENSG00000203668	241647496	rs2342689:241810798:G:A	B	FALSE	FALSE	FALSE
chr1	LINC01347_ENSG00000214837_rs71176753:242528276:GAA:G	ENSG00000214837	242364974	rs71176753:242528276:GAA:G	B	FALSE	FALSE	FALSE
chr1	SDCCAG8_ENSG00000054282_rs10926961:243355204:G:A	ENSG00000054282	243191902	rs10926961:243355204:G:A	NA	FALSE	FALSE	FALSE
chr1	CEP170_ENSG00000143702_rs12749004:243409152:C:T	ENSG00000143702	243245850	rs12749004:243409152:C:T	NA	FALSE	FALSE	FALSE
chr1	C1orf101_ENSG00000179397_rs3123701:244559410:A:G	ENSG00000179397	244396108	rs3123701:244559410:A:G	B	FALSE	FALSE	FALSE
chr1	COX20_ENSG00000203667_rs10927331:244999396:G:A	ENSG00000203667	244836094	rs10927331:244999396:G:A	A	FALSE	FALSE	FALSE
chr1	EFCAB2_ENSG00000203666_rs140218267:245129294:CA:C	ENSG00000203666	244965992	rs140218267:245129294:CA:C	A	FALSE	FALSE	FALSE
chr1	RP11-156E8.1_ENSG00000272195_rs10623979:245148152:C:CAA	ENSG00000272195	244984850	rs10623979:245148152:C:CAA	A	FALSE	FALSE	FALSE
chr1	TFB2M_ENSG00000162851_rs3124121:246709388:A:G	ENSG00000162851	246546086	rs3124121:246709388:A:G	A	FALSE	FALSE	FALSE
chr1	SMYD3_ENSG00000185420_rs12742618:246716393:G:A	ENSG00000185420	246553091	rs12742618:246716393:G:A	A	FALSE	FALSE	FALSE
chr1	CNST_ENSG00000162852_rs12746341:246722618:A:C	ENSG00000162852	246559316	rs12746341:246722618:A:C	A	FALSE	FALSE	FALSE
chr1	RP11-439E19.9_ENSG00000260698_rs139390343:246839683:G:GT	ENSG00000260698	246676381	rs139390343:246839683:G:GT	A	FALSE	FALSE	FALSE
chr1	LINC01341_ENSG00000227953_1:246889703:ATT:A	ENSG00000227953	246726401	1:246889703:ATT:A	A	FALSE	FALSE	FALSE
chr1	RP11-439E19.10_ENSG00000260855_exm165568	ENSG00000260855	246767262	exm165568	A	FALSE	FALSE	FALSE
chr1	LINC01341_ENSG00000227953_exm165568	ENSG00000227953	246767262	exm165568	A	FALSE	FALSE	FALSE
chr1	LINC01341_ENSG00000227953_rs10924823:246931792:C:T	ENSG00000227953	246768490	rs10924823:246931792:C:T	A	FALSE	FALSE	FALSE
chr1	RP11-439E19.10_ENSG00000260855_rs10924826:246934957:A:C	ENSG00000260855	246771655	rs10924826:246934957:A:C	A	FALSE	FALSE	FALSE
chr1	RP11-439E19.10_ENSG00000260855_rs61852513:246937091:G:A	ENSG00000260855	246773789	rs61852513:246937091:G:A	A	FALSE	FALSE	FALSE
chr1	LINC01341_ENSG00000227953_rs6680122:246954297:G:A	ENSG00000227953	246790995	rs6680122:246954297:G:A	A	FALSE	FALSE	FALSE
chr1	ZNF670_ENSG00000277462_rs59525684:247238815:T:C	ENSG00000277462	247075513	rs59525684:247238815:T:C	A	FALSE	FALSE	FALSE
chr1	C1orf229_ENSG00000221953_rs12134244:247250103:A:G	ENSG00000221953	247086801	rs12134244:247250103:A:G	A	FALSE	FALSE	FALSE
chr1	ZNF670_ENSG00000277462_rs4925692:247267274:C:A	ENSG00000277462	247103972	rs4925692:247267274:C:A	A	FALSE	FALSE	FALSE
chr1	ZNF669_ENSG00000188295_rs2270616:247267668:G:T	ENSG00000188295	247104366	rs2270616:247267668:G:T	A	FALSE	FALSE	FALSE
chr1	ZNF124_ENSG00000196418_rs10158232:247289429:A:T	ENSG00000196418	247126127	rs10158232:247289429:A:T	A	FALSE	FALSE	FALSE
chr1	AHCTF1_ENSG00000153207_rs2220946:247337534:G:A	ENSG00000153207	247174232	rs2220946:247337534:G:A	A	FALSE	FALSE	FALSE
chr1	RP11-488L18.10_ENSG00000259865_rs61840054:247368798:T:C	ENSG00000259865	247205496	rs61840054:247368798:T:C	A	FALSE	FALSE	FALSE
chr1	OR2L2_ENSG00000203663_rs9426176:247423864:A:G	ENSG00000203663	247260562	rs9426176:247423864:A:G	A	FALSE	FALSE	FALSE
chr1	ZNF496_ENSG00000162714_rs61167944:247479363:G:GA	ENSG00000162714	247316061	rs61167944:247479363:G:GA	A	FALSE	FALSE	FALSE
chr1	GCSAML_ENSG00000169224_rs4472787	ENSG00000169224	247502863	rs4472787	B	FALSE	FALSE	FALSE
chr1	GCSAML_ENSG00000169224_rs71533502:247685583:T:C	ENSG00000169224	247522281	rs71533502:247685583:T:C	B	FALSE	FALSE	FALSE
chr1	OR2L13_ENSG00000196071_rs74227716:247807710:G:A	ENSG00000196071	247644408	rs74227716:247807710:G:A	B	FALSE	FALSE	FALSE
chr1	TRIM58_ENSG00000162722_rs60545535:247812557:C:T	ENSG00000162722	247649255	rs60545535:247812557:C:T	B	FALSE	FALSE	FALSE
chr1	OR2L2_ENSG00000203663_rs114912909:247843730:T:C	ENSG00000203663	247680428	rs114912909:247843730:T:C	B	FALSE	FALSE	FALSE
chr1	OR2L13_ENSG00000196071_rs79349965:248009263:G:C	ENSG00000196071	247845961	rs79349965:248009263:G:C	B	FALSE	FALSE	FALSE
chr1	OR2L2_ENSG00000203663_rs6701018:248100333:G:A	ENSG00000203663	247937031	rs6701018:248100333:G:A	B	FALSE	FALSE	FALSE
chr1	OR2L13_ENSG00000196071_rs6701018:248100333:G:A	ENSG00000196071	247937031	rs6701018:248100333:G:A	B	FALSE	FALSE	FALSE
chr1	OR2L13_ENSG00000196071_rs370985798:248122918:A:G	ENSG00000196071	247959616	rs370985798:248122918:A:G	B	FALSE	FALSE	FALSE
chr1	SH3BP5L_ENSG00000175137_rs11205415:249120684:T:G	ENSG00000175137	248826485	rs11205415:249120684:T:G	A	FALSE	FALSE	FALSE
chr2	SH3YL1_ENSG00000035115_rs62114506:242793:G:C	ENSG00000035115	242793	rs62114506:242793:G:C	A	FALSE	FALSE	FALSE
chr2	ACP1_ENSG00000143727_rs6721594:305203:T:C	ENSG00000143727	305203	rs6721594:305203:T:C	A	FALSE	FALSE	FALSE
chr2	TMEM18_ENSG00000151353_rs3749138:677213:G:A	ENSG00000151353	677213	rs3749138:677213:G:A	A	FALSE	FALSE	FALSE
chr2	SNTG2_ENSG00000172554_rs7580461:932923:C:T	ENSG00000172554	937237	rs7580461:932923:C:T	A	FALSE	FALSE	FALSE
chr2	AC116614.1_ENSG00000235688_rs75370175:1027896:C:T	ENSG00000235688	1032210	rs75370175:1027896:C:T	A	FALSE	FALSE	FALSE
chr2	SNTG2_ENSG00000172554_rs61503767:1044521:T:C	ENSG00000172554	1048835	rs61503767:1044521:T:C	A	FALSE	FALSE	FALSE
chr2	MYT1L_ENSG00000186487_rs113072474:1627239:A:ATCTATATCTAG	ENSG00000186487	1623467	rs113072474:1627239:A:ATCTATATCTAG	A	FALSE	FALSE	FALSE
chr2	PXDN_ENSG00000130508_rs6757166:1821294:A:G	ENSG00000130508	1817522	rs6757166:1821294:A:G	A	FALSE	FALSE	FALSE
chr2	TSSC1_ENSG00000032389_rs17682	ENSG00000032389	3189269	rs17682	A	FALSE	FALSE	FALSE
chr2	TRAPPC12_ENSG00000171853_rs7601188	ENSG00000171853	3378669	rs7601188	A	FALSE	FALSE	FALSE
chr2	TRAPPC12_ENSG00000171853_rs10188449	ENSG00000171853	3476595	rs10188449	A	FALSE	FALSE	FALSE
chr2	ADI1_ENSG00000182551_rs77685453:3509503:C:G	ENSG00000182551	3505732	rs77685453:3509503:C:G	A	FALSE	FALSE	FALSE
chr2	ADI1_ENSG00000182551_rs6751350:3523444:C:A	ENSG00000182551	3519673	rs6751350:3523444:C:A	A	FALSE	FALSE	FALSE
chr2	RNASEH1-AS1_ENSG00000234171_rs4583476	ENSG00000234171	3561166	rs4583476	A	FALSE	FALSE	FALSE
chr2	RPS7_ENSG00000171863_rs62106040:3627302:A:T	ENSG00000171863	3579712	rs62106040:3627302:A:T	A	FALSE	FALSE	FALSE
chr2	RPS7_ENSG00000171863_rs7604806:3653576:A:G	ENSG00000171863	3605986	rs7604806:3653576:A:G	A	FALSE	FALSE	FALSE
chr2	SOX11_ENSG00000176887_rs10495523:5894069:G:A	ENSG00000176887	5753937	rs10495523:5894069:G:A	B	FALSE	FALSE	FALSE
chr2	LINC01105_ENSG00000232044_rs4669966	ENSG00000232044	5935550	rs4669966	B	FALSE	FALSE	FALSE
chr2	LINC01105_ENSG00000232044_rs10192916:6077834:T:A	ENSG00000232044	5937702	rs10192916:6077834:T:A	B	FALSE	FALSE	FALSE
chr2	RP11-434B12.1_ENSG00000260837_rs7593542:8755708:A:G	ENSG00000260837	8615578	rs7593542:8755708:A:G	A	FALSE	FALSE	FALSE
chr2	ASAP2_ENSG00000151693_rs12994128:9336277:G:T	ENSG00000151693	9196148	rs12994128:9336277:G:T	A	FALSE	FALSE	FALSE
chr2	MBOAT2_ENSG00000143797_rs2715861:9530268:C:T	ENSG00000143797	9390139	rs2715861:9530268:C:T	A	FALSE	FALSE	FALSE
chr2	ASAP2_ENSG00000151693_rs10210194:9542215:C:T	ENSG00000151693	9402086	rs10210194:9542215:C:T	A	FALSE	FALSE	FALSE
chr2	IAH1_ENSG00000134330_2:9627972:C:T	ENSG00000134330	9487843	2:9627972:C:T	A	FALSE	FALSE	FALSE
chr2	IAH1_ENSG00000134330_rs111433022:9642956:C:T	ENSG00000134330	9502827	rs111433022:9642956:C:T	A	FALSE	FALSE	FALSE
chr2	ADAM17_ENSG00000151694_rs1524668:9697372:A:C	ENSG00000151694	9557243	rs1524668:9697372:A:C	A	FALSE	FALSE	FALSE
chr2	RP11-214N9.1_ENSG00000271855_rs62119426:9738884:C:T	ENSG00000271855	9598755	rs62119426:9738884:C:T	A	FALSE	FALSE	FALSE
chr2	RP11-95D17.1_ENSG00000269973_rs13429581:9963443:T:C	ENSG00000269973	9823314	rs13429581:9963443:T:C	A	FALSE	FALSE	FALSE
chr2	TAF1B_ENSG00000115750_rs34015322:9967620:T:TA	ENSG00000115750	9827491	rs34015322:9967620:T:TA	A	FALSE	FALSE	FALSE
chr2	RP11-95D17.1_ENSG00000269973_rs12991461:10069244:A:G	ENSG00000269973	9929115	rs12991461:10069244:A:G	A	FALSE	FALSE	FALSE
chr2	CYS1_ENSG00000205795_2:10177483:CA:C	ENSG00000205795	10037356	2:10177483:CA:C	A	FALSE	FALSE	FALSE
chr2	RP11-254F7.2_ENSG00000260077_rs77615163:10195378:G:A	ENSG00000260077	10055251	rs77615163:10195378:G:A	A	FALSE	FALSE	FALSE
chr2	KLF11_ENSG00000172059_rs56386879:10216442:G:T	ENSG00000172059	10076315	rs56386879:10216442:G:T	A	FALSE	FALSE	FALSE
chr2	RN7SL832P_ENSG00000243819_rs200196813:10727182:CAT:C	ENSG00000243819	10587056	rs200196813:10727182:CAT:C	A	FALSE	FALSE	FALSE
chr2	NOL10_ENSG00000115761_rs71392244:10747298:A:AT	ENSG00000115761	10607172	rs71392244:10747298:A:AT	A	FALSE	FALSE	FALSE
chr2	KLF11_ENSG00000172059_rs146577191:10750849:G:A	ENSG00000172059	10610723	rs146577191:10750849:G:A	A	FALSE	FALSE	FALSE
chr2	RP11-95D17.1_ENSG00000269973_rs13432326:10792387:G:A	ENSG00000269973	10652261	rs13432326:10792387:G:A	A	FALSE	FALSE	FALSE
chr2	C2orf50_ENSG00000150873_rs7573202:11283654:G:A	ENSG00000150873	11143528	rs7573202:11283654:G:A	A	FALSE	FALSE	FALSE
chr2	C2orf50_ENSG00000150873_rs200920241:11294050:C:CA	ENSG00000150873	11153924	rs200920241:11294050:C:CA	A	FALSE	FALSE	FALSE
chr2	PQLC3_ENSG00000162976_rs3951242:11306978:G:A	ENSG00000162976	11166852	rs3951242:11306978:G:A	A	FALSE	FALSE	FALSE
chr2	ROCK2_ENSG00000134318_rs11691429:11342620:A:T	ENSG00000134318	11202494	rs11691429:11342620:A:T	A	FALSE	FALSE	FALSE
chr2	GREB1_ENSG00000196208_rs55893544:11725179:G:GA	ENSG00000196208	11585053	rs55893544:11725179:G:GA	A	FALSE	FALSE	FALSE
chr2	LPIN1_ENSG00000134324_HUNT_MISSENSE_2copiesormore_chr2_11853913	ENSG00000134324	11713787	HUNT_MISSENSE_2copiesormore_chr2_11853913	A	FALSE	FALSE	FALSE
chr2	LPIN1_ENSG00000134324_rs3795974	ENSG00000134324	11784824	rs3795974	A	FALSE	FALSE	FALSE
chr2	AC064875.2_ENSG00000225649_rs1972849:12294984:G:A	ENSG00000225649	12154858	rs1972849:12294984:G:A	B	FALSE	FALSE	FALSE
chr2	TRIB2_ENSG00000071575_rs77773048:12858078:G:A	ENSG00000071575	12717952	rs77773048:12858078:G:A	A	FALSE	FALSE	TRUE
chr2	AC064875.2_ENSG00000225649_rs13427697:13147154:T:C	ENSG00000225649	13007029	rs13427697:13147154:T:C	B	FALSE	FALSE	FALSE
chr2	DDX1_ENSG00000079785_rs66822347:15733023:TA:T	ENSG00000079785	15592899	rs66822347:15733023:TA:T	A	FALSE	FALSE	FALSE
chr2	DDX1_ENSG00000079785_rs2302932:15737698:G:A	ENSG00000079785	15597574	rs2302932:15737698:G:A	A	FALSE	FALSE	FALSE
chr2	FAM49A_ENSG00000197872_rs1722418	ENSG00000197872	16639037	rs1722418	A	FALSE	FALSE	FALSE
chr2	SMC6_ENSG00000163029_rs11300528:17864150:CT:C	ENSG00000163029	17682883	rs11300528:17864150:CT:C	A	FALSE	FALSE	FALSE
chr2	GEN1_ENSG00000178295_rs2278175:17923343:C:T	ENSG00000178295	17742076	rs2278175:17923343:C:T	A	FALSE	FALSE	FALSE
chr2	SMC6_ENSG00000163029_rs17315876	ENSG00000163029	17815975	rs17315876	A	FALSE	FALSE	FALSE
chr2	GEN1_ENSG00000178295_rs10181323:18081592:G:C	ENSG00000178295	17900325	rs10181323:18081592:G:C	B	FALSE	FALSE	FALSE
chr2	RDH14_ENSG00000240857_rs144163183:18477181:A:G	ENSG00000240857	18295915	rs144163183:18477181:A:G	B	FALSE	FALSE	FALSE
chr2	TTC32_ENSG00000183891_rs7595902:20074271:G:A	ENSG00000183891	19874510	rs7595902:20074271:G:A	A	FALSE	FALSE	FALSE
chr2	LINC00954_ENSG00000228784_rs7570541:20074562:C:T	ENSG00000228784	19874801	rs7570541:20074562:C:T	A	FALSE	FALSE	FALSE
chr2	WDR35_ENSG00000118965_rs1017446:20089224:T:C	ENSG00000118965	19889463	rs1017446:20089224:T:C	A	FALSE	FALSE	FALSE
chr2	RHOB_ENSG00000143878_rs12614172:20711512:G:T	ENSG00000143878	20511752	rs12614172:20711512:G:T	A	FALSE	FALSE	FALSE
chr2	RHOB_ENSG00000143878_rs12999289:20810903:G:A	ENSG00000143878	20611143	rs12999289:20810903:G:A	A	FALSE	FALSE	FALSE
chr2	HS1BP3_ENSG00000118960_rs4666317:20815185:C:T	ENSG00000118960	20615425	rs4666317:20815185:C:T	A	FALSE	FALSE	FALSE
chr2	RHOB_ENSG00000143878_rs3796064:20838318:G:A	ENSG00000143878	20638558	rs3796064:20838318:G:A	A	FALSE	FALSE	FALSE
chr2	LDAH_ENSG00000118961_rs12622106:20883561:C:T	ENSG00000118961	20683801	rs12622106:20883561:C:T	A	FALSE	FALSE	FALSE
chr2	LDAH_ENSG00000118961_rs116458166:21848648:T:C	ENSG00000118961	21625776	rs116458166:21848648:T:C	B	FALSE	FALSE	FALSE
chr2	KLHL29_ENSG00000119771_rs13392600:23594685:T:C	ENSG00000119771	23371814	rs13392600:23594685:T:C	A	FALSE	FALSE	FALSE
chr2	FAM228B_ENSG00000219626_rs112419400:24214306:C:CAT	ENSG00000219626	23991436	rs112419400:24214306:C:CAT	A	FALSE	FALSE	FALSE
chr2	UBXN2A_ENSG00000173960_rs10666550:24227107:C:CTG	ENSG00000173960	24004237	rs10666550:24227107:C:CTG	A	FALSE	FALSE	FALSE
chr2	ATAD2B_ENSG00000119778_rs7422667:24227480:T:C	ENSG00000119778	24004610	rs7422667:24227480:T:C	A	FALSE	FALSE	FALSE
chr2	ATAD2B_ENSG00000119778_rs374672740:24309060:GCA:G	ENSG00000119778	24086190	rs374672740:24309060:GCA:G	A	FALSE	FALSE	FALSE
chr2	WDCP_ENSG00000163026_rs34420034:24351791:AT:A	ENSG00000163026	24128921	rs34420034:24351791:AT:A	A	FALSE	FALSE	FALSE
chr2	FAM228B_ENSG00000219626_rs13423196:24364795:A:G	ENSG00000219626	24141925	rs13423196:24364795:A:G	A	FALSE	FALSE	FALSE
chr2	WDCP_ENSG00000163026_rs115008414:24377978:A:G	ENSG00000163026	24155108	rs115008414:24377978:A:G	A	FALSE	FALSE	FALSE
chr2	ITSN2_ENSG00000198399_rs116539952:24401133:G:A	ENSG00000198399	24178264	rs116539952:24401133:G:A	A	FALSE	FALSE	FALSE
chr2	TP53I3_ENSG00000115129_2:24504521:C:CA	ENSG00000115129	24281652	2:24504521:C:CA	A	FALSE	FALSE	FALSE
chr2	ITSN2_ENSG00000198399_rs10196274:24597639:T:C	ENSG00000198399	24374770	rs10196274:24597639:T:C	A	FALSE	FALSE	FALSE
chr2	NCOA1_ENSG00000084676_rs71836872:24655387:C:CT	ENSG00000084676	24432518	rs71836872:24655387:C:CT	A	FALSE	FALSE	FALSE
chr2	NCOA1_ENSG00000084676_rs1135342:24714831:G:T	ENSG00000084676	24491962	rs1135342:24714831:G:T	A	FALSE	FALSE	FALSE
chr2	DNAJC27-AS1_ENSG00000224165_rs6726261	ENSG00000224165	24931117	rs6726261	A	FALSE	FALSE	FALSE
chr2	DNAJC27_ENSG00000115137_rs74654316:25169312:G:A	ENSG00000115137	24946443	rs74654316:25169312:G:A	A	FALSE	FALSE	FALSE
chr2	DNAJC27-AS1_ENSG00000224165_rs13388020:25196266:G:C	ENSG00000224165	24973397	rs13388020:25196266:G:C	A	FALSE	FALSE	FALSE
chr2	EFR3B_ENSG00000084710_rs55748729:25249075:G:A	ENSG00000084710	25026206	rs55748729:25249075:G:A	A	FALSE	FALSE	FALSE
chr2	DNAJC27_ENSG00000115137_rs67898819:25313931:C:A	ENSG00000115137	25091062	rs67898819:25313931:C:A	A	FALSE	FALSE	FALSE
chr2	EPT1_ENSG00000138018_rs11895890:25557045:C:T	ENSG00000138018	25334176	rs11895890:25557045:C:T	A	FALSE	FALSE	FALSE
chr2	DNMT3A_ENSG00000119772_rs12988231:25593537:T:C	ENSG00000119772	25370668	rs12988231:25593537:T:C	A	FALSE	FALSE	FALSE
chr2	DTNB_ENSG00000138101_rs11897088:25858099:C:T	ENSG00000138101	25635230	rs11897088:25858099:C:T	A	FALSE	FALSE	FALSE
chr2	AC012074.2_ENSG00000235072_rs12615633:25894250:C:T	ENSG00000235072	25671381	rs12615633:25894250:C:T	A	FALSE	FALSE	FALSE
chr2	ASXL2_ENSG00000143970_rs56694749:25971372:TA:T	ENSG00000143970	25748503	rs56694749:25971372:TA:T	A	FALSE	FALSE	FALSE
chr2	HADHB_ENSG00000138029_rs199781944:26457633:CA:C	ENSG00000138029	26234765	rs199781944:26457633:CA:C	A	FALSE	FALSE	FALSE
chr2	HADHB_ENSG00000138029_rs6761770:26462937:C:G	ENSG00000138029	26240069	rs6761770:26462937:C:G	A	FALSE	FALSE	FALSE
chr2	KCNK3_ENSG00000171303_rs12477419:26848469:T:C	ENSG00000171303	26625601	rs12477419:26848469:T:C	A	FALSE	FALSE	FALSE
chr2	DPYSL5_ENSG00000157851_rs10865438:26948154:C:T	ENSG00000157851	26725286	rs10865438:26948154:C:T	A	FALSE	FALSE	FALSE
chr2	FNDC4_ENSG00000115226_rs111746180:27027401:A:G	ENSG00000115226	26804533	rs111746180:27027401:A:G	A	FALSE	FALSE	FALSE
chr2	KHK_ENSG00000138030_rs11126836	ENSG00000138030	27050260	rs11126836	A	FALSE	FALSE	FALSE
chr2	CGREF1_ENSG00000138028_rs1866560:27328553:T:G	ENSG00000138028	27105685	rs1866560:27328553:T:G	A	FALSE	FALSE	FALSE
chr2	TMEM214_ENSG00000119777_rs140395473:27337638:AG:A	ENSG00000119777	27114770	rs140395473:27337638:AG:A	A	FALSE	FALSE	FALSE
chr2	PREB_ENSG00000138073_rs71401560:27353979:T:TA	ENSG00000138073	27131111	rs71401560:27353979:T:TA	A	FALSE	FALSE	FALSE
chr2	ABHD1_ENSG00000143994_rs113053199:27374263:C:T	ENSG00000143994	27151395	rs113053199:27374263:C:T	A	FALSE	FALSE	FALSE
chr2	CAD_ENSG00000084774_rs1439767:27389634:A:G	ENSG00000084774	27166766	rs1439767:27389634:A:G	A	FALSE	FALSE	FALSE
chr2	ATRAID_ENSG00000138085_rs1659695:27406944:T:A	ENSG00000138085	27184076	rs1659695:27406944:T:A	A	FALSE	FALSE	FALSE
chr2	SLC5A6_ENSG00000138074_rs62130680:27458790:T:C	ENSG00000138074	27235922	rs62130680:27458790:T:C	A	FALSE	FALSE	FALSE
chr2	AC074117.10_ENSG00000234072_rs11409868:27585385:T:TA	ENSG00000234072	27362518	rs11409868:27585385:T:TA	A	FALSE	FALSE	FALSE
chr2	PPM1G_ENSG00000115241_rs13472	ENSG00000115241	27377372	rs13472	A	FALSE	FALSE	FALSE
chr2	IFT172_ENSG00000138002_exm2265307	ENSG00000138002	27489026	exm2265307	A	TRUE	FALSE	FALSE
chr2	EMILIN1_ENSG00000138080_rs77535061:27796159:G:T	ENSG00000138080	27573292	rs77535061:27796159:G:T	A	FALSE	FALSE	FALSE
chr2	SLC4A1AP_ENSG00000163798_rs12474906:28033538:A:C	ENSG00000163798	27810671	rs12474906:28033538:A:C	A	FALSE	FALSE	FALSE
chr2	SLC4A1AP_ENSG00000163798_rs56414201:28361560:C:T	ENSG00000163798	28138693	rs56414201:28361560:C:T	A	FALSE	FALSE	FALSE
chr2	RBKS_ENSG00000171174_rs80221201:28366922:C:T	ENSG00000171174	28144055	rs80221201:28366922:C:T	A	FALSE	FALSE	FALSE
chr2	RBKS_ENSG00000171174_rs142615064:28386145:C:T	ENSG00000171174	28163278	rs142615064:28386145:C:T	A	FALSE	FALSE	FALSE
chr2	BRE_ENSG00000158019_rs2005181:28549757:T:C	ENSG00000158019	28326890	rs2005181:28549757:T:C	A	FALSE	FALSE	TRUE
chr2	SUPT7L_ENSG00000119760_rs10865503:28817870:C:T	ENSG00000119760	28595003	rs10865503:28817870:C:T	A	FALSE	FALSE	FALSE
chr2	PPP1CB_ENSG00000213639_rs72356556:28961732:GT:G	ENSG00000213639	28738866	rs72356556:28961732:GT:G	A	FALSE	FALSE	FALSE
chr2	FOSL2_ENSG00000075426_rs4558548:28985674:C:G	ENSG00000075426	28762808	rs4558548:28985674:C:G	A	FALSE	FALSE	FALSE
chr2	TRMT61B_ENSG00000171103_rs61226201:29060630:T:A	ENSG00000171103	28837764	rs61226201:29060630:T:A	A	FALSE	FALSE	FALSE
chr2	CLIP4_ENSG00000115295_rs13030487:29108879:A:C	ENSG00000115295	28886013	rs13030487:29108879:A:C	A	FALSE	FALSE	FALSE
chr2	WDR43_ENSG00000163811_rs12472404:29179452:G:C	ENSG00000163811	28956586	rs12472404:29179452:G:C	A	FALSE	FALSE	FALSE
chr2	FAM179A_ENSG00000189350_rs35065755:29179936:C:CT	ENSG00000189350	28957070	rs35065755:29179936:C:CT	A	FALSE	FALSE	FALSE
chr2	TRMT61B_ENSG00000171103_rs147114163:29228373:T:TTGTG	ENSG00000171103	29005507	rs147114163:29228373:T:TTGTG	A	FALSE	FALSE	FALSE
chr2	FAM179A_ENSG00000189350_rs11896479:29250075:C:T	ENSG00000189350	29027209	rs11896479:29250075:C:T	A	FALSE	FALSE	FALSE
chr2	C2orf71_ENSG00000179270_rs7568963:29275612:A:G	ENSG00000179270	29052746	rs7568963:29275612:A:G	A	TRUE	FALSE	FALSE
chr2	CLIP4_ENSG00000115295_rs34194584:29314698:G:A	ENSG00000115295	29091832	rs34194584:29314698:G:A	A	FALSE	FALSE	FALSE
chr2	TRMT61B_ENSG00000171103_rs113658172:30014139:A:G	ENSG00000171103	29791273	rs113658172:30014139:A:G	A	FALSE	FALSE	FALSE
chr2	CLIP4_ENSG00000115295_rs10193020:30113667:T:C	ENSG00000115295	29890801	rs10193020:30113667:T:C	A	FALSE	FALSE	FALSE
chr2	YPEL5_ENSG00000119801_rs78589710:30389542:G:A	ENSG00000119801	30166676	rs78589710:30389542:G:A	A	FALSE	FALSE	FALSE
chr2	LBH_ENSG00000213626_rs906866:30478185:T:C	ENSG00000213626	30255319	rs906866:30478185:T:C	A	FALSE	FALSE	FALSE
chr2	LCLAT1_ENSG00000172954_rs2363078:30880287:A:T	ENSG00000172954	30657421	rs2363078:30880287:A:T	A	FALSE	FALSE	FALSE
chr2	CAPN14_ENSG00000214711_rs140974071:30893020:C:CT	ENSG00000214711	30670154	rs140974071:30893020:C:CT	A	FALSE	FALSE	FALSE
chr2	AC016907.3_ENSG00000233862_rs113446570:31174593:G:A	ENSG00000233862	30951727	rs113446570:31174593:G:A	A	FALSE	FALSE	FALSE
chr2	CAPN14_ENSG00000214711_rs1443709:31394722:G:A	ENSG00000214711	31171856	rs1443709:31394722:G:A	A	FALSE	FALSE	FALSE
chr2	GALNT14_ENSG00000158089_rs78070886:31518191:A:G	ENSG00000158089	31295325	rs78070886:31518191:A:G	A	FALSE	FALSE	FALSE
chr2	XDH_ENSG00000158125_rs72790679:31654155:G:A	ENSG00000158125	31431289	rs72790679:31654155:G:A	B	FALSE	FALSE	FALSE
chr2	XDH_ENSG00000158125_rs206834	ENSG00000158125	31486551	rs206834	B	FALSE	FALSE	FALSE
chr2	SPAST_ENSG00000021574_2:32279834:A:AAAAT	ENSG00000021574	32054765	2:32279834:A:AAAAT	A	FALSE	FALSE	FALSE
chr2	AL133243.1_ENSG00000276334_rs2568464:32848658:T:C	ENSG00000276334	32623591	rs2568464:32848658:T:C	A	FALSE	FALSE	FALSE
chr2	SPAST_ENSG00000021574_rs12476450:32894015:A:G	ENSG00000021574	32668948	rs12476450:32894015:A:G	A	FALSE	FALSE	FALSE
chr2	TTC27_ENSG00000018699_rs41410549:32894470:G:C	ENSG00000018699	32669403	rs41410549:32894470:G:C	A	FALSE	FALSE	FALSE
chr2	TTC27_ENSG00000018699_rs111300133:32939782:G:A	ENSG00000018699	32714715	rs111300133:32939782:G:A	A	FALSE	FALSE	FALSE
chr2	LTBP1_ENSG00000049323_rs7561621:33099280:C:G	ENSG00000049323	32874213	rs7561621:33099280:C:G	B	FALSE	FALSE	FALSE
chr2	RASGRP3_ENSG00000152689_rs10182608	ENSG00000152689	33555164	rs10182608	A	FALSE	FALSE	FALSE
chr2	FAM98A_ENSG00000119812_rs723242:33826961:C:G	ENSG00000119812	33601894	rs723242:33826961:C:G	A	FALSE	FALSE	FALSE
chr2	RASGRP3_ENSG00000152689_rs7569181:34434090:A:G	ENSG00000152689	34209023	rs7569181:34434090:A:G	B	FALSE	FALSE	FALSE
chr2	CRIM1_ENSG00000150938_rs3770955:36595271:A:T	ENSG00000150938	36368128	rs3770955:36595271:A:T	A	FALSE	FALSE	FALSE
chr2	CRIM1_ENSG00000150938_rs848522:36750822:T:G	ENSG00000150938	36523679	rs848522:36750822:T:G	A	FALSE	FALSE	FALSE
chr2	FEZ2_ENSG00000171055_rs10189344:36778887:A:C	ENSG00000171055	36551744	rs10189344:36778887:A:C	A	FALSE	FALSE	FALSE
chr2	RP11-288C18.1_ENSG00000279519_rs10189918:37167948:G:C	ENSG00000279519	36940805	rs10189918:37167948:G:C	A	FALSE	FALSE	FALSE
chr2	QPCT_ENSG00000115828_2:37201597:AT:A	ENSG00000115828	36974454	2:37201597:AT:A	A	FALSE	FALSE	FALSE
chr2	STRN_ENSG00000115808_rs13423928:37277811:A:G	ENSG00000115808	37050668	rs13423928:37277811:A:G	A	FALSE	FALSE	FALSE
chr2	HEATR5B_ENSG00000008869_rs7596489:37307246:G:C	ENSG00000008869	37080103	rs7596489:37307246:G:C	A	FALSE	FALSE	FALSE
chr2	GPATCH11_ENSG00000152133_rs35272517:37325512:T:G	ENSG00000152133	37098369	rs35272517:37325512:T:G	A	FALSE	FALSE	FALSE
chr2	EIF2AK2_ENSG00000055332_rs4670662:37381756:T:C	ENSG00000055332	37154613	rs4670662:37381756:T:C	A	FALSE	FALSE	FALSE
chr2	RP11-423P10.2_ENSG00000272054_rs10188177:37390994:C:T	ENSG00000272054	37163851	rs10188177:37390994:C:T	A	FALSE	FALSE	FALSE
chr2	RP11-423P10.2_ENSG00000272054_rs60652580:37430605:TA:T	ENSG00000272054	37203462	rs60652580:37430605:TA:T	A	FALSE	FALSE	FALSE
chr2	NDUFAF7_ENSG00000003509_2:37431420:AT:A	ENSG00000003509	37204277	2:37431420:AT:A	A	FALSE	FALSE	FALSE
chr2	CEBPZ_ENSG00000115816_rs2110965:37472804:T:C	ENSG00000115816	37245661	rs2110965:37472804:T:C	A	FALSE	FALSE	FALSE
chr2	PRKD3_ENSG00000115825_rs138987723:37480564:G:GT	ENSG00000115825	37253421	rs138987723:37480564:G:GT	A	FALSE	FALSE	FALSE
chr2	PRKD3_ENSG00000115825_rs3770759	ENSG00000115825	37290123	rs3770759	A	FALSE	FALSE	FALSE
chr2	PRKD3_ENSG00000115825_rs4670688	ENSG00000115825	37313917	rs4670688	A	FALSE	FALSE	FALSE
chr2	PRKD3_ENSG00000115825_exm187359	ENSG00000115825	37316401	exm187359	A	FALSE	FALSE	FALSE
chr2	QPCT_ENSG00000115828_rs6711685:37548757:G:C	ENSG00000115828	37321614	rs6711685:37548757:G:C	A	FALSE	FALSE	FALSE
chr2	QPCT_ENSG00000115828_rs11675003:37627268:A:G	ENSG00000115828	37400125	rs11675003:37627268:A:G	A	FALSE	FALSE	FALSE
chr2	PRKD3_ENSG00000115825_rs72876533:38049297:C:T	ENSG00000115825	37822154	rs72876533:38049297:C:T	A	FALSE	FALSE	FALSE
chr2	RMDN2_ENSG00000115841_rs6738875:38153486:T:A	ENSG00000115841	37926343	rs6738875:38153486:T:A	A	FALSE	FALSE	FALSE
chr2	CYP1B1_ENSG00000138061_rs232555:38321998:C:G	ENSG00000138061	38094856	rs232555:38321998:C:G	B	FALSE	FALSE	FALSE
chr2	ATL2_ENSG00000119787_rs7575900:38613183:C:T	ENSG00000119787	38386041	rs7575900:38613183:C:T	A	FALSE	FALSE	FALSE
chr2	HNRNPLL_ENSG00000143889_rs111361875:38956015:G:T	ENSG00000143889	38728873	rs111361875:38956015:G:T	A	FALSE	FALSE	FALSE
chr2	SRSF7_ENSG00000115875_rs112011213:38967847:G:A	ENSG00000115875	38740705	rs112011213:38967847:G:A	A	FALSE	FALSE	FALSE
chr2	DHX57_ENSG00000163214_rs114655492:39013801:C:T	ENSG00000163214	38786659	rs114655492:39013801:C:T	A	FALSE	FALSE	FALSE
chr2	ARHGEF33_ENSG00000214694_exm188225	ENSG00000214694	38882417	exm188225	A	FALSE	FALSE	FALSE
chr2	GALM_ENSG00000143891_rs12473835:39127020:G:A	ENSG00000143891	38899879	rs12473835:39127020:G:A	A	FALSE	FALSE	FALSE
chr2	SOS1_ENSG00000115904_rs58753292:39289139:T:TA	ENSG00000115904	39061998	rs58753292:39289139:T:TA	A	FALSE	FALSE	FALSE
chr2	AC007246.3_ENSG00000231312_rs62136539:39697632:G:C	ENSG00000231312	39470491	rs62136539:39697632:G:C	A	FALSE	FALSE	FALSE
chr2	TMEM178A_ENSG00000152154_rs11677582:39755391:T:C	ENSG00000152154	39528250	rs11677582:39755391:T:C	A	FALSE	FALSE	FALSE
chr2	AC007246.3_ENSG00000231312_rs1078023:39875808:A:T	ENSG00000231312	39648668	rs1078023:39875808:A:T	A	FALSE	FALSE	FALSE
chr2	SLC8A1_ENSG00000183023_rs4362610:40628904:C:T	ENSG00000183023	40401764	rs4362610:40628904:C:T	B	FALSE	FALSE	FALSE
chr2	EML4_ENSG00000143924_rs113317077:41508922:G:A	ENSG00000143924	41281782	rs113317077:41508922:G:A	B	FALSE	FALSE	FALSE
chr2	SLC8A1_ENSG00000183023_rs1920500:41793219:T:C	ENSG00000183023	41566079	rs1920500:41793219:T:C	B	FALSE	FALSE	FALSE
chr2	COX7A2L_ENSG00000115944_rs56237041:42099198:AT:A	ENSG00000115944	41872058	rs56237041:42099198:AT:A	A	FALSE	FALSE	FALSE
chr2	PKDCC_ENSG00000162878_rs4952398:42288769:T:G	ENSG00000162878	42061629	rs4952398:42288769:T:G	A	FALSE	FALSE	FALSE
chr2	EML4_ENSG00000143924_rs35126751:42506076:G:GA	ENSG00000143924	42278936	rs35126751:42506076:G:GA	A	FALSE	FALSE	FALSE
chr2	COX7A2L_ENSG00000115944_rs35126751:42506076:G:GA	ENSG00000115944	42278936	rs35126751:42506076:G:GA	A	FALSE	FALSE	FALSE
chr2	HAAO_ENSG00000162882_rs7578904:42984490:A:G	ENSG00000162882	42757350	rs7578904:42984490:A:G	A	FALSE	FALSE	FALSE
chr2	COX7A2L_ENSG00000115944_rs1060739:43021779:T:C	ENSG00000115944	42794639	rs1060739:43021779:T:C	A	FALSE	FALSE	FALSE
chr2	ZFP36L2_ENSG00000152518_rs56054850:43094594:G:T	ENSG00000152518	42867454	rs56054850:43094594:G:T	A	FALSE	FALSE	FALSE
chr2	PLEKHH2_ENSG00000152527_rs12469679:43863146:G:T	ENSG00000152527	43636007	rs12469679:43863146:G:T	A	FALSE	FALSE	FALSE
chr2	C1GALT1C1L_ENSG00000223658_rs13001285:43903787:T:A	ENSG00000223658	43676648	rs13001285:43903787:T:A	A	FALSE	FALSE	FALSE
chr2	PLEKHH2_ENSG00000152527_rs13424396:43950480:C:G	ENSG00000152527	43723341	rs13424396:43950480:C:G	A	FALSE	FALSE	FALSE
chr2	DYNC2LI1_ENSG00000138036_exm190031	ENSG00000138036	43745960	exm190031	A	FALSE	FALSE	FALSE
chr2	LRPPRC_ENSG00000138095_rs13387221	ENSG00000138095	43908175	rs13387221	A	FALSE	FALSE	FALSE
chr2	PPM1B_ENSG00000138032_rs71393250:44475884:G:GC	ENSG00000138032	44248745	rs71393250:44475884:G:GC	A	FALSE	FALSE	FALSE
chr2	SLC3A1_ENSG00000138079_rs74836631:44503642:A:G	ENSG00000138079	44276503	rs74836631:44503642:A:G	A	FALSE	FALSE	FALSE
chr2	PREPL_ENSG00000138078_rs11124988:44548282:T:C	ENSG00000138078	44321143	rs11124988:44548282:T:C	A	FALSE	FALSE	FALSE
chr2	SRBD1_ENSG00000068784_rs35364346:44933752:AT:A	ENSG00000068784	44706613	rs35364346:44933752:AT:A	B	FALSE	FALSE	FALSE
chr2	RP11-89K21.1_ENSG00000259439_rs10653649:45142713:C:CCAAG	ENSG00000259439	44915574	rs10653649:45142713:C:CCAAG	A	FALSE	FALSE	FALSE
chr2	SIX3-AS1_ENSG00000236502_rs1561227	ENSG00000236502	44938250	rs1561227	A	FALSE	FALSE	FALSE
chr2	SIX3_ENSG00000138083_exm2255385	ENSG00000138083	44944703	exm2255385	A	FALSE	FALSE	FALSE
chr2	SIX2_ENSG00000170577_rs2944665	ENSG00000170577	45067347	rs2944665	A	FALSE	FALSE	FALSE
chr2	EPAS1_ENSG00000116016_rs2711288:46213289:T:A	ENSG00000116016	45986150	rs2711288:46213289:T:A	A	FALSE	FALSE	FALSE
chr2	EPAS1_ENSG00000116016_2:46680416:G:GTA	ENSG00000116016	46453277	2:46680416:G:GTA	A	FALSE	FALSE	FALSE
chr2	MSH2_ENSG00000095002_rs2122714:46720160:T:C	ENSG00000095002	46493021	rs2122714:46720160:T:C	A	FALSE	FALSE	FALSE
chr2	ATP6V1E2_ENSG00000250565_rs10175812:46760263:T:C	ENSG00000250565	46533124	rs10175812:46760263:T:C	A	FALSE	FALSE	FALSE
chr2	RHOQ_ENSG00000119729_rs10175812:46760263:T:C	ENSG00000119729	46533124	rs10175812:46760263:T:C	A	FALSE	FALSE	FALSE
chr2	CRIPT_ENSG00000119878_rs4952836:46840680:T:A	ENSG00000119878	46613541	rs4952836:46840680:T:A	A	FALSE	FALSE	FALSE
chr2	CRIPT_ENSG00000119878_rs3834106:46845433:G:GA	ENSG00000119878	46618294	rs3834106:46845433:G:GA	A	FALSE	FALSE	FALSE
chr2	RP11-536C12.1_ENSG00000279254_rs3834106:46845433:G:GA	ENSG00000279254	46618294	rs3834106:46845433:G:GA	A	FALSE	FALSE	FALSE
chr2	RP11-536C12.1_ENSG00000279254_rs4618102:46878928:T:C	ENSG00000279254	46651789	rs4618102:46878928:T:C	A	FALSE	FALSE	FALSE
chr2	RP11-536C12.1_ENSG00000279254_rs35214046:46892494:C:CTT	ENSG00000279254	46665355	rs35214046:46892494:C:CTT	A	FALSE	FALSE	FALSE
chr2	RP11-536C12.1_ENSG00000279254_rs371662699:47047221:CTGTT:C	ENSG00000279254	46820082	rs371662699:47047221:CTGTT:C	A	FALSE	FALSE	FALSE
chr2	PIGF_ENSG00000151665_rs10514803:47089473:T:C	ENSG00000151665	46862334	rs10514803:47089473:T:C	A	FALSE	FALSE	FALSE
chr2	MCFD2_ENSG00000180398_rs77796416:47134541:T:G	ENSG00000180398	46907402	rs77796416:47134541:T:G	A	FALSE	FALSE	FALSE
chr2	MCFD2_ENSG00000180398_rs35433380:47136950:G:T	ENSG00000180398	46909811	rs35433380:47136950:G:T	A	FALSE	FALSE	FALSE
chr2	TTC7A_ENSG00000068724_rs75467164:47496783:G:A	ENSG00000068724	47269644	rs75467164:47496783:G:A	A	FALSE	FALSE	FALSE
chr2	AC073283.4_ENSG00000234690_rs4422207	ENSG00000234690	47336895	rs4422207	A	FALSE	FALSE	FALSE
chr2	EPCAM_ENSG00000119888_rs72812306:47616256:A:G	ENSG00000119888	47389117	rs72812306:47616256:A:G	A	FALSE	FALSE	FALSE
chr2	CALM2_ENSG00000143933_rs7601652:47675127:A:G	ENSG00000143933	47447988	rs7601652:47675127:A:G	A	FALSE	FALSE	FALSE
chr2	MSH2_ENSG00000095002_rs61334671:47731616:A:ACAGC	ENSG00000095002	47504477	rs61334671:47731616:A:ACAGC	A	FALSE	FALSE	FALSE
chr2	EPCAM_ENSG00000119888_rs11896864:47753670:A:G	ENSG00000119888	47526531	rs11896864:47753670:A:G	A	FALSE	FALSE	FALSE
chr2	KCNK12_ENSG00000184261_exm2269053	ENSG00000184261	47566078	exm2269053	A	FALSE	FALSE	FALSE
chr2	MSH6_ENSG00000116062_rs3136354:48031372:C:T	ENSG00000116062	47804233	rs3136354:48031372:C:T	A	FALSE	FALSE	FALSE
chr2	MSH2_ENSG00000095002_rs4641990:48560987:G:C	ENSG00000095002	48333848	rs4641990:48560987:G:C	A	FALSE	FALSE	FALSE
chr2	FOXN2_ENSG00000170802_rs79073127:48573895:G:C	ENSG00000170802	48346756	rs79073127:48573895:G:C	A	FALSE	FALSE	FALSE
chr2	PPP1R21_ENSG00000162869_rs28489330:48580744:T:A	ENSG00000162869	48353605	rs28489330:48580744:T:A	A	FALSE	FALSE	FALSE
chr2	PPP1R21_ENSG00000162869_rs78538011:48668290:C:T	ENSG00000162869	48441151	rs78538011:48668290:C:T	A	FALSE	FALSE	FALSE
chr2	RP11-191L17.1_ENSG00000272663_rs55952008:48674015:G:C	ENSG00000272663	48446876	rs55952008:48674015:G:C	A	FALSE	FALSE	FALSE
chr2	STON1_ENSG00000243244_rs70946812:48804721:T:TA	ENSG00000243244	48577582	rs70946812:48804721:T:TA	B	FALSE	FALSE	FALSE
chr2	STON1-GTF2A1L_ENSG00000068781_exm2255396	ENSG00000068781	48595242	exm2255396	B	FALSE	FALSE	FALSE
chr2	RP11-152D8.1_ENSG00000282998_rs12988253:49503873:A:G	ENSG00000282998	49276734	rs12988253:49503873:A:G	B	FALSE	FALSE	FALSE
chr2	PSME4_ENSG00000068878_rs35772199:53932134:G:C	ENSG00000068878	53704997	rs35772199:53932134:G:C	A	FALSE	FALSE	FALSE
chr2	ERLEC1_ENSG00000068912_rs2692514:54024626:C:T	ENSG00000068912	53797489	rs2692514:54024626:C:T	A	FALSE	FALSE	FALSE
chr2	CHAC2_ENSG00000143942_rs55756204:54051491:T:G	ENSG00000143942	53824354	rs55756204:54051491:T:G	A	FALSE	FALSE	FALSE
chr2	GPR75_ENSG00000119737_rs17045337:54104615:T:C	ENSG00000119737	53877478	rs17045337:54104615:T:C	A	FALSE	FALSE	FALSE
chr2	GPR75_ENSG00000119737_rs116551690:54151928:T:C	ENSG00000119737	53924791	rs116551690:54151928:T:C	A	FALSE	FALSE	FALSE
chr2	ACYP2_ENSG00000170634_rs17268200:54281851:A:G	ENSG00000170634	54054714	rs17268200:54281851:A:G	A	FALSE	FALSE	FALSE
chr2	ACYP2_ENSG00000170634_rs58430648:54285846:AT:A	ENSG00000170634	54058709	rs58430648:54285846:AT:A	A	FALSE	FALSE	FALSE
chr2	RP11-477N3.1_ENSG00000272156_rs77308271:54302964:C:T	ENSG00000272156	54075827	rs77308271:54302964:C:T	A	FALSE	FALSE	FALSE
chr2	RP11-477N3.1_ENSG00000272156_rs11891079:54366294:T:C	ENSG00000272156	54139157	rs11891079:54366294:T:C	A	FALSE	FALSE	FALSE
chr2	C2orf73_ENSG00000177994_rs10196726:54568287:A:G	ENSG00000177994	54341150	rs10196726:54568287:A:G	A	FALSE	FALSE	FALSE
chr2	C2orf73_ENSG00000177994_rs17189876:54583590:A:G	ENSG00000177994	54356453	rs17189876:54583590:A:G	A	FALSE	FALSE	FALSE
chr2	SPTBN1_ENSG00000115306_rs17189876:54583590:A:G	ENSG00000115306	54356453	rs17189876:54583590:A:G	A	FALSE	FALSE	FALSE
chr2	SPTBN1_ENSG00000115306_rs76012446:54836442:G:A	ENSG00000115306	54609305	rs76012446:54836442:G:A	A	FALSE	FALSE	FALSE
chr2	EML6_ENSG00000214595_rs143216688:54952115:C:T	ENSG00000214595	54724978	rs143216688:54952115:C:T	A	FALSE	FALSE	FALSE
chr2	SPTBN1_ENSG00000115306_rs11888644:54961272:T:C	ENSG00000115306	54734135	rs11888644:54961272:T:C	A	FALSE	FALSE	FALSE
chr2	EML6_ENSG00000214595_rs354944:55022953:A:G	ENSG00000214595	54795816	rs354944:55022953:A:G	A	FALSE	FALSE	FALSE
chr2	EML6_ENSG00000214595_rs4671977:55037005:G:C	ENSG00000214595	54809868	rs4671977:55037005:G:C	A	FALSE	FALSE	FALSE
chr2	RTN4_ENSG00000115310_rs2255112:55200800:T:G	ENSG00000115310	54973664	rs2255112:55200800:T:G	A	FALSE	FALSE	FALSE
chr2	CLHC1_ENSG00000162994_rs10197309:55411858:G:T	ENSG00000162994	55184722	rs10197309:55411858:G:T	A	FALSE	FALSE	FALSE
chr2	RPS27A_ENSG00000143947_rs6727131:55415620:G:T	ENSG00000143947	55188484	rs6727131:55415620:G:T	A	FALSE	FALSE	FALSE
chr2	RPS27A_ENSG00000143947_rs77518853:55439051:C:G	ENSG00000143947	55211915	rs77518853:55439051:C:G	A	FALSE	FALSE	FALSE
chr2	CLHC1_ENSG00000162994_rs17046778:55459373:T:G	ENSG00000162994	55232237	rs17046778:55459373:T:G	A	FALSE	FALSE	FALSE
chr2	AC012358.8_ENSG00000240401_rs12052613:55478226:A:G	ENSG00000240401	55251090	rs12052613:55478226:A:G	A	FALSE	FALSE	FALSE
chr2	AC012358.8_ENSG00000240401_rs111606289:55509478:A:G	ENSG00000240401	55282342	rs111606289:55509478:A:G	A	FALSE	FALSE	FALSE
chr2	CCDC88A_ENSG00000115355_rs7558687:55560347:C:A	ENSG00000115355	55333211	rs7558687:55560347:C:A	A	FALSE	FALSE	FALSE
chr2	PRORSD1P_ENSG00000162997_rs144230251:55602900:G:C	ENSG00000162997	55375764	rs144230251:55602900:G:C	A	FALSE	FALSE	FALSE
chr2	PPP4R3B_ENSG00000275052_rs12993624:55793476:G:A	ENSG00000275052	55566340	rs12993624:55793476:G:A	A	FALSE	FALSE	FALSE
chr2	RP11-554J4.1_ENSG00000272606_rs10200159:55845109:T:C	ENSG00000272606	55617974	rs10200159:55845109:T:C	A	FALSE	FALSE	FALSE
chr2	PNPT1_ENSG00000138035_rs10618625:55886656:CTT:C	ENSG00000138035	55659521	rs10618625:55886656:CTT:C	A	FALSE	FALSE	TRUE
chr2	EFEMP1_ENSG00000115380_rs144131595:55998905:TA:T	ENSG00000115380	55771770	rs144131595:55998905:TA:T	B	TRUE	FALSE	TRUE
chr2	RTN4_ENSG00000115310_rs75301338:56141953:G:A	ENSG00000115310	55914818	rs75301338:56141953:G:A	B	FALSE	FALSE	FALSE
chr2	AC007743.1_ENSG00000233251_rs34460791:56408985:CT:C	ENSG00000233251	56181850	rs34460791:56408985:CT:C	B	FALSE	FALSE	FALSE
chr2	RP11-554J4.1_ENSG00000272606_rs147032957:56801698:G:T	ENSG00000272606	56574563	rs147032957:56801698:G:T	B	FALSE	FALSE	FALSE
chr2	VRK2_ENSG00000028116_rs145952668:57844615:T:A	ENSG00000028116	57617480	rs145952668:57844615:T:A	B	FALSE	FALSE	FALSE
chr2	VRK2_ENSG00000028116_rs75631264:58279448:A:G	ENSG00000028116	58052313	rs75631264:58279448:A:G	B	FALSE	FALSE	FALSE
chr2	EIF3FP3_ENSG00000233426_rs2056610:58334799:A:C	ENSG00000233426	58107664	rs2056610:58334799:A:C	B	FALSE	FALSE	FALSE
chr2	AC007238.1_ENSG00000231043_rs73931797:59230344:A:T	ENSG00000231043	59003209	rs73931797:59230344:A:T	B	FALSE	FALSE	FALSE
chr2	PAPOLG_ENSG00000115421_rs141527502:60976163:G:GAAC	ENSG00000115421	60749028	rs141527502:60976163:G:GAAC	A	FALSE	FALSE	FALSE
chr2	NONOP2_ENSG00000237522_rs72807425:61058051:G:C	ENSG00000237522	60830916	rs72807425:61058051:G:C	A	FALSE	FALSE	FALSE
chr2	RP11-373L24.1_ENSG00000267520_rs67135710:61148283:TAGA:T	ENSG00000267520	60921148	rs67135710:61148283:TAGA:T	A	FALSE	FALSE	FALSE
chr2	PEX13_ENSG00000162928_rs10207939:61253415:T:G	ENSG00000162928	61026280	rs10207939:61253415:T:G	A	FALSE	FALSE	FALSE
chr2	PUS10_ENSG00000162927_rs10496090:61254033:T:C	ENSG00000162927	61026898	rs10496090:61254033:T:C	A	FALSE	FALSE	FALSE
chr2	KIAA1841_ENSG00000162929_rs112552455:61293199:C:T	ENSG00000162929	61066064	rs112552455:61293199:C:T	A	FALSE	FALSE	FALSE
chr2	RP11-493E12.3_ENSG00000274769_rs34486439:61309780:G:A	ENSG00000274769	61082645	rs34486439:61309780:G:A	A	FALSE	FALSE	FALSE
chr2	AHSA2_ENSG00000173209_rs2592495:61369787:T:C	ENSG00000173209	61142652	rs2592495:61369787:T:C	A	FALSE	FALSE	FALSE
chr2	AHSA2_ENSG00000173209_rs2592495:61369787:T:C	ENSG00000173209	61142652	rs2592495:61369787:T:C	A	FALSE	FALSE	FALSE
chr2	AC016747.3_ENSG00000212978_rs72811408:61374864:G:C	ENSG00000212978	61147729	rs72811408:61374864:G:C	A	FALSE	FALSE	FALSE
chr2	C2orf74_ENSG00000237651_rs33998984:61380508:T:C	ENSG00000237651	61153373	rs33998984:61380508:T:C	A	FALSE	FALSE	FALSE
chr2	AHSA2_ENSG00000173209_rs71403396:61388573:AGT:A	ENSG00000173209	61161438	rs71403396:61388573:AGT:A	A	FALSE	FALSE	FALSE
chr2	AHSA2_ENSG00000173209_rs138440301:61618367:G:A	ENSG00000173209	61391232	rs138440301:61618367:G:A	A	FALSE	FALSE	FALSE
chr2	AHSA2_ENSG00000173209_rs72888750:61742410:C:G	ENSG00000173209	61515275	rs72888750:61742410:C:G	A	FALSE	FALSE	FALSE
chr2	RP11-355B11.2_ENSG00000270820_rs35987809:61781155:CA:C	ENSG00000270820	61554020	rs35987809:61781155:CA:C	A	FALSE	FALSE	FALSE
chr2	USP34_ENSG00000115464_rs6733446:61806999:C:T	ENSG00000115464	61579864	rs6733446:61806999:C:T	A	FALSE	FALSE	FALSE
chr2	B3GNT2_ENSG00000170340_rs116473077:61845223:C:T	ENSG00000170340	61618088	rs116473077:61845223:C:T	A	FALSE	FALSE	FALSE
chr2	FAM161A_ENSG00000170264_rs4271754:62047358:C:G	ENSG00000170264	61820223	rs4271754:62047358:C:G	A	TRUE	FALSE	FALSE
chr2	FAM161A_ENSG00000170264_rs6545914:62103768:C:A	ENSG00000170264	61876633	rs6545914:62103768:C:A	A	TRUE	FALSE	FALSE
chr2	AC093159.1_ENSG00000228541_rs59264438:62588604:A:G	ENSG00000228541	62361469	rs59264438:62588604:A:G	A	FALSE	FALSE	FALSE
chr2	B3GNT2_ENSG00000170340_rs6545928:62592120:T:C	ENSG00000170340	62364985	rs6545928:62592120:T:C	A	FALSE	FALSE	FALSE
chr2	TMEM17_ENSG00000186889_exm197134	ENSG00000186889	62506054	exm197134	A	FALSE	FALSE	FALSE
chr2	TMEM17_ENSG00000186889_rs189169422:62864879:C:T	ENSG00000186889	62637744	rs189169422:62864879:C:T	B	FALSE	FALSE	FALSE
chr2	PELI1_ENSG00000197329_2:63373549:T:G	ENSG00000197329	63146414	2:63373549:T:G	B	FALSE	FALSE	FALSE
chr2	WDPCP_ENSG00000143951_rs12329383	ENSG00000143951	63245115	rs12329383	B	TRUE	FALSE	FALSE
chr2	AC074367.1_ENSG00000233716_rs62177822:63482779:A:G	ENSG00000233716	63255644	rs62177822:63482779:A:G	B	FALSE	FALSE	FALSE
chr2	AC074367.1_ENSG00000233716_rs13021852:63562115:A:G	ENSG00000233716	63334980	rs13021852:63562115:A:G	B	FALSE	FALSE	FALSE
chr2	PELI1_ENSG00000197329_rs114714752:63705799:C:T	ENSG00000197329	63478665	rs114714752:63705799:C:T	A	FALSE	FALSE	FALSE
chr2	MDH1_ENSG00000014641_rs190519:63858425:T:A	ENSG00000014641	63631291	rs190519:63858425:T:A	A	FALSE	FALSE	FALSE
chr2	AC074367.1_ENSG00000233716_rs147517653:64242896:TA:T	ENSG00000233716	64015762	rs147517653:64242896:TA:T	A	FALSE	FALSE	FALSE
chr2	PELI1_ENSG00000197329_rs35696900:64305579:G:A	ENSG00000197329	64078445	rs35696900:64305579:G:A	A	FALSE	FALSE	FALSE
chr2	VPS54_ENSG00000143952_rs10496105:64320746:G:A	ENSG00000143952	64093612	rs10496105:64320746:G:A	A	FALSE	FALSE	FALSE
chr2	PELI1_ENSG00000197329_rs6733160:64364632:T:C	ENSG00000197329	64137498	rs6733160:64364632:T:C	A	FALSE	FALSE	FALSE
chr2	AC074289.1_ENSG00000225889_rs2422116	ENSG00000225889	64193102	rs2422116	A	FALSE	FALSE	FALSE
chr2	AC074289.1_ENSG00000225889_rs2555444:64499044:A:G	ENSG00000225889	64271910	rs2555444:64499044:A:G	A	FALSE	FALSE	FALSE
chr2	SLC1A4_ENSG00000115902_rs7570502:64505791:C:T	ENSG00000115902	64278657	rs7570502:64505791:C:T	A	FALSE	FALSE	FALSE
chr2	AC008074.3_ENSG00000223935_rs2111889:64652705:G:T	ENSG00000223935	64425571	rs2111889:64652705:G:T	A	FALSE	FALSE	FALSE
chr2	LGALSL_ENSG00000119862_rs149100223:64683062:ATT:A	ENSG00000119862	64455928	rs149100223:64683062:ATT:A	A	FALSE	FALSE	FALSE
chr2	SLC1A4_ENSG00000115902_rs7566124:65224470:G:T	ENSG00000115902	64997336	rs7566124:65224470:G:T	A	FALSE	FALSE	FALSE
chr2	CEP68_ENSG00000011523_rs7562809:65278144:G:C	ENSG00000011523	65051010	rs7562809:65278144:G:C	A	FALSE	FALSE	FALSE
chr2	CEP68_ENSG00000011523_rs66513608:65358818:T:TAA	ENSG00000011523	65131684	rs66513608:65358818:T:TAA	A	FALSE	FALSE	FALSE
chr2	ACTR2_ENSG00000138071_rs11698:65497262:A:G	ENSG00000138071	65270128	rs11698:65497262:A:G	A	FALSE	FALSE	FALSE
chr2	ACTR2_ENSG00000138071_rs7606390:65511399:G:T	ENSG00000138071	65284265	rs7606390:65511399:G:T	A	FALSE	FALSE	FALSE
chr2	MEIS1_ENSG00000143995_rs35294226:66726828:T:TA	ENSG00000143995	66499696	rs35294226:66726828:T:TA	A	FALSE	FALSE	FALSE
chr2	ETAA1_ENSG00000143971_rs5831872:67615326:AT:A	ENSG00000143971	67388194	rs5831872:67615326:AT:A	B	FALSE	FALSE	FALSE
chr2	PLEK_ENSG00000115956_rs7586731:68363899:C:T	ENSG00000115956	68136767	rs7586731:68363899:C:T	A	FALSE	FALSE	FALSE
chr2	WDR92_ENSG00000243667_rs2290116:68365561:T:C	ENSG00000243667	68138429	rs2290116:68365561:T:C	A	FALSE	FALSE	FALSE
chr2	CNRIP1_ENSG00000119865_rs1868402:68409037:G:A	ENSG00000119865	68181905	rs1868402:68409037:G:A	A	FALSE	FALSE	FALSE
chr2	RP11-474G23.2_ENSG00000273275_rs13029910:68434345:A:C	ENSG00000273275	68207213	rs13029910:68434345:A:C	A	FALSE	FALSE	FALSE
chr2	RP11-474G23.3_ENSG00000273064_2:68459341:T:TGTA	ENSG00000273064	68232209	2:68459341:T:TGTA	A	FALSE	FALSE	FALSE
chr2	PPP3R1_ENSG00000221823_rs71899398:68459391:GTGTGTGTATA:G	ENSG00000221823	68232259	rs71899398:68459391:GTGTGTGTATA:G	A	FALSE	FALSE	FALSE
chr2	PPP3R1_ENSG00000221823_rs6731373:68503044:G:A	ENSG00000221823	68275912	rs6731373:68503044:G:A	A	FALSE	FALSE	FALSE
chr2	CNRIP1_ENSG00000119865_rs13025842:68546449:G:A	ENSG00000119865	68319317	rs13025842:68546449:G:A	A	FALSE	FALSE	FALSE
chr2	ARHGAP25_ENSG00000163219_rs3969864:68901608:T:C	ENSG00000163219	68674476	rs3969864:68901608:T:C	B	FALSE	FALSE	FALSE
chr2	ANTXR1_ENSG00000169604_rs12468876:69244567:T:C	ENSG00000169604	69017435	rs12468876:69244567:T:C	A	FALSE	FALSE	TRUE
chr2	MXD1_ENSG00000059728_rs35392088:69591768:G:A	ENSG00000059728	69364636	rs35392088:69591768:G:A	A	FALSE	FALSE	FALSE
chr2	AAK1_ENSG00000115977_rs12621568:69643506:A:ATAT	ENSG00000115977	69416374	rs12621568:69643506:A:ATAT	A	FALSE	FALSE	FALSE
chr2	NFU1_ENSG00000169599_rs60724200:69689319:T:G	ENSG00000169599	69462187	rs60724200:69689319:T:G	A	FALSE	FALSE	FALSE
chr2	ANXA4_ENSG00000196975_rs10496171	ENSG00000196975	69788049	rs10496171	A	FALSE	FALSE	FALSE
chr2	FAM136A_ENSG00000035141_rs55723319:70118385:C:T	ENSG00000035141	69891253	rs55723319:70118385:C:T	A	FALSE	FALSE	FALSE
chr2	ANXA4_ENSG00000196975_rs7349311:70165966:G:A	ENSG00000196975	69938834	rs7349311:70165966:G:A	A	FALSE	FALSE	FALSE
chr2	PCBP1-AS1_ENSG00000179818_rs113012284:70325673:T:C	ENSG00000179818	70098541	rs113012284:70325673:T:C	A	FALSE	FALSE	FALSE
chr2	C2orf42_ENSG00000115998_rs10195155:70354475:G:T	ENSG00000115998	70127343	rs10195155:70354475:G:T	A	FALSE	FALSE	FALSE
chr2	C2orf42_ENSG00000115998_rs72902451:70427588:T:C	ENSG00000115998	70200456	rs72902451:70427588:T:C	A	FALSE	FALSE	FALSE
chr2	PCYOX1_ENSG00000116005_rs199985130:70491399:GT:G	ENSG00000116005	70264267	rs199985130:70491399:GT:G	A	FALSE	FALSE	FALSE
chr2	FAM136A_ENSG00000035141_rs11369081:70548975:T:TA	ENSG00000035141	70321843	rs11369081:70548975:T:TA	A	FALSE	FALSE	FALSE
chr2	SNRPG_ENSG00000143977_2:70559473:G:T	ENSG00000143977	70332341	2:70559473:G:T	A	FALSE	FALSE	FALSE
chr2	ADD2_ENSG00000075340_rs11901731:71029990:C:T	ENSG00000075340	70802858	rs11901731:71029990:C:T	A	FALSE	FALSE	FALSE
chr2	CD207_ENSG00000116031_rs2075224:71055557:G:C	ENSG00000116031	70828426	rs2075224:71055557:G:C	A	FALSE	FALSE	FALSE
chr2	CD207_ENSG00000116031_rs62143222:71113129:G:A	ENSG00000116031	70885999	rs62143222:71113129:G:A	A	FALSE	FALSE	FALSE
chr2	CLEC4F_ENSG00000152672_rs66468957:71114291:T:C	ENSG00000152672	70887161	rs66468957:71114291:T:C	A	FALSE	FALSE	FALSE
chr2	AC007395.4_ENSG00000231386_rs66468957:71114291:T:C	ENSG00000231386	70887161	rs66468957:71114291:T:C	A	FALSE	FALSE	FALSE
chr2	ATP6V1B1_ENSG00000116039_rs10489991:71138371:C:A	ENSG00000116039	70911241	rs10489991:71138371:C:A	A	FALSE	FALSE	FALSE
chr2	TEX261_ENSG00000144043_rs10165187	ENSG00000144043	70940447	rs10165187	A	FALSE	FALSE	FALSE
chr2	AC007040.11_ENSG00000258881_rs17006573:71186382:G:A	ENSG00000258881	70959252	rs17006573:71186382:G:A	A	FALSE	FALSE	FALSE
chr2	ANKRD53_ENSG00000144031_rs60499273:71204588:T:TAGACCACGGTCCGCC	ENSG00000144031	70977458	rs60499273:71204588:T:TAGACCACGGTCCGCC	A	FALSE	FALSE	FALSE
chr2	TEX261_ENSG00000144043_rs7583998:71217538:G:A	ENSG00000144043	70990408	rs7583998:71217538:G:A	A	FALSE	FALSE	FALSE
chr2	ANKRD53_ENSG00000144031_rs74873566:71220805:C:G	ENSG00000144031	70993675	rs74873566:71220805:C:G	A	FALSE	FALSE	FALSE
chr2	ADD2_ENSG00000075340_rs66584237:71229195:G:A	ENSG00000075340	71002065	rs66584237:71229195:G:A	A	FALSE	FALSE	FALSE
chr2	NAGK_ENSG00000124357_rs68023366:71233863:C:G	ENSG00000124357	71006733	rs68023366:71233863:C:G	A	FALSE	FALSE	FALSE
chr2	NAGK_ENSG00000124357_rs2287331:71294552:A:G	ENSG00000124357	71067422	rs2287331:71294552:A:G	A	FALSE	FALSE	FALSE
chr2	MPHOSPH10_ENSG00000124383_rs981947:71357710:G:C	ENSG00000124383	71130580	rs981947:71357710:G:C	A	FALSE	FALSE	FALSE
chr2	PAIP2B_ENSG00000124374_rs12478186	ENSG00000124374	71181799	rs12478186	A	FALSE	FALSE	FALSE
chr2	ZNF638_ENSG00000075292_rs17743415:71562503:T:C	ENSG00000075292	71335373	rs17743415:71562503:T:C	A	FALSE	FALSE	TRUE
chr2	PAIP2B_ENSG00000124374_rs1019375:71614792:C:A	ENSG00000124374	71387662	rs1019375:71614792:C:A	A	FALSE	FALSE	FALSE
chr2	DYSF_ENSG00000135636_rs67530729:71658889:CA:C	ENSG00000135636	71431759	rs67530729:71658889:CA:C	A	FALSE	FALSE	FALSE
chr2	ZNF638-IT1_ENSG00000281195_rs10166070:71686337:A:G	ENSG00000281195	71459207	rs10166070:71686337:A:G	A	FALSE	FALSE	FALSE
chr2	DYSF_ENSG00000135636_rs4268945:71688249:C:T	ENSG00000135636	71461119	rs4268945:71688249:C:T	A	FALSE	FALSE	FALSE
chr2	AC007040.11_ENSG00000258881_rs1814332:71774506:T:A	ENSG00000258881	71547376	rs1814332:71774506:T:A	A	FALSE	FALSE	FALSE
chr2	PAIP2B_ENSG00000124374_rs113817325:71804825:C:T	ENSG00000124374	71577695	rs113817325:71804825:C:T	A	FALSE	FALSE	FALSE
chr2	EXOC6B_ENSG00000144036_rs72835299:72501106:T:C	ENSG00000144036	72273977	rs72835299:72501106:T:C	A	FALSE	FALSE	FALSE
chr2	SFXN5_ENSG00000144040_rs150924610:73273186:A:AAAAACAACCATGGCTTCC	ENSG00000144040	73046057	rs150924610:73273186:A:AAAAACAACCATGGCTTCC	A	FALSE	FALSE	FALSE
chr2	CCT7_ENSG00000135624_rs2901390:73279493:G:A	ENSG00000135624	73052364	rs2901390:73279493:G:A	A	FALSE	FALSE	FALSE
chr2	PRADC1_ENSG00000135617_rs58422288:73432006:TA:T	ENSG00000135617	73204878	rs58422288:73432006:TA:T	A	FALSE	FALSE	FALSE
chr2	CCT7_ENSG00000135624_rs1018342	ENSG00000135624	73244525	rs1018342	A	FALSE	FALSE	FALSE
chr2	FBXO41_ENSG00000163013_rs7588946:73489929:A:G	ENSG00000163013	73262801	rs7588946:73489929:A:G	A	FALSE	FALSE	FALSE
chr2	C2orf81_ENSG00000159239_rs111541022:73744846:G:A	ENSG00000159239	73517719	rs111541022:73744846:G:A	A	FALSE	FALSE	FALSE
chr2	ALMS1P1_ENSG00000163016_rs11903916:73815328:G:A	ENSG00000163016	73588201	rs11903916:73815328:G:A	A	FALSE	FALSE	FALSE
chr2	DUSP11_ENSG00000144048_rs34526970:73863864:GA:G	ENSG00000144048	73636737	rs34526970:73863864:GA:G	A	FALSE	FALSE	FALSE
chr2	ALMS1-IT1_ENSG00000230002_rs6722108:73976967:A:G	ENSG00000230002	73749840	rs6722108:73976967:A:G	A	FALSE	FALSE	FALSE
chr2	STAMBP_ENSG00000124356_rs61091264:74109693:G:A	ENSG00000124356	73882566	rs61091264:74109693:G:A	A	FALSE	FALSE	FALSE
chr2	TET3_ENSG00000187605_rs35259799:74228241:T:C	ENSG00000187605	74001114	rs35259799:74228241:T:C	A	FALSE	FALSE	FALSE
chr2	RP11-287D1.4_ENSG00000217702_rs828865:74336286:A:G	ENSG00000217702	74109159	rs828865:74336286:A:G	A	FALSE	FALSE	FALSE
chr2	RP11-287D1.4_ENSG00000217702_rs60330274:74346268:T:C	ENSG00000217702	74119141	rs60330274:74346268:T:C	A	FALSE	FALSE	FALSE
chr2	FNBP1P1_ENSG00000257800_rs828844:74354479:T:G	ENSG00000257800	74127352	rs828844:74354479:T:G	A	FALSE	FALSE	FALSE
chr2	BOLA3_ENSG00000163170_rs828888:74372678:A:C	ENSG00000163170	74145551	rs828888:74372678:A:C	A	FALSE	FALSE	FALSE
chr2	MOB1A_ENSG00000114978_rs34655105:74397851:C:CA	ENSG00000114978	74170724	rs34655105:74397851:C:CA	A	FALSE	FALSE	FALSE
chr2	LBX2-AS1_ENSG00000257702_rs55992452:74658729:C:A	ENSG00000257702	74431602	rs55992452:74658729:C:A	A	FALSE	FALSE	FALSE
chr2	INO80B_ENSG00000115274_rs6546907:74678921:T:C	ENSG00000115274	74451794	rs6546907:74678921:T:C	A	FALSE	FALSE	FALSE
chr2	TTC31_ENSG00000115282_rs1063588	ENSG00000115282	74463251	rs1063588	A	FALSE	FALSE	FALSE
chr2	MOGS_ENSG00000115275_exm204519	ENSG00000115275	74465064	exm204519	A	FALSE	FALSE	FALSE
chr2	SLC4A5_ENSG00000188687_exm204560	ENSG00000188687	74474697	exm204560	A	FALSE	FALSE	FALSE
chr2	MRPL53_ENSG00000204822_rs11430107:74722126:C:CA	ENSG00000204822	74494999	rs11430107:74722126:C:CA	A	FALSE	FALSE	FALSE
chr2	AUP1_ENSG00000115307_rs6707302:74761422:T:C	ENSG00000115307	74534295	rs6707302:74761422:T:C	A	FALSE	FALSE	FALSE
chr2	POLE4_ENSG00000115350_rs1982789:75168029:G:A	ENSG00000115350	74940902	rs1982789:75168029:G:A	A	FALSE	FALSE	FALSE
chr2	AC104135.2_ENSG00000236209_rs12366:75185856:G:T	ENSG00000236209	74958729	rs12366:75185856:G:T	A	FALSE	FALSE	FALSE
chr2	POLE4_ENSG00000115350_rs186105805:75188803:T:C	ENSG00000115350	74961676	rs186105805:75188803:T:C	A	FALSE	FALSE	FALSE
chr2	RP11-342K6.4_ENSG00000270996_Ancestry_MIDDLEEAST_Cluster139_chr2_75459144	ENSG00000270996	75232018	Ancestry_MIDDLEEAST_Cluster139_chr2_75459144	B	FALSE	FALSE	FALSE
chr2	RP11-355F16.1_ENSG00000270571_rs7588010	ENSG00000270571	75246790	rs7588010	B	FALSE	FALSE	FALSE
chr2	MRPL19_ENSG00000115364_rs11688959:75878511:G:A	ENSG00000115364	75651385	rs11688959:75878511:G:A	A	FALSE	FALSE	FALSE
chr2	RP11-342K6.4_ENSG00000270996_rs370339707:75902885:C:A	ENSG00000270996	75675759	rs370339707:75902885:C:A	A	FALSE	FALSE	FALSE
chr2	RP11-342K6.4_ENSG00000270996_rs33915308:75928122:G:C	ENSG00000270996	75700996	rs33915308:75928122:G:C	B	FALSE	FALSE	FALSE
chr2	GCFC2_ENSG00000005436_rs3088180:75929238:C:A	ENSG00000005436	75702112	rs3088180:75929238:C:A	B	FALSE	FALSE	FALSE
chr2	LRRTM1_ENSG00000162951_rs1348732:80503573:C:T	ENSG00000162951	80276448	rs1348732:80503573:C:T	B	FALSE	FALSE	FALSE
chr2	DNAH6_ENSG00000115423_rs7561462:84686757:A:G	ENSG00000115423	84459633	rs7561462:84686757:A:G	A	FALSE	FALSE	FALSE
chr2	SUCLG1_ENSG00000163541_rs4832103	ENSG00000163541	84607468	rs4832103	B	FALSE	FALSE	FALSE
chr2	TGOLN2_ENSG00000152291_exm206855	ENSG00000152291	85326957	exm206855	A	FALSE	FALSE	FALSE
chr2	RETSAT_ENSG00000042445_rs11890883:85568033:A:T	ENSG00000042445	85340910	rs11890883:85568033:A:T	A	FALSE	FALSE	FALSE
chr2	CAPG_ENSG00000042493_rs112543373:85639162:G:C	ENSG00000042493	85412039	rs112543373:85639162:G:C	A	FALSE	FALSE	FALSE
chr2	CAPG_ENSG00000042493_2:85739205:G:A	ENSG00000042493	85512082	2:85739205:G:A	A	FALSE	FALSE	FALSE
chr2	GGCX_ENSG00000115486_rs10700825:85773654:C:CTG	ENSG00000115486	85546531	rs10700825:85773654:C:CTG	A	FALSE	FALSE	FALSE
chr2	C2orf68_ENSG00000168887_rs201996194:85842102:AGTGTG:A	ENSG00000168887	85614979	rs201996194:85842102:AGTGTG:A	A	FALSE	FALSE	FALSE
chr2	USP39_ENSG00000168883_rs11544042:85843348:C:T	ENSG00000168883	85616225	rs11544042:85843348:C:T	A	FALSE	FALSE	FALSE
chr2	CAPG_ENSG00000042493_rs9752:85886667:G:C	ENSG00000042493	85659544	rs9752:85886667:G:C	A	FALSE	FALSE	FALSE
chr2	ST3GAL5_ENSG00000115525_rs35448325:86063614:GA:G	ENSG00000115525	85836491	rs35448325:86063614:GA:G	A	FALSE	FALSE	FALSE
chr2	POLR1A_ENSG00000068654_exm-rs1075622	ENSG00000068654	86110807	exm-rs1075622	A	FALSE	FALSE	FALSE
chr2	IMMT_ENSG00000132305_rs375769510:86399078:GTA:G	ENSG00000132305	86171955	rs375769510:86399078:GTA:G	A	FALSE	FALSE	FALSE
chr2	REEP1_ENSG00000068615_rs17438451:86438600:T:C	ENSG00000068615	86211477	rs17438451:86438600:T:C	A	FALSE	FALSE	FALSE
chr2	MRPL35_ENSG00000132313_rs2367205:86447376:C:G	ENSG00000132313	86220253	rs2367205:86447376:C:G	A	FALSE	FALSE	FALSE
chr2	RETSAT_ENSG00000042445_rs11691122:86543595:T:C	ENSG00000042445	86316472	rs11691122:86543595:T:C	A	FALSE	FALSE	FALSE
chr2	MRPL35_ENSG00000132313_rs75539851:86561786:T:G	ENSG00000132313	86334663	rs75539851:86561786:T:G	A	FALSE	FALSE	FALSE
chr2	LINC00152_ENSG00000222041_rs12714186:86682631:G:A	ENSG00000222041	86455508	rs12714186:86682631:G:A	A	FALSE	FALSE	FALSE
chr2	RNF103_ENSG00000239305_rs147974092:86772110:A:G	ENSG00000239305	86544987	rs147974092:86772110:A:G	A	FALSE	FALSE	FALSE
chr2	CHMP3_ENSG00000115561_rs6728211:86796201:C:T	ENSG00000115561	86569078	rs6728211:86796201:C:T	A	FALSE	FALSE	FALSE
chr2	PLGLB2_ENSG00000125551_rs62146907:87102302:C:A	ENSG00000125551	86875179	rs62146907:87102302:C:A	A	FALSE	FALSE	FALSE
chr2	PLGLB1_ENSG00000183281_rs9941554:87117407:G:C	ENSG00000183281	86890284	rs9941554:87117407:G:C	A	FALSE	FALSE	FALSE
chr2	PLGLB1_ENSG00000183281_rs6760100:87170954:C:T	ENSG00000183281	86943831	rs6760100:87170954:C:T	A	FALSE	FALSE	FALSE
chr2	PLGLB2_ENSG00000125551_rs6760100:87170954:C:T	ENSG00000125551	86943831	rs6760100:87170954:C:T	A	FALSE	FALSE	FALSE
chr2	RMND5A_ENSG00000153561_rs199773190:87200839:CT:C	ENSG00000153561	86973716	rs199773190:87200839:CT:C	NA	FALSE	FALSE	FALSE
chr2	AC125232.1_ENSG00000231259_rs201330858:87306565:G:GC	ENSG00000231259	87079442	rs201330858:87306565:G:GC	A	FALSE	FALSE	FALSE
chr2	AC093616.4_ENSG00000234231_rs7573463:87315054:C:T	ENSG00000234231	87087931	rs7573463:87315054:C:T	A	FALSE	FALSE	FALSE
chr2	RGPD1_ENSG00000187627_rs186017967:88030182:C:T	ENSG00000187627	87730663	rs186017967:88030182:C:T	NA	FALSE	FALSE	FALSE
chr2	THNSL2_ENSG00000144115_rs10202136:88442147:G:A	ENSG00000144115	88142628	rs10202136:88442147:G:A	A	FALSE	FALSE	FALSE
chr2	THNSL2_ENSG00000144115_rs56027847:88453438:A:G	ENSG00000144115	88153919	rs56027847:88453438:A:G	A	FALSE	FALSE	FALSE
chr2	THNSL2_ENSG00000144115_rs6547758:88469863:G:C	ENSG00000144115	88170344	rs6547758:88469863:G:C	A	FALSE	FALSE	FALSE
chr2	THNSL2_ENSG00000144115_rs6724281:88529531:T:G	ENSG00000144115	88230012	rs6724281:88529531:T:G	A	FALSE	FALSE	FALSE
chr2	THNSL2_ENSG00000144115_rs149027884:88892281:CA:C	ENSG00000144115	88592763	rs149027884:88892281:CA:C	A	FALSE	FALSE	FALSE
chr2	RPIA_ENSG00000153574_rs59981047:89008272:AT:A	ENSG00000153574	88708754	rs59981047:89008272:AT:A	A	FALSE	FALSE	FALSE
chr2	RP4-614C10.2_ENSG00000283196_rs116171884:90147415:C:A	ENSG00000283196	90108556	rs116171884:90147415:C:A	B	FALSE	FALSE	FALSE
chr2	RP4-614C10.2_ENSG00000283196_rs148258119:90437386:A:G	ENSG00000283196	90336651	rs148258119:90437386:A:G	NA	FALSE	FALSE	FALSE
chr2	AC027612.6_ENSG00000143429_rs75375795:91647922:C:T	ENSG00000143429	91455546	rs75375795:91647922:C:T	NA	FALSE	FALSE	FALSE
chr2	MRPS5_ENSG00000144029_rs191977771:95361534:T:A	ENSG00000144029	94695807	rs191977771:95361534:T:A	B	FALSE	FALSE	FALSE
chr2	ZNF2_ENSG00000275111_rs191977771:95361534:T:A	ENSG00000275111	94695807	rs191977771:95361534:T:A	B	FALSE	FALSE	FALSE
chr2	ZNF514_ENSG00000144026_rs111293589:95363070:C:T	ENSG00000144026	94697343	rs111293589:95363070:C:T	B	FALSE	FALSE	FALSE
chr2	ZNF514_ENSG00000144026_rs148099280:95490970:G:A	ENSG00000144026	94825225	rs148099280:95490970:G:A	B	FALSE	FALSE	FALSE
chr2	ZNF514_ENSG00000144026_rs138557262:95537952:CCT:C	ENSG00000144026	94872207	rs138557262:95537952:CCT:C	B	FALSE	FALSE	FALSE
chr2	RP11-440D17.3_ENSG00000272913_rs116824031:95552187:A:G	ENSG00000272913	94886442	rs116824031:95552187:A:G	B	FALSE	FALSE	FALSE
chr2	ZNF514_ENSG00000144026_rs71427017:95808221:C:A	ENSG00000144026	95142476	rs71427017:95808221:C:A	A	FALSE	FALSE	FALSE
chr2	ZNF514_ENSG00000144026_rs5832794:95834169:CA:C	ENSG00000144026	95168424	rs5832794:95834169:CA:C	A	FALSE	FALSE	FALSE
chr2	ZNF514_ENSG00000144026_rs200642759:95850786:TC:T	ENSG00000144026	95185038	rs200642759:95850786:TC:T	A	FALSE	FALSE	FALSE
chr2	KCNIP3_ENSG00000115041_rs111803884:95859866:CT:C	ENSG00000115041	95194118	rs111803884:95859866:CT:C	A	FALSE	FALSE	FALSE
chr2	STARD7-AS1_ENSG00000204685_rs2113418:95988849:G:A	ENSG00000204685	95323101	rs2113418:95988849:G:A	A	FALSE	FALSE	FALSE
chr2	ZNF514_ENSG00000144026_rs35466766:96016657:C:T	ENSG00000144026	95350909	rs35466766:96016657:C:T	A	FALSE	FALSE	FALSE
chr2	ITPRIPL1_ENSG00000198885_rs371784783:96250122:A:G	ENSG00000198885	95584374	rs371784783:96250122:A:G	A	FALSE	FALSE	FALSE
chr2	LINC00342_ENSG00000232931_rs186823689:96542468:T:C	ENSG00000232931	95876720	rs186823689:96542468:T:C	A	FALSE	FALSE	FALSE
chr2	ANKRD36C_ENSG00000174501_rs59033856:96603518:C:G	ENSG00000174501	95937770	rs59033856:96603518:C:G	A	FALSE	FALSE	FALSE
chr2	RP11-440D17.3_ENSG00000272913_exm212320	ENSG00000272913	96023430	exm212320	A	FALSE	FALSE	FALSE
chr2	STARD7_ENSG00000084090_rs11164062:96851119:C:A	ENSG00000084090	96185381	rs11164062:96851119:C:A	A	FALSE	FALSE	FALSE
chr2	TMEM127_ENSG00000135956_2:96896568:TG:T	ENSG00000135956	96230830	2:96896568:TG:T	A	FALSE	FALSE	FALSE
chr2	NCAPH_ENSG00000121152_rs57406815:97012155:C:T	ENSG00000121152	96346417	rs57406815:97012155:C:T	A	FALSE	FALSE	FALSE
chr2	SNRNP200_ENSG00000144028_rs59979953:97014447:G:A	ENSG00000144028	96348709	rs59979953:97014447:G:A	A	TRUE	FALSE	FALSE
chr2	GPAT2_ENSG00000186281_rs11887499:97027521:C:T	ENSG00000186281	96361783	rs11887499:97027521:C:T	A	FALSE	FALSE	FALSE
chr2	TMEM127_ENSG00000135956_2:97075538:TCTC:T	ENSG00000135956	96409800	2:97075538:TCTC:T	A	FALSE	FALSE	FALSE
chr2	ITPRIPL1_ENSG00000198885_rs113359549:97145334:T:TTG	ENSG00000198885	96479597	rs113359549:97145334:T:TTG	A	FALSE	FALSE	FALSE
chr2	CNNM4_ENSG00000158158_rs145496851:97194637:A:C	ENSG00000158158	96528900	rs145496851:97194637:A:C	A	TRUE	FALSE	FALSE
chr2	CNNM4_ENSG00000158158_exm213351	ENSG00000158158	96686103	exm213351	A	TRUE	FALSE	FALSE
chr2	CNNM3_ENSG00000168763_rs149894716:97600255:A:AC	ENSG00000168763	96934518	rs149894716:97600255:A:AC	A	FALSE	FALSE	FALSE
chr2	SEMA4C_ENSG00000168758_rs13002702:97602160:G:T	ENSG00000168758	96936423	rs13002702:97602160:G:T	A	FALSE	FALSE	FALSE
chr2	ANKRD39_ENSG00000213337_rs11314789:97750647:CA:C	ENSG00000213337	97084910	rs11314789:97750647:CA:C	A	FALSE	FALSE	FALSE
chr2	ANKRD36_ENSG00000135976_rs79735975:97828929:A:G	ENSG00000135976	97163192	rs79735975:97828929:A:G	A	FALSE	FALSE	FALSE
chr2	CIAO1_ENSG00000144021_rs56181309:97849617:A:G	ENSG00000144021	97183880	rs56181309:97849617:A:G	A	FALSE	FALSE	FALSE
chr2	AC159540.1_ENSG00000230606_rs372138121:97928911:T:C	ENSG00000230606	97263174	rs372138121:97928911:T:C	NA	FALSE	FALSE	FALSE
chr2	FAHD2B_ENSG00000144199_rs149133689:97975692:GA:G	ENSG00000144199	97310496	rs149133689:97975692:GA:G	A	FALSE	FALSE	FALSE
chr2	ANKRD36B_ENSG00000196912_rs7592057:98164948:C:T	ENSG00000196912	97548485	rs7592057:98164948:C:T	A	FALSE	FALSE	FALSE
chr2	LINC01125_ENSG00000228486_rs2924068:98205859:A:G	ENSG00000228486	97589396	rs2924068:98205859:A:G	A	FALSE	FALSE	FALSE
chr2	ACTR1B_ENSG00000115073_exm214567	ENSG00000115073	97658891	exm214567	A	FALSE	FALSE	FALSE
chr2	AC159540.1_ENSG00000230606_rs76717735:98387915:C:G	ENSG00000230606	97771452	rs76717735:98387915:C:G	A	FALSE	FALSE	FALSE
chr2	ANKRD36B_ENSG00000196912_2:98470070:GA:G	ENSG00000196912	97853607	2:98470070:GA:G	A	FALSE	FALSE	FALSE
chr2	TMEM131_ENSG00000075568_rs17027500:98741179:T:G	ENSG00000075568	98124716	rs17027500:98741179:T:G	B	FALSE	FALSE	FALSE
chr2	AC092675.3_ENSG00000222000_rs1466944	ENSG00000222000	98312466	rs1466944	A	FALSE	FALSE	FALSE
chr2	RP11-111H13.1_ENSG00000241962_rs1546352:98975294:T:C	ENSG00000241962	98358831	rs1546352:98975294:T:C	A	FALSE	FALSE	FALSE
chr2	UNC50_ENSG00000115446_rs76011628:99183981:G:A	ENSG00000115446	98567518	rs76011628:99183981:G:A	A	FALSE	FALSE	FALSE
chr2	INPP4A_ENSG00000040933_exm-rs12618769	ENSG00000040933	98623468	exm-rs12618769	A	FALSE	FALSE	FALSE
chr2	MGAT4A_ENSG00000071073_rs2309433:99271011:C:T	ENSG00000071073	98654548	rs2309433:99271011:C:T	A	FALSE	FALSE	FALSE
chr2	CNGA3_ENSG00000144191_rs72813046:99551531:A:G	ENSG00000144191	98935068	rs72813046:99551531:A:G	B	TRUE	FALSE	FALSE
chr2	TSGA10_ENSG00000135951_rs13035357:99752246:C:T	ENSG00000135951	99135783	rs13035357:99752246:C:T	A	FALSE	FALSE	FALSE
chr2	LIPT1_ENSG00000144182_rs2632277	ENSG00000144182	99162522	rs2632277	A	FALSE	FALSE	FALSE
chr2	MITD1_ENSG00000158411_rs2309581:99784292:G:A	ENSG00000158411	99167829	rs2309581:99784292:G:A	A	FALSE	FALSE	FALSE
chr2	C2orf15_ENSG00000273045_rs5832868:99798066:CT:C	ENSG00000273045	99181603	rs5832868:99798066:CT:C	A	FALSE	FALSE	FALSE
chr2	MRPL30_ENSG00000185414_rs12053372:99810055:C:T	ENSG00000185414	99193592	rs12053372:99810055:C:T	A	FALSE	FALSE	FALSE
chr2	LYG2_ENSG00000185674_rs4419269:99864381:G:A	ENSG00000185674	99247918	rs4419269:99864381:G:A	A	FALSE	FALSE	FALSE
chr2	LYG1_ENSG00000144214_rs55815229:99944392:C:T	ENSG00000144214	99327929	rs55815229:99944392:C:T	A	FALSE	FALSE	FALSE
chr2	EIF5B_ENSG00000158417_rs143931385:100102990:C:CA	ENSG00000158417	99486528	rs143931385:100102990:C:CA	A	FALSE	FALSE	FALSE
chr2	LONRF2_ENSG00000170500_rs1451247:100146146:T:A	ENSG00000170500	99529684	rs1451247:100146146:T:A	A	FALSE	FALSE	FALSE
chr2	LONRF2_ENSG00000170500_rs184118488:100938205:G:A	ENSG00000170500	100321743	rs184118488:100938205:G:A	A	FALSE	FALSE	FALSE
chr2	LONRF2_ENSG00000170500_rs74177696:100938481:C:G	ENSG00000170500	100322019	rs74177696:100938481:C:G	A	FALSE	FALSE	FALSE
chr2	CHST10_ENSG00000115526_rs876143:101116571:T:C	ENSG00000115526	100500109	rs876143:101116571:T:C	A	FALSE	FALSE	FALSE
chr2	NPAS2_ENSG00000170485_rs142301297:101218563:C:A	ENSG00000170485	100602101	rs142301297:101218563:C:A	A	FALSE	FALSE	FALSE
chr2	TBC1D8_ENSG00000204634_rs6727200:101698144:G:A	ENSG00000204634	101081682	rs6727200:101698144:G:A	A	FALSE	FALSE	FALSE
chr2	RNF149_ENSG00000163162_rs78228034:101722151:T:C	ENSG00000163162	101105689	rs78228034:101722151:T:C	A	FALSE	FALSE	FALSE
chr2	AFF3_ENSG00000144218_rs796059:101726819:A:G	ENSG00000144218	101110357	rs796059:101726819:A:G	A	FALSE	FALSE	FALSE
chr2	RP11-299H21.1_ENSG00000272902_rs2033956	ENSG00000272902	101120917	rs2033956	A	FALSE	FALSE	FALSE
chr2	TBC1D8_ENSG00000204634_rs6759692:101739211:C:T	ENSG00000204634	101122749	rs6759692:101739211:C:T	A	FALSE	FALSE	FALSE
chr2	RNF149_ENSG00000163162_rs35509382:101862656:AC:A	ENSG00000163162	101246194	rs35509382:101862656:AC:A	A	FALSE	FALSE	FALSE
chr2	RNF149_ENSG00000163162_rs11376057:101948592:A:AT	ENSG00000163162	101332130	rs11376057:101948592:A:AT	A	FALSE	FALSE	FALSE
chr2	CREG2_ENSG00000175874_rs116287156:102003962:T:C	ENSG00000175874	101387500	rs116287156:102003962:T:C	A	FALSE	FALSE	FALSE
chr2	LINC01127_ENSG00000281162_rs740044:102600169:A:C	ENSG00000281162	101983707	rs740044:102600169:A:C	B	FALSE	FALSE	FALSE
chr2	IL1RL1_ENSG00000115602_rs7568913:102920037:T:C	ENSG00000115602	102303577	rs7568913:102920037:T:C	B	FALSE	FALSE	FALSE
chr2	IL18R1_ENSG00000115604_rs11674832:102940999:A:G	ENSG00000115604	102324539	rs11674832:102940999:A:G	B	FALSE	FALSE	FALSE
chr2	SLC9A2_ENSG00000115616_rs2192664:103238168:G:A	ENSG00000115616	102621709	rs2192664:103238168:G:A	B	FALSE	FALSE	FALSE
chr2	TMEM182_ENSG00000170417_rs10178585:103272957:G:A	ENSG00000170417	102656498	rs10178585:103272957:G:A	B	FALSE	FALSE	FALSE
chr2	MFSD9_ENSG00000135953_rs141315404:103415225:G:A	ENSG00000135953	102798766	rs141315404:103415225:G:A	A	FALSE	FALSE	FALSE
chr2	MRPS9_ENSG00000135972_rs11884065:105620400:A:C	ENSG00000135972	105003942	rs11884065:105620400:A:C	A	FALSE	FALSE	FALSE
chr2	MRPS9_ENSG00000135972_rs112210401:105697380:AC:A	ENSG00000135972	105080922	rs112210401:105697380:AC:A	A	FALSE	FALSE	FALSE
chr2	RP11-332H14.2_ENSG00000272994_rs3749068:105911396:A:G	ENSG00000272994	105294939	rs3749068:105911396:A:G	A	FALSE	FALSE	FALSE
chr2	RP11-332H14.2_ENSG00000272994_2:105916911:TC:T	ENSG00000272994	105300454	2:105916911:TC:T	A	FALSE	FALSE	FALSE
chr2	C2orf49_ENSG00000135974_rs13019343:105922525:G:T	ENSG00000135974	105306068	rs13019343:105922525:G:T	A	FALSE	FALSE	FALSE
chr2	C2orf49_ENSG00000135974_rs77917908:105946474:C:T	ENSG00000135974	105330017	rs77917908:105946474:C:T	A	FALSE	FALSE	FALSE
chr2	FHL2_ENSG00000115641_rs12712206	ENSG00000115641	105395699	rs12712206	A	FALSE	FALSE	FALSE
chr2	NCK2_ENSG00000071051_rs2377341:106518501:G:C	ENSG00000071051	105902045	rs2377341:106518501:G:C	B	FALSE	FALSE	FALSE
chr2	RP11-332H14.2_ENSG00000272994_rs112875062:106581977:G:A	ENSG00000272994	105965521	rs112875062:106581977:G:A	B	FALSE	FALSE	FALSE
chr2	NCK2_ENSG00000071051_rs78644249:106669673:G:T	ENSG00000071051	106053217	rs78644249:106669673:G:T	A	FALSE	FALSE	FALSE
chr2	UXS1_ENSG00000115652_rs13032985:106825742:C:G	ENSG00000115652	106209286	rs13032985:106825742:C:G	A	FALSE	FALSE	FALSE
chr2	RGPD3_ENSG00000153165_rs4676198:107086184:C:T	ENSG00000153165	106469728	rs4676198:107086184:C:T	A	FALSE	FALSE	FALSE
chr2	RGPD3_ENSG00000153165_rs78841460:107098934:C:T	ENSG00000153165	106482478	rs78841460:107098934:C:T	A	FALSE	FALSE	FALSE
chr2	RGPD4_ENSG00000196862_rs6543452:107474482:C:T	ENSG00000196862	106858026	rs6543452:107474482:C:T	B	FALSE	FALSE	FALSE
chr2	ST6GAL2_ENSG00000144057_rs140935158:107547704:T:G	ENSG00000144057	106931248	rs140935158:107547704:T:G	B	FALSE	FALSE	FALSE
chr2	ST6GAL2_ENSG00000144057_rs12471465:107611137:G:T	ENSG00000144057	106994681	rs12471465:107611137:G:T	B	FALSE	FALSE	FALSE
chr2	ST6GAL2_ENSG00000144057_rs112586118:107987716:T:C	ENSG00000144057	107371260	rs112586118:107987716:T:C	B	FALSE	FALSE	FALSE
chr2	RGPD4_ENSG00000196862_rs832330:108510531:A:G	ENSG00000196862	107894075	rs832330:108510531:A:G	A	FALSE	FALSE	FALSE
chr2	SULT1C2_ENSG00000198203_rs36121864:108619316:A:G	ENSG00000198203	108002860	rs36121864:108619316:A:G	B	FALSE	FALSE	FALSE
chr2	RANBP2_ENSG00000153201_rs76749969:108802274:A:G	ENSG00000153201	108185818	rs76749969:108802274:A:G	B	FALSE	FALSE	FALSE
chr2	SULT1C2_ENSG00000198203_rs6760918:108904340:G:A	ENSG00000198203	108287884	rs6760918:108904340:G:A	B	FALSE	FALSE	FALSE
chr2	LIMS1_ENSG00000169756_rs149302791:108950576:T:TACAC	ENSG00000169756	108334120	rs149302791:108950576:T:TACAC	A	FALSE	FALSE	FALSE
chr2	SULT1C4_ENSG00000198075_rs79469550:109073517:A:G	ENSG00000198075	108457061	rs79469550:109073517:A:G	A	FALSE	FALSE	FALSE
chr2	GCC2_ENSG00000135968_2:109173976:C:CT	ENSG00000135968	108557520	2:109173976:C:CT	A	FALSE	FALSE	FALSE
chr2	CCDC138_ENSG00000163006_rs201191699:109422472:AGT:A	ENSG00000163006	108806016	rs201191699:109422472:AGT:A	A	FALSE	FALSE	FALSE
chr2	LIMS3_ENSG00000256977_rs12469095:109529701:G:A	ENSG00000256977	108913245	rs12469095:109529701:G:A	A	FALSE	FALSE	FALSE
chr2	LIMS3_ENSG00000256977_2:109582346:C:CA	ENSG00000256977	108965890	2:109582346:C:CA	A	FALSE	FALSE	FALSE
chr2	43353_ENSG00000186522_rs6734441:109607349:G:A	ENSG00000186522	108990893	rs6734441:109607349:G:A	A	FALSE	FALSE	FALSE
chr2	SH3RF3_ENSG00000172985_rs4074384:109994191:C:A	ENSG00000172985	109377735	rs4074384:109994191:C:A	A	FALSE	FALSE	FALSE
chr2	LINC01106_ENSG00000175772_rs116337889:110440178:A:G	ENSG00000175772	109682601	rs116337889:110440178:A:G	A	FALSE	FALSE	FALSE
chr2	LINC01123_ENSG00000204588_rs112880632:111676757:G:C	ENSG00000204588	110919180	rs112880632:111676757:G:C	B	FALSE	FALSE	FALSE
chr2	LINC01106_ENSG00000175772_rs112880632:111676757:G:C	ENSG00000175772	110919180	rs112880632:111676757:G:C	B	FALSE	FALSE	FALSE
chr2	RGPD6_ENSG00000183054_rs729386:111705738:G:A	ENSG00000183054	110948161	rs729386:111705738:G:A	B	FALSE	FALSE	FALSE
chr2	BCL2L11_ENSG00000153094_rs7567444:111863438:T:C	ENSG00000153094	111105861	rs7567444:111863438:T:C	A	FALSE	FALSE	FALSE
chr2	MERTK_ENSG00000153208_rs201291068:112486190:T:C	ENSG00000153208	111728613	rs201291068:112486190:T:C	A	TRUE	FALSE	FALSE
chr2	ANAPC1_ENSG00000153107_rs4848215:112640293:G:A	ENSG00000153107	111882716	rs4848215:112640293:G:A	A	FALSE	FALSE	FALSE
chr2	BCL2L11_ENSG00000153094_rs12233011:112641283:A:G	ENSG00000153094	111883706	rs12233011:112641283:A:G	A	FALSE	FALSE	FALSE
chr2	MERTK_ENSG00000153208_rs13425080:112788380:T:C	ENSG00000153208	112030803	rs13425080:112788380:T:C	A	TRUE	FALSE	FALSE
chr2	TMEM87B_ENSG00000153214_rs35845828:112800544:GT:G	ENSG00000153214	112042967	rs35845828:112800544:GT:G	A	FALSE	FALSE	FALSE
chr2	TMEM87B_ENSG00000153214_rs4849007:112856165:C:A	ENSG00000153214	112098588	rs4849007:112856165:C:A	A	FALSE	FALSE	FALSE
chr2	RP11-399B17.1_ENSG00000278962_rs9308669:112864369:C:G	ENSG00000278962	112106792	rs9308669:112864369:C:G	A	FALSE	FALSE	FALSE
chr2	FBLN7_ENSG00000144152_rs7577442:112881614:C:T	ENSG00000144152	112124037	rs7577442:112881614:C:T	A	FALSE	FALSE	FALSE
chr2	RP11-399B17.1_ENSG00000278962_rs10200201	ENSG00000278962	112171238	rs10200201	A	FALSE	FALSE	FALSE
chr2	RP11-399B17.1_ENSG00000278962_rs4848280:112939203:C:T	ENSG00000278962	112181626	rs4848280:112939203:C:T	A	FALSE	FALSE	FALSE
chr2	FBLN7_ENSG00000144152_rs4849050	ENSG00000144152	112181971	rs4849050	A	FALSE	FALSE	FALSE
chr2	FBLN7_ENSG00000144152_rs6706874:113030205:G:C	ENSG00000144152	112272628	rs6706874:113030205:G:C	A	FALSE	FALSE	FALSE
chr2	RGPD8_ENSG00000169629_2:113129847:A:G	ENSG00000169629	112372270	2:113129847:A:G	A	FALSE	FALSE	FALSE
chr2	RGPD8_ENSG00000169629_rs28571589:113191231:G:C	ENSG00000169629	112433654	rs28571589:113191231:G:C	A	FALSE	FALSE	FALSE
chr2	ZC3H8_ENSG00000144161_rs6757757:113236428:T:A	ENSG00000144161	112478851	rs6757757:113236428:T:A	A	FALSE	FALSE	FALSE
chr2	TMEM87B_ENSG00000153214_rs200340096:113284150:G:GT	ENSG00000153214	112526573	rs200340096:113284150:G:GT	A	FALSE	FALSE	FALSE
chr2	POLR1B_ENSG00000125630_rs62158585:113306827:A:G	ENSG00000125630	112549250	rs62158585:113306827:A:G	A	FALSE	FALSE	FALSE
chr2	AC079922.3_ENSG00000237753_rs36076008:113313335:G:A	ENSG00000237753	112555758	rs36076008:113313335:G:A	A	FALSE	FALSE	FALSE
chr2	POLR1B_ENSG00000125630_rs7586668:113319186:C:T	ENSG00000125630	112561609	rs7586668:113319186:C:T	A	FALSE	FALSE	FALSE
chr2	TTL_ENSG00000114999_rs10864905:113331720:C:G	ENSG00000114999	112574143	rs10864905:113331720:C:G	A	FALSE	FALSE	FALSE
chr2	AC079922.2_ENSG00000231747_exm2265342	ENSG00000231747	112631655	exm2265342	A	FALSE	FALSE	FALSE
chr2	SLC20A1_ENSG00000144136_exm2265342	ENSG00000144136	112631655	exm2265342	A	FALSE	FALSE	FALSE
chr2	AC079922.3_ENSG00000237753_rs10199279:113397104:C:T	ENSG00000237753	112639527	rs10199279:113397104:C:T	A	FALSE	FALSE	FALSE
chr2	AC079922.2_ENSG00000231747_rs7585361:113947027:A:G	ENSG00000231747	113189450	rs7585361:113947027:A:G	A	FALSE	FALSE	FALSE
chr2	PAX8-AS1_ENSG00000189223_rs5833488:113989122:A:AG	ENSG00000189223	113231545	rs5833488:113989122:A:AG	A	FALSE	FALSE	FALSE
chr2	PAX8_ENSG00000125618_rs7576384:113993385:C:G	ENSG00000125618	113235808	rs7576384:113993385:C:G	A	FALSE	FALSE	FALSE
chr2	PAX8-AS1_ENSG00000189223_rs2277884:114035750:C:A	ENSG00000189223	113278173	rs2277884:114035750:C:A	A	FALSE	FALSE	FALSE
chr2	CBWD2_ENSG00000136682_rs74713283:114245499:T:C	ENSG00000136682	113487922	rs74713283:114245499:T:C	A	FALSE	FALSE	FALSE
chr2	FAM138B_ENSG00000226516_rs7589328:114340628:C:T	ENSG00000226516	113583051	rs7589328:114340628:C:T	A	FALSE	FALSE	FALSE
chr2	RP11-395L14.18_ENSG00000279267_rs115979374:114360270:T:G	ENSG00000279267	113602693	rs115979374:114360270:T:G	A	FALSE	FALSE	FALSE
chr2	RPL23AP7_ENSG00000240356_rs114676503:114361603:A:C	ENSG00000240356	113604026	rs114676503:114361603:A:C	A	FALSE	FALSE	FALSE
chr2	WASH2P_ENSG00000146556_rs9308684:114362714:A:G	ENSG00000146556	113605137	rs9308684:114362714:A:G	A	FALSE	FALSE	FALSE
chr2	RPL23AP7_ENSG00000240356_rs3207085:114367471:C:T	ENSG00000240356	113609894	rs3207085:114367471:C:T	A	FALSE	FALSE	FALSE
chr2	RPL23AP7_ENSG00000240356_rs199646941:114369746:CT:C	ENSG00000240356	113612169	rs199646941:114369746:CT:C	A	FALSE	FALSE	FALSE
chr2	ACTR3_ENSG00000115091_rs148975491:114380544:A:G	ENSG00000115091	113622967	rs148975491:114380544:A:G	A	FALSE	FALSE	FALSE
chr2	DDX11L2_ENSG00000236397_rs200434605:114382440:G:C	ENSG00000236397	113624863	rs200434605:114382440:G:C	A	FALSE	FALSE	FALSE
chr2	RABL2A_ENSG00000144134_rs793073:114394382:A:G	ENSG00000144134	113636805	rs793073:114394382:A:G	A	FALSE	FALSE	FALSE
chr2	SLC35F5_ENSG00000115084_rs12711778:114430166:A:G	ENSG00000115084	113672589	rs12711778:114430166:A:G	A	FALSE	FALSE	FALSE
chr2	PAX8_ENSG00000125618_rs59544264:114430401:TCA:T	ENSG00000125618	113672824	rs59544264:114430401:TCA:T	A	FALSE	FALSE	FALSE
chr2	SLC35F5_ENSG00000115084_rs79764888:114453978:A:G	ENSG00000115084	113696401	rs79764888:114453978:A:G	A	FALSE	FALSE	FALSE
chr2	PAX8-AS1_ENSG00000189223_rs4849263:114454721:A:T	ENSG00000189223	113697144	rs4849263:114454721:A:T	A	FALSE	FALSE	FALSE
chr2	SLC35F5_ENSG00000115084_rs7587218:114504195:G:A	ENSG00000115084	113746618	rs7587218:114504195:G:A	A	FALSE	FALSE	FALSE
[truncated: 12,860 more rows]

## Sheet: eQTL & TSS in Same TAD
Chr	eQTL	eGene_ID	Variant_position	Variant	Variant and TSS in same TAD?	Retinopathy_eGene	AMD_eGene	Glaucoma_eGene
chr1	LINC00115_ENSG00000225880_rs3131966:754964:C:T	ENSG00000225880	819584	rs3131966:754964:C:T	TRUE	FALSE	FALSE	FALSE
chr1	RP11-206L10.9_ENSG00000237491_rs11240773:757843:C:A	ENSG00000237491	822463	rs11240773:757843:C:A	TRUE	FALSE	FALSE	FALSE
chr1	RP4-669L17.10_ENSG00000237094_rs61768173:762632:T:A	ENSG00000237094	827252	rs61768173:762632:T:A	FALSE	FALSE	FALSE	FALSE
chr1	LINC01128_ENSG00000228794_rs10900604:798400:A:G	ENSG00000228794	863020	rs10900604:798400:A:G	TRUE	FALSE	FALSE	FALSE
chr1	RP11-54O7.3_ENSG00000223764_rs34628185:858691:TG:T	ENSG00000223764	923311	rs34628185:858691:TG:T	TRUE	FALSE	FALSE	FALSE
chr1	NOC2L_ENSG00000188976_rs35678314:886182:TG:T	ENSG00000188976	950802	rs35678314:886182:TG:T	TRUE	FALSE	FALSE	FALSE
chr1	AGRN_ENSG00000188157_rs6660139:916549:A:G	ENSG00000188157	981169	rs6660139:916549:A:G	TRUE	FALSE	FALSE	FALSE
chr1	RP11-54O7.17_ENSG00000272512_rs9442612:953952:G:A	ENSG00000272512	1018572	rs9442612:953952:G:A	TRUE	FALSE	FALSE	FALSE
chr1	AGRN_ENSG00000188157_rs116130865:956077:C:T	ENSG00000188157	1020697	rs116130865:956077:C:T	TRUE	FALSE	FALSE	FALSE
chr1	RP11-206L10.9_ENSG00000237491_rs1539638:1080286:G:A	ENSG00000237491	1144906	rs1539638:1080286:G:A	TRUE	FALSE	FALSE	FALSE
chr1	B3GALT6_ENSG00000176022_rs190796582:1167796:C:T	ENSG00000176022	1232416	rs190796582:1167796:C:T	TRUE	FALSE	FALSE	FALSE
chr1	RP5-902P8.10_ENSG00000230415_rs6603787:1188225:G:T	ENSG00000230415	1252845	rs6603787:1188225:G:T	TRUE	FALSE	FALSE	FALSE
chr1	SCNN1D_ENSG00000162572_rs3818646:1191870:C:T	ENSG00000162572	1256490	rs3818646:1191870:C:T	TRUE	FALSE	FALSE	FALSE
chr1	CPSF3L_ENSG00000127054_rs4970438:1293343:T:C	ENSG00000127054	1357963	rs4970438:1293343:T:C	TRUE	FALSE	FALSE	FALSE
chr1	ISG15_ENSG00000187608_rs149870149:1323947:C:G	ENSG00000187608	1388567	rs149870149:1323947:C:G	TRUE	FALSE	FALSE	FALSE
chr1	MRPL20_ENSG00000242485_rs2275915:1342612:G:C	ENSG00000242485	1407232	rs2275915:1342612:G:C	TRUE	FALSE	FALSE	FALSE
chr1	ACAP3_ENSG00000131584_rs34817085:1350601:G:T	ENSG00000131584	1415221	rs34817085:1350601:G:T	TRUE	FALSE	FALSE	FALSE
chr1	RP4-758J18.13_ENSG00000272455_rs34817085:1350601:G:T	ENSG00000272455	1415221	rs34817085:1350601:G:T	TRUE	FALSE	FALSE	FALSE
chr1	ANKRD65_ENSG00000235098_rs142171871:1352127:CT:C	ENSG00000235098	1416747	rs142171871:1352127:CT:C	TRUE	FALSE	FALSE	FALSE
chr1	ATAD3C_ENSG00000215915_rs1240695:1378837:T:C	ENSG00000215915	1443457	rs1240695:1378837:T:C	TRUE	FALSE	FALSE	FALSE
chr1	ATAD3B_ENSG00000160072_rs9329412:1460291:C:T	ENSG00000160072	1524911	rs9329412:1460291:C:T	TRUE	FALSE	FALSE	FALSE
chr1	SLC35E2B_ENSG00000189339_rs9442430:1548801:T:C	ENSG00000189339	1613421	rs9442430:1548801:T:C	TRUE	FALSE	FALSE	FALSE
chr1	UBE2J2_ENSG00000160087_rs11486023:1586752:T:C	ENSG00000160087	1655298	rs11486023:1586752:T:C	TRUE	FALSE	FALSE	FALSE
chr1	SLC35E2_ENSG00000215790_rs61776787:1606571:A:G	ENSG00000215790	1675132	rs61776787:1606571:A:G	TRUE	FALSE	FALSE	FALSE
chr1	RP1-283E3.8_ENSG00000268575_rs909823	ENSG00000268575	1716247	rs909823	TRUE	FALSE	FALSE	FALSE
chr1	RP1-283E3.8_ENSG00000268575_rs36050429:1674026:G:C	ENSG00000268575	1742587	rs36050429:1674026:G:C	TRUE	FALSE	FALSE	FALSE
chr1	GABRD_ENSG00000187730_rs3128314:1973504:C:T	ENSG00000187730	2042065	rs3128314:1973504:C:T	TRUE	FALSE	FALSE	FALSE
chr1	PRKCZ_ENSG00000067606_rs192386882:1981886:C:G	ENSG00000067606	2050447	rs192386882:1981886:C:G	TRUE	FALSE	FALSE	FALSE
chr1	SDF4_ENSG00000078808_rs61129873:2051228:C:CT	ENSG00000078808	2119789	rs61129873:2051228:C:CT	FALSE	FALSE	FALSE	FALSE
chr1	FAAP20_ENSG00000162585_rs12082939:2078922:C:T	ENSG00000162585	2147483	rs12082939:2078922:C:T	TRUE	FALSE	FALSE	FALSE
chr1	RP11-181G12.2_ENSG00000182873_rs2503699:2118539:T:C	ENSG00000182873	2187100	rs2503699:2118539:T:C	TRUE	FALSE	FALSE	FALSE
chr1	B3GALT6_ENSG00000176022_1:2160032:G:C	ENSG00000176022	2228593	1:2160032:G:C	FALSE	FALSE	FALSE	FALSE
chr1	MXRA8_ENSG00000162576_rs2643911:2279434:C:T	ENSG00000162576	2347995	rs2643911:2279434:C:T	FALSE	FALSE	FALSE	FALSE
chr1	RP4-740C4.7_ENSG00000272420_rs903914:2289321:G:A	ENSG00000272420	2357882	rs903914:2289321:G:A	TRUE	FALSE	FALSE	FALSE
chr1	RP4-740C4.7_ENSG00000272420_rs6682346:2295268:A:T	ENSG00000272420	2363829	rs6682346:2295268:A:T	TRUE	FALSE	FALSE	FALSE
chr1	RP4-740C4.5_ENSG00000269896_rs12070927:2300157:C:A	ENSG00000269896	2368718	rs12070927:2300157:C:A	TRUE	FALSE	FALSE	FALSE
chr1	PLCH2_ENSG00000149527_rs4648845	ENSG00000149527	2455662	rs4648845	FALSE	FALSE	FALSE	FALSE
chr1	PANK4_ENSG00000157881_rs12406506:2464567:G:T	ENSG00000157881	2533128	rs12406506:2464567:G:T	FALSE	FALSE	FALSE	FALSE
chr1	FAM213B_ENSG00000157870_rs70956310:2498626:T:TC	ENSG00000157870	2567187	rs70956310:2498626:T:TC	FALSE	FALSE	FALSE	FALSE
chr1	TNFRSF14_ENSG00000157873_rs201394395:2503575:C:CTT	ENSG00000157873	2572136	rs201394395:2503575:C:CTT	FALSE	FALSE	FALSE	FALSE
chr1	TTC34_ENSG00000215912_rs6689281:2585965:T:C	ENSG00000215912	2654526	rs6689281:2585965:T:C	FALSE	FALSE	FALSE	FALSE
chr1	TNFRSF14_ENSG00000157873_rs2742685:2999202:T:C	ENSG00000157873	3082638	rs2742685:2999202:T:C	FALSE	FALSE	FALSE	FALSE
chr1	MEGF6_ENSG00000162591_rs35420874:3380715:CTG:C	ENSG00000162591	3464151	rs35420874:3380715:CTG:C	TRUE	FALSE	FALSE	FALSE
chr1	ARHGEF16_ENSG00000130762_rs6667361:3384231:A:G	ENSG00000130762	3467667	rs6667361:3384231:A:G	TRUE	FALSE	FALSE	FALSE
chr1	TPRG1L_ENSG00000158109_rs12757620	ENSG00000158109	3623460	rs12757620	TRUE	FALSE	FALSE	FALSE
chr1	TPRG1L_ENSG00000158109_exm7253	ENSG00000158109	3632268	exm7253	TRUE	FALSE	FALSE	FALSE
chr1	TP73_ENSG00000078900_rs2760319:3554624:G:A	ENSG00000078900	3638060	rs2760319:3554624:G:A	TRUE	FALSE	FALSE	FALSE
chr1	TP73-AS1_ENSG00000227372_rs3765767:3635465:G:C	ENSG00000227372	3718901	rs3765767:3635465:G:C	TRUE	FALSE	FALSE	FALSE
chr1	LRRC47_ENSG00000130764_rs111624354:3693752:G:C	ENSG00000130764	3777188	rs111624354:3693752:G:C	TRUE	FALSE	FALSE	FALSE
chr1	LRRC47_ENSG00000130764_rs1175546:3693909:C:T	ENSG00000130764	3777345	rs1175546:3693909:C:T	TRUE	FALSE	FALSE	FALSE
chr1	CEP104_ENSG00000116198_rs7522227:3748085:A:G	ENSG00000116198	3831521	rs7522227:3748085:A:G	FALSE	FALSE	FALSE	FALSE
chr1	DFFB_ENSG00000169598_rs12127619:3774549:C:T	ENSG00000169598	3857985	rs12127619:3774549:C:T	FALSE	FALSE	FALSE	FALSE
chr1	DFFB_ENSG00000169598_rs45603135:3801141:T:G	ENSG00000169598	3884577	rs45603135:3801141:T:G	FALSE	FALSE	FALSE	FALSE
chr1	C1orf174_ENSG00000198912_rs10797357:3821334:G:A	ENSG00000198912	3904770	rs10797357:3821334:G:A	TRUE	FALSE	FALSE	FALSE
chr1	RP1-37J18.2_ENSG00000232596_rs57932991:4613697:G:A	ENSG00000232596	4553637	rs57932991:4613697:G:A	TRUE	FALSE	FALSE	FALSE
chr1	RPL22_ENSG00000116251_rs144260377:5672147:G:A	ENSG00000116251	5612087	rs144260377:5672147:G:A	FALSE	FALSE	FALSE	FALSE
chr1	KCNAB2_ENSG00000069424_rs12079601:5942747:A:G	ENSG00000069424	5882687	rs12079601:5942747:A:G	FALSE	FALSE	FALSE	FALSE
chr1	KCNAB2_ENSG00000069424_rs9434641:6160563:A:G	ENSG00000069424	6100503	rs9434641:6160563:A:G	TRUE	FALSE	FALSE	FALSE
chr1	ICMT_ENSG00000116237_rs6680884:6268371:G:A	ENSG00000116237	6208311	rs6680884:6268371:G:A	TRUE	FALSE	FALSE	FALSE
chr1	RNF207_ENSG00000158286_exm8994	ENSG00000158286	6219256	exm8994	TRUE	FALSE	FALSE	FALSE
chr1	GPR153_ENSG00000158292_rs6577565:6307255:T:C	ENSG00000158292	6247195	rs6577565:6307255:T:C	TRUE	FALSE	FALSE	FALSE
chr1	HES2_ENSG00000069812_rs58125749:6453744:C:A	ENSG00000069812	6393684	rs58125749:6453744:C:A	TRUE	FALSE	FALSE	FALSE
chr1	ESPN_ENSG00000187017_rs45526846:6488123:G:A	ENSG00000187017	6428063	rs45526846:6488123:G:A	TRUE	TRUE	FALSE	FALSE
chr1	PHF13_ENSG00000116273_rs60956105:6519304:TA:T	ENSG00000116273	6459244	rs60956105:6519304:TA:T	FALSE	FALSE	FALSE	FALSE
chr1	NOL9_ENSG00000162408_rs57065667:6627694:G:A	ENSG00000162408	6567634	rs57065667:6627694:G:A	FALSE	FALSE	FALSE	FALSE
chr1	NOL9_ENSG00000162408_rs200459:6703807:A:C	ENSG00000162408	6643747	rs200459:6703807:A:C	FALSE	FALSE	FALSE	FALSE
chr1	DNAJC11_ENSG00000007923_rs56869714:6726450:T:TC	ENSG00000007923	6666390	rs56869714:6726450:T:TC	TRUE	FALSE	FALSE	FALSE
chr1	GPR153_ENSG00000158292_1:6787002:G:GT	ENSG00000158292	6726942	1:6787002:G:GT	FALSE	FALSE	FALSE	FALSE
chr1	DNAJC11_ENSG00000007923_rs2898915:7063387:T:C	ENSG00000007923	7003327	rs2898915:7063387:T:C	TRUE	FALSE	FALSE	FALSE
chr1	RP11-338N10.2_ENSG00000270035_rs12736485:7729591:G:C	ENSG00000270035	7669531	rs12736485:7729591:G:C	TRUE	FALSE	FALSE	FALSE
chr1	RP11-338N10.3_ENSG00000269978_rs12747548:7744856:T:C	ENSG00000269978	7684796	rs12747548:7744856:T:C	TRUE	FALSE	FALSE	FALSE
chr1	RP11-338N10.1_ENSG00000270171_rs77721345:7748009:C:T	ENSG00000270171	7687949	rs77721345:7748009:C:T	TRUE	FALSE	FALSE	FALSE
chr1	RP11-338N10.1_ENSG00000270171_rs9434903:7755254:A:G	ENSG00000270171	7695194	rs9434903:7755254:A:G	TRUE	FALSE	FALSE	FALSE
chr1	RP11-338N10.3_ENSG00000269978_rs4908680:7757998:T:G	ENSG00000269978	7697938	rs4908680:7757998:T:G	TRUE	FALSE	FALSE	FALSE
chr1	RP11-338N10.2_ENSG00000270035_rs1341750:7770419:G:A	ENSG00000270035	7710359	rs1341750:7770419:G:A	TRUE	FALSE	FALSE	FALSE
chr1	RP11-338N10.1_ENSG00000270171_rs2995026:7777415:C:T	ENSG00000270171	7717355	rs2995026:7777415:C:T	TRUE	FALSE	FALSE	FALSE
chr1	RP3-467L1.6_ENSG00000269925_rs707455	ENSG00000269925	7765251	rs707455	TRUE	FALSE	FALSE	FALSE
chr1	VAMP3_ENSG00000049245_rs2153733	ENSG00000049245	7770202	rs2153733	TRUE	FALSE	FALSE	FALSE
chr1	ERRFI1_ENSG00000116285_rs36029078:7931635:AT:A	ENSG00000116285	7871575	rs36029078:7931635:AT:A	FALSE	FALSE	FALSE	FALSE
chr1	PARK7_ENSG00000116288_rs34124834:8028930:T:G	ENSG00000116288	7968870	rs34124834:8028930:T:G	TRUE	FALSE	FALSE	FALSE
chr1	RERE_ENSG00000142599_rs1058790:8413839:A:G	ENSG00000142599	8353779	rs1058790:8413839:A:G	FALSE	FALSE	FALSE	TRUE
chr1	H6PD_ENSG00000049239_rs9435144:9295444:T:C	ENSG00000049239	9235385	rs9435144:9295444:T:C	TRUE	FALSE	FALSE	FALSE
chr1	APITD1_ENSG00000175279_rs70979748:9490821:CT:C	ENSG00000175279	9430762	rs70979748:9490821:CT:C	FALSE	FALSE	FALSE	FALSE
chr1	RP13-392I16.1_ENSG00000235263_rs9430196:9706567:G:A	ENSG00000235263	9646509	rs9430196:9706567:G:A	FALSE	FALSE	FALSE	FALSE
chr1	NMNAT1_ENSG00000173614_rs140532807:9776919:G:A	ENSG00000173614	9716861	rs140532807:9776919:G:A	TRUE	TRUE	FALSE	FALSE
chr1	CLSTN1_ENSG00000171603_rs7526958:9789891:T:C	ENSG00000171603	9729833	rs7526958:9789891:T:C	TRUE	FALSE	FALSE	FALSE
chr1	CLSTN1_ENSG00000171603_rs12725898:9903548:G:T	ENSG00000171603	9843490	rs12725898:9903548:G:T	TRUE	FALSE	FALSE	FALSE
chr1	UBE4B_ENSG00000130939_rs11801988:10153153:A:G	ENSG00000130939	10093095	rs11801988:10153153:A:G	TRUE	FALSE	FALSE	FALSE
chr1	RBP7_ENSG00000162444_rs34277013:10227032:A:C	ENSG00000162444	10166974	rs34277013:10227032:A:C	TRUE	FALSE	FALSE	FALSE
chr1	KIF1B_ENSG00000054523_rs71583845:10255824:C:CT	ENSG00000054523	10195766	rs71583845:10255824:C:CT	TRUE	FALSE	FALSE	FALSE
chr1	APITD1_ENSG00000175279_rs70997231:10487828:A:AT	ENSG00000175279	10427771	rs70997231:10487828:A:AT	TRUE	FALSE	FALSE	FALSE
chr1	DFFA_ENSG00000160049_rs58692231:10502148:GA:G	ENSG00000160049	10442091	rs58692231:10502148:GA:G	FALSE	FALSE	FALSE	FALSE
chr1	PEX14_ENSG00000142655_rs2480777:10597551:C:T	ENSG00000142655	10537494	rs2480777:10597551:C:T	TRUE	FALSE	FALSE	FALSE
chr1	RP4-635E18.8_ENSG00000271895_rs201442337:11069138:G:GGCTCACTGCAACCTCT	ENSG00000271895	11009081	rs201442337:11069138:G:GGCTCACTGCAACCTCT	FALSE	FALSE	FALSE	FALSE
chr1	EXOSC10_ENSG00000171824_rs2791642:11117536:A:T	ENSG00000171824	11057479	rs2791642:11117536:A:T	TRUE	FALSE	FALSE	FALSE
chr1	MTOR_ENSG00000198793_rs12089366:11220187:C:T	ENSG00000198793	11160130	rs12089366:11220187:C:T	TRUE	FALSE	FALSE	FALSE
chr1	RP4-635E18.7_ENSG00000226849_rs77115737:11383216:C:G	ENSG00000226849	11323159	rs77115737:11383216:C:G	TRUE	FALSE	FALSE	FALSE
chr1	DISP3_ENSG00000204624_rs3124627:11508016:G:A	ENSG00000204624	11447959	rs3124627:11508016:G:A	TRUE	FALSE	FALSE	FALSE
chr1	NPPA-AS1_ENSG00000242349_rs11559040:11848139:G:A	ENSG00000242349	11788082	rs11559040:11848139:G:A	FALSE	FALSE	FALSE	FALSE
chr1	MTHFR_ENSG00000177000_rs1476413	ENSG00000177000	11792243	rs1476413	TRUE	FALSE	FALSE	FALSE
chr1	NPPA-AS1_ENSG00000242349_rs198361:11905633:T:C	ENSG00000242349	11845576	rs198361:11905633:T:C	FALSE	FALSE	FALSE	FALSE
chr1	NPPA-AS1_ENSG00000242349_rs11803049:11928895:G:A	ENSG00000242349	11868838	rs11803049:11928895:G:A	FALSE	FALSE	FALSE	FALSE
chr1	PLOD1_ENSG00000083444_rs2180180:12019369:C:T	ENSG00000083444	11959312	rs2180180:12019369:C:T	TRUE	FALSE	FALSE	FALSE
chr1	MFN2_ENSG00000116688_rs2236057	ENSG00000116688	12002148	rs2236057	TRUE	TRUE	FALSE	FALSE
chr1	LRRC38_ENSG00000162494_rs12036737:13793033:T:G	ENSG00000162494	13466565	rs12036737:13793033:T:G	TRUE	FALSE	FALSE	FALSE
chr1	PDPN_ENSG00000162493_rs99382:13907413:A:G	ENSG00000162493	13580918	rs99382:13907413:A:G	TRUE	FALSE	FALSE	FALSE
chr1	PRDM2_ENSG00000116731_rs1203690:14162023:T:G	ENSG00000116731	13835528	rs1203690:14162023:T:G	TRUE	FALSE	FALSE	FALSE
chr1	PDPN_ENSG00000162493_1:14348448:C:CT	ENSG00000162493	14021953	1:14348448:C:CT	TRUE	FALSE	FALSE	FALSE
chr1	CASP9_ENSG00000132906_rs59451051:15856841:C:CA	ENSG00000132906	15530346	rs59451051:15856841:C:CA	TRUE	FALSE	FALSE	FALSE
chr1	DNAJC16_ENSG00000116138_exm19700	ENSG00000116138	15578868	exm19700	TRUE	FALSE	FALSE	FALSE
chr1	DNAJC16_ENSG00000116138_rs10927823:15993603:G:A	ENSG00000116138	15667108	rs10927823:15993603:G:A	TRUE	FALSE	FALSE	FALSE
chr1	SLC25A34_ENSG00000162461_rs1108185:16064144:A:G	ENSG00000162461	15737649	rs1108185:16064144:A:G	TRUE	FALSE	FALSE	FALSE
chr1	SLC25A34_ENSG00000162461_rs79757554:16067710:C:T	ENSG00000162461	15741215	rs79757554:16067710:C:T	TRUE	FALSE	FALSE	FALSE
chr1	FBLIM1_ENSG00000162458_rs72506929:16103182:A:AC	ENSG00000162458	15776687	rs72506929:16103182:A:AC	FALSE	FALSE	FALSE	FALSE
chr1	FLJ37453_ENSG00000179743_rs4661654:16136108:A:G	ENSG00000179743	15809613	rs4661654:16136108:A:G	TRUE	FALSE	FALSE	FALSE
chr1	FLJ37453_ENSG00000179743_rs145975262:16155230:AAAAAC:A	ENSG00000179743	15828735	rs145975262:16155230:AAAAAC:A	TRUE	FALSE	FALSE	FALSE
chr1	UQCRHL_ENSG00000233954_rs10927884:16328453:A:G	ENSG00000233954	16001958	rs10927884:16328453:A:G	TRUE	FALSE	FALSE	FALSE
chr1	CLCNKB_ENSG00000184908_rs61771057:16350692:G:C	ENSG00000184908	16024197	rs61771057:16350692:G:C	TRUE	FALSE	FALSE	FALSE
chr1	HSPB7_ENSG00000173641_rs71631761:16364548:C:G	ENSG00000173641	16038053	rs71631761:16364548:C:G	TRUE	FALSE	FALSE	FALSE
chr1	CLCNKA_ENSG00000186510_rs58668677:16364622:G:A	ENSG00000186510	16038127	rs58668677:16364622:G:A	TRUE	FALSE	FALSE	FALSE
chr1	HSPB7_ENSG00000173641_rs9442232:16386846:G:A	ENSG00000173641	16060351	rs9442232:16386846:G:A	FALSE	FALSE	FALSE	FALSE
chr1	ARHGEF19_ENSG00000142632_rs71574166:16533830:AATTC:A	ENSG00000142632	16207335	rs71574166:16533830:AATTC:A	TRUE	FALSE	FALSE	FALSE
chr1	FBXO42_ENSG00000037637_rs41269189:16555105:C:T	ENSG00000037637	16228610	rs41269189:16555105:C:T	TRUE	FALSE	FALSE	FALSE
chr1	CROCCP2_ENSG00000215908_1:16685088:T:TTTTA	ENSG00000215908	16358593	1:16685088:T:TTTTA	FALSE	FALSE	FALSE	FALSE
chr1	FBXO42_ENSG00000037637_rs681104:16734627:A:G	ENSG00000037637	16408132	rs681104:16734627:A:G	TRUE	FALSE	FALSE	FALSE
chr1	RP4-798A10.2_ENSG00000226029_rs279788:16782995:C:T	ENSG00000226029	16456500	rs279788:16782995:C:T	TRUE	FALSE	FALSE	FALSE
chr1	NECAP2_ENSG00000157191_rs3072447:16795169:C:CTG	ENSG00000157191	16468674	rs3072447:16795169:C:CTG	TRUE	FALSE	FALSE	FALSE
chr1	RP4-798A10.2_ENSG00000226029_rs12093260:16806925:A:G	ENSG00000226029	16480430	rs12093260:16806925:A:G	TRUE	FALSE	FALSE	FALSE
chr1	RP5-875O13.7_ENSG00000280114_rs28507748:16836801:A:T	ENSG00000280114	16510306	rs28507748:16836801:A:T	FALSE	FALSE	FALSE	FALSE
chr1	ESPNP_ENSG00000268869_rs10907231:16851440:C:T	ENSG00000268869	16524945	rs10907231:16851440:C:T	FALSE	FALSE	FALSE	FALSE
chr1	CROCCP3_ENSG00000080947_rs28673857:16854366:C:T	ENSG00000080947	16527871	rs28673857:16854366:C:T	TRUE	FALSE	FALSE	FALSE
chr1	ESPNP_ENSG00000268869_rs2991726:16861562:A:C	ENSG00000268869	16535067	rs2991726:16861562:A:C	FALSE	FALSE	FALSE	FALSE
chr1	CROCC_ENSG00000058453_rs370446226:16885304:AGT:A	ENSG00000058453	16558809	rs370446226:16885304:AGT:A	FALSE	FALSE	FALSE	FALSE
chr1	ATP13A2_ENSG00000159363_rs1765543:16885862:G:T	ENSG00000159363	16559367	rs1765543:16885862:G:T	FALSE	FALSE	FALSE	FALSE
chr1	RP11-108M9.4_ENSG00000238142_rs12142843:16887183:G:A	ENSG00000238142	16560688	rs12142843:16887183:G:A	FALSE	FALSE	FALSE	FALSE
chr1	ESPNP_ENSG00000268869_rs3981774:16916358:G:C	ENSG00000268869	16589863	rs3981774:16916358:G:C	FALSE	FALSE	FALSE	FALSE
chr1	NBPF1_ENSG00000219481_rs61297981:16933623:GAAGAA:G	ENSG00000219481	16607128	rs61297981:16933623:GAAGAA:G	TRUE	FALSE	FALSE	FALSE
chr1	RP4-798A10.2_ENSG00000226029_rs2147037:16940165:C:G	ENSG00000226029	16613670	rs2147037:16940165:C:G	FALSE	FALSE	FALSE	FALSE
chr1	ATP13A2_ENSG00000159363_rs2786808:16942028:G:A	ENSG00000159363	16615533	rs2786808:16942028:G:A	TRUE	FALSE	FALSE	FALSE
chr1	RP4-798A10.7_ENSG00000261135_1:16957486:C:T	ENSG00000261135	16630991	1:16957486:C:T	FALSE	FALSE	FALSE	FALSE
chr1	MST1L_ENSG00000186715_rs201771886:16984010:G:C	ENSG00000186715	16657515	rs201771886:16984010:G:C	TRUE	FALSE	FALSE	FALSE
chr1	RP11-108M9.4_ENSG00000238142_rs201771886:16984010:G:C	ENSG00000238142	16657515	rs201771886:16984010:G:C	TRUE	FALSE	FALSE	FALSE
chr1	RP5-875O13.7_ENSG00000280114_rs1977269	ENSG00000280114	16678355	rs1977269	TRUE	FALSE	FALSE	FALSE
chr1	NBPF1_ENSG00000219481_rs2243658:17031995:G:A	ENSG00000219481	16705500	rs2243658:17031995:G:A	TRUE	FALSE	FALSE	FALSE
chr1	PADI2_ENSG00000117115_rs2419171:17053766:G:A	ENSG00000117115	16727271	rs2419171:17053766:G:A	TRUE	FALSE	FALSE	FALSE
chr1	MST1P2_ENSG00000186301_rs526315:17055497:C:T	ENSG00000186301	16729002	rs526315:17055497:C:T	TRUE	FALSE	FALSE	FALSE
chr1	RP4-798A10.7_ENSG00000261135_rs61769742:17087841:T:C	ENSG00000261135	16761346	rs61769742:17087841:T:C	FALSE	FALSE	FALSE	FALSE
chr1	CROCCP2_ENSG00000215908_rs67484375:17221878:TC:T	ENSG00000215908	16895383	rs67484375:17221878:TC:T	TRUE	FALSE	FALSE	FALSE
chr1	CROCCP2_ENSG00000215908_1:17224847:A:G	ENSG00000215908	16898352	1:17224847:A:G	TRUE	FALSE	FALSE	FALSE
chr1	CROCC_ENSG00000058453_rs11584240:17231692:G:A	ENSG00000058453	16905197	rs11584240:17231692:G:A	TRUE	FALSE	FALSE	FALSE
chr1	NBPF1_ENSG00000219481_rs11588350:17231788:C:T	ENSG00000219481	16905293	rs11588350:17231788:C:T	TRUE	FALSE	FALSE	FALSE
chr1	RP11-108M9.4_ENSG00000238142_rs35966608:17237071:A:G	ENSG00000238142	16910576	rs35966608:17237071:A:G	TRUE	FALSE	FALSE	FALSE
chr1	RP11-108M9.4_ENSG00000238142_rs11203396:17237828:A:G	ENSG00000238142	16911333	rs11203396:17237828:A:G	TRUE	FALSE	FALSE	FALSE
chr1	RP11-108M9.4_ENSG00000238142_rs55667815:17255938:TC:T	ENSG00000238142	16929443	rs55667815:17255938:TC:T	TRUE	FALSE	FALSE	FALSE
chr1	MST1L_ENSG00000186715_rs9435731:17306029:C:A	ENSG00000186715	16979534	rs9435731:17306029:C:A	TRUE	FALSE	FALSE	FALSE
chr1	MST1L_ENSG00000186715_rs181809608:17332500:C:T	ENSG00000186715	17006005	rs181809608:17332500:C:T	TRUE	FALSE	FALSE	FALSE
chr1	MST1P2_ENSG00000186301_rs35496797:17336545:G:C	ENSG00000186301	17010050	rs35496797:17336545:G:C	TRUE	FALSE	FALSE	FALSE
chr1	SDHB_ENSG00000117118_rs12142244:17350931:G:A	ENSG00000117118	17024436	rs12142244:17350931:G:A	TRUE	FALSE	FALSE	FALSE
chr1	PADI2_ENSG00000117115_rs2746482:17465937:A:G	ENSG00000117115	17139442	rs2746482:17465937:A:G	TRUE	FALSE	FALSE	FALSE
chr1	PADI1_ENSG00000142623_rs2977227	ENSG00000142623	17249833	rs2977227	TRUE	FALSE	FALSE	FALSE
chr1	ARHGEF10L_ENSG00000074964_rs6668260:17867479:T:C	ENSG00000074964	17540984	rs6668260:17867479:T:C	TRUE	FALSE	FALSE	FALSE
chr1	IGSF21_ENSG00000117154_rs12023252:18349019:G:T	ENSG00000117154	18022525	rs12023252:18349019:G:T	TRUE	FALSE	FALSE	FALSE
chr1	IGSF21_ENSG00000117154_rs12759956:18432831:T:A	ENSG00000117154	18106337	rs12759956:18432831:T:A	TRUE	FALSE	FALSE	FALSE
chr1	ARHGEF10L_ENSG00000074964_rs10157701:18438930:C:T	ENSG00000074964	18112436	rs10157701:18438930:C:T	TRUE	FALSE	FALSE	FALSE
chr1	IFFO2_ENSG00000169991_rs140029054:19071190:G:A	ENSG00000169991	18744696	rs140029054:19071190:G:A	FALSE	FALSE	FALSE	FALSE
chr1	EMC1_ENSG00000127463_rs34082937:19417590:CA:C	ENSG00000127463	19091096	rs34082937:19417590:CA:C	TRUE	TRUE	FALSE	FALSE
chr1	RP5-1126H10.2_ENSG00000272084_rs17397875:19530224:G:T	ENSG00000272084	19203730	rs17397875:19530224:G:T	TRUE	FALSE	FALSE	FALSE
chr1	EMC1_ENSG00000127463_rs2073104:19564650:C:G	ENSG00000127463	19238156	rs2073104:19564650:C:G	TRUE	TRUE	FALSE	FALSE
chr1	MRTO4_ENSG00000053372_rs2103718:19588061:A:G	ENSG00000053372	19261567	rs2103718:19588061:A:G	FALSE	FALSE	FALSE	FALSE
chr1	AKR7L_ENSG00000211454_rs2103718:19588061:A:G	ENSG00000211454	19261567	rs2103718:19588061:A:G	FALSE	FALSE	FALSE	FALSE
chr1	CAPZB_ENSG00000077549_rs1738025:19609254:T:C	ENSG00000077549	19282760	rs1738025:19609254:T:C	FALSE	FALSE	FALSE	FALSE
chr1	AKR7A2_ENSG00000053371_rs2227295:19638309:A:G	ENSG00000053371	19311815	rs2227295:19638309:A:G	TRUE	FALSE	FALSE	FALSE
chr1	PQLC2_ENSG00000040487_rs477812:19648143:A:C	ENSG00000040487	19321649	rs477812:19648143:A:C	TRUE	FALSE	FALSE	FALSE
chr1	NBL1_ENSG00000158747_rs2294629:19943823:C:A	ENSG00000158747	19617329	rs2294629:19943823:C:A	TRUE	FALSE	FALSE	FALSE
chr1	MINOS1_ENSG00000173436_rs728611:19948507:A:G	ENSG00000173436	19622013	rs728611:19948507:A:G	TRUE	FALSE	FALSE	FALSE
chr1	OTUD3_ENSG00000169914_rs190202032:20199248:T:C	ENSG00000169914	19872755	rs190202032:20199248:T:C	TRUE	FALSE	FALSE	FALSE
chr1	VWA5B1_ENSG00000158816_rs10737446:20542393:A:G	ENSG00000158816	20215900	rs10737446:20542393:A:G	TRUE	FALSE	FALSE	FALSE
chr1	CAMK2N1_ENSG00000162545_rs10737446:20542393:A:G	ENSG00000162545	20215900	rs10737446:20542393:A:G	TRUE	FALSE	FALSE	FALSE
chr1	VWA5B1_ENSG00000158816_rs10546611:20634739:CAA:C	ENSG00000158816	20308246	rs10546611:20634739:CAA:C	TRUE	FALSE	FALSE	FALSE
chr1	CAMK2N1_ENSG00000162545_rs12566008:20688550:T:C	ENSG00000162545	20362057	rs12566008:20688550:T:C	TRUE	FALSE	FALSE	FALSE
chr1	MUL1_ENSG00000090432_rs3831949:20826782:CCT:C	ENSG00000090432	20500289	rs3831949:20826782:CCT:C	TRUE	FALSE	FALSE	FALSE
chr1	PINK1_ENSG00000158828_rs7520498:20949628:C:T	ENSG00000158828	20623135	rs7520498:20949628:C:T	FALSE	FALSE	FALSE	FALSE
chr1	PINK1-AS_ENSG00000117242_rs671312:20976212:C:T	ENSG00000117242	20649719	rs671312:20976212:C:T	FALSE	FALSE	FALSE	FALSE
chr1	DDOST_ENSG00000244038_rs623817	ENSG00000244038	20659585	rs623817	FALSE	FALSE	FALSE	FALSE
chr1	CAMK2N1_ENSG00000162545_rs138931771:21353895:A:G	ENSG00000162545	21027402	rs138931771:21353895:A:G	FALSE	FALSE	FALSE	FALSE
chr1	EIF4G3_ENSG00000075151_rs12125335:21385436:T:C	ENSG00000075151	21058943	rs12125335:21385436:T:C	TRUE	FALSE	FALSE	FALSE
chr1	NBPF3_ENSG00000142794_rs12071022:21730363:G:A	ENSG00000142794	21403870	rs12071022:21730363:G:A	FALSE	FALSE	FALSE	FALSE
chr1	NBPF3_ENSG00000142794_rs6426709:21790941:A:G	ENSG00000142794	21464448	rs6426709:21790941:A:G	FALSE	FALSE	FALSE	FALSE
chr1	NBPF3_ENSG00000142794_rs139628507:21861788:C:A	ENSG00000142794	21535295	rs139628507:21861788:C:A	FALSE	FALSE	FALSE	FALSE
chr1	ALPL_ENSG00000162551_rs1256344:21874042:C:G	ENSG00000162551	21547549	rs1256344:21874042:C:G	TRUE	FALSE	FALSE	FALSE
chr1	ALPL_ENSG00000162551_rs201529102:21899400:A:G	ENSG00000162551	21572907	rs201529102:21899400:A:G	TRUE	FALSE	FALSE	FALSE
chr1	USP48_ENSG00000090686_rs7519675:22106875:A:G	ENSG00000090686	21780382	rs7519675:22106875:A:G	TRUE	FALSE	FALSE	FALSE
chr1	USP48_ENSG00000090686_rs139260796:22113900:G:A	ENSG00000090686	21787407	rs139260796:22113900:G:A	TRUE	FALSE	FALSE	FALSE
chr1	ZBTB40_ENSG00000184677_rs7414984:22136402:A:G	ENSG00000184677	21809909	rs7414984:22136402:A:G	FALSE	FALSE	FALSE	FALSE
chr1	HSPG2_ENSG00000142798_rs71698642:22249534:ATT:A	ENSG00000142798	21923041	rs71698642:22249534:ATT:A	TRUE	FALSE	FALSE	FALSE
chr1	LINC00339_ENSG00000218510_rs2473295	ENSG00000218510	22028373	rs2473295	FALSE	FALSE	FALSE	FALSE
chr1	LINC00339_ENSG00000218510_rs34108012:22500688:G:A	ENSG00000218510	22174195	rs34108012:22500688:G:A	FALSE	FALSE	FALSE	FALSE
chr1	C1QA_ENSG00000173372_rs760916:22616286:T:G	ENSG00000173372	22289793	rs760916:22616286:T:G	FALSE	FALSE	FALSE	FALSE
chr1	EPHA8_ENSG00000070886_rs5773011:22901743:CTTATTA:C	ENSG00000070886	22575250	rs5773011:22901743:CTTATTA:C	TRUE	FALSE	FALSE	FALSE
chr1	EPHA8_ENSG00000070886_rs56044578:22915674:G:A	ENSG00000070886	22589181	rs56044578:22915674:G:A	TRUE	FALSE	FALSE	FALSE
chr1	EPHB2_ENSG00000133216_rs5773024:23151933:CA:C	ENSG00000133216	22825440	rs5773024:23151933:CA:C	TRUE	FALSE	FALSE	FALSE
chr1	LUZP1_ENSG00000169641_rs2235548:23394062:G:A	ENSG00000169641	23067569	rs2235548:23394062:G:A	TRUE	FALSE	FALSE	FALSE
chr1	LUZP1_ENSG00000169641_rs6704440:23513047:C:A	ENSG00000169641	23186554	rs6704440:23513047:C:A	TRUE	FALSE	FALSE	FALSE
chr1	ZNF436-AS1_ENSG00000249087_rs57254366:23690536:T:TA	ENSG00000249087	23364043	rs57254366:23690536:T:TA	TRUE	FALSE	FALSE	FALSE
chr1	TCEA3_ENSG00000204219_rs10917373:23691745:C:T	ENSG00000204219	23365252	rs10917373:23691745:C:T	FALSE	FALSE	FALSE	FALSE
chr1	ZNF436_ENSG00000125945_rs4649024:23701583:C:T	ENSG00000125945	23375090	rs4649024:23701583:C:T	TRUE	FALSE	FALSE	FALSE
chr1	TCEA3_ENSG00000204219_rs946266:23721847:C:T	ENSG00000204219	23395354	rs946266:23721847:C:T	FALSE	FALSE	FALSE	FALSE
chr1	TCEA3_ENSG00000204219_rs36007732:23775548:GTC:G	ENSG00000204219	23449055	rs36007732:23775548:GTC:G	FALSE	FALSE	FALSE	FALSE
chr1	ASAP3_ENSG00000088280_rs1555024:23786203:C:T	ENSG00000088280	23459710	rs1555024:23786203:C:T	FALSE	FALSE	FALSE	FALSE
chr1	HMGCL_ENSG00000117305_rs71026630:24173832:C:CT	ENSG00000117305	23847342	rs71026630:24173832:C:CT	FALSE	FALSE	FALSE	FALSE
chr1	FUCA1_ENSG00000179163_rs3003622:24195249:A:G	ENSG00000179163	23868759	rs3003622:24195249:A:G	FALSE	FALSE	FALSE	FALSE
chr1	RP11-293P20.2_ENSG00000225315_rs141706215:24198566:T:C	ENSG00000225315	23872076	rs141706215:24198566:T:C	FALSE	FALSE	FALSE	FALSE
chr1	PITHD1_ENSG00000057757_rs7516774:24203848:G:A	ENSG00000057757	23877358	rs7516774:24203848:G:A	FALSE	FALSE	FALSE	FALSE
chr1	PNRC2_ENSG00000189266_rs75910560:24322001:A:C	ENSG00000189266	23995511	rs75910560:24322001:A:C	FALSE	FALSE	FALSE	FALSE
chr1	MYOM3_ENSG00000142661_rs150168397:24393807:T:C	ENSG00000142661	24067317	rs150168397:24393807:T:C	TRUE	FALSE	FALSE	FALSE
chr1	RP11-293P20.2_ENSG00000225315_rs3923546:24414077:T:C	ENSG00000225315	24087587	rs3923546:24414077:T:C	FALSE	FALSE	FALSE	FALSE
chr1	IL22RA1_ENSG00000142677_rs16829225:24470393:C:T	ENSG00000142677	24143903	rs16829225:24470393:C:T	TRUE	FALSE	FALSE	FALSE
chr1	IFNLR1_ENSG00000185436_rs12094257:24513608:C:T	ENSG00000185436	24187118	rs12094257:24513608:C:T	TRUE	FALSE	FALSE	FALSE
chr1	STPG1_ENSG00000001460_rs11446442:24677898:G:GT	ENSG00000001460	24351408	rs11446442:24677898:G:GT	TRUE	FALSE	FALSE	FALSE
chr1	STPG1_ENSG00000001460_rs10708610:24765378:TA:T	ENSG00000001460	24438888	rs10708610:24765378:TA:T	TRUE	FALSE	FALSE	FALSE
chr1	NIPAL3_ENSG00000001461_rs195730:24799552:G:C	ENSG00000001461	24473062	rs195730:24799552:G:C	TRUE	FALSE	FALSE	FALSE
chr1	RCAN3_ENSG00000117602_rs195709:24816729:T:C	ENSG00000117602	24490239	rs195709:24816729:T:C	TRUE	FALSE	FALSE	FALSE
chr1	RCAN3_ENSG00000117602_rs55684532:24861105:G:GA	ENSG00000117602	24534615	rs55684532:24861105:G:GA	TRUE	FALSE	FALSE	FALSE
chr1	IFNLR1_ENSG00000185436_rs12069273:24878789:T:C	ENSG00000185436	24552298	rs12069273:24878789:T:C	TRUE	FALSE	FALSE	FALSE
chr1	NCMAP_ENSG00000184454_rs139523965:24881779:AAAT:A	ENSG00000184454	24555288	rs139523965:24881779:AAAT:A	TRUE	FALSE	FALSE	FALSE
chr1	NCMAP_ENSG00000184454_rs4648999:24914032:A:T	ENSG00000184454	24587541	rs4648999:24914032:A:T	TRUE	FALSE	FALSE	FALSE
chr1	SYF2_ENSG00000117614_rs11581519:25011209:T:C	ENSG00000117614	24684718	rs11581519:25011209:T:C	FALSE	FALSE	FALSE	FALSE
chr1	RP11-293P20.2_ENSG00000225315_1:25060471:CTT:C	ENSG00000225315	24733980	1:25060471:CTT:C	FALSE	FALSE	FALSE	FALSE
chr1	CLIC4_ENSG00000169504_1:25077698:CTTT:C	ENSG00000169504	24751207	1:25077698:CTTT:C	TRUE	FALSE	FALSE	FALSE
chr1	TMEM50A_ENSG00000183726_rs190056379:25621980:C:T	ENSG00000183726	25295489	rs190056379:25621980:C:T	FALSE	FALSE	FALSE	FALSE
chr1	RHCE_ENSG00000188672_rs760938:25715885:C:A	ENSG00000188672	25389394	rs760938:25715885:C:A	TRUE	FALSE	FALSE	FALSE
chr1	TMEM57_ENSG00000204178_rs66898111:25823871:C:CA	ENSG00000204178	25497380	rs66898111:25823871:C:CA	TRUE	FALSE	FALSE	FALSE
chr1	MTFR1L_ENSG00000117640_rs2565032:26174128:G:T	ENSG00000117640	25847637	rs2565032:26174128:G:T	FALSE	FALSE	FALSE	FALSE
chr1	SEPN1_ENSG00000162430_rs807067:26197063:C:T	ENSG00000162430	25870572	rs807067:26197063:C:T	FALSE	FALSE	FALSE	FALSE
chr1	EXTL1_ENSG00000158008_rs58286202:26339903:G:A	ENSG00000158008	26013412	rs58286202:26339903:G:A	FALSE	FALSE	FALSE	FALSE
chr1	PAFAH2_ENSG00000158006_rs3008244:26344477:G:A	ENSG00000158006	26017986	rs3008244:26344477:G:A	FALSE	FALSE	FALSE	FALSE
chr1	PAQR7_ENSG00000182749_rs6669918:26427055:A:C	ENSG00000182749	26100564	rs6669918:26427055:A:C	FALSE	FALSE	FALSE	FALSE
chr1	CNKSR1_ENSG00000142675_rs8768:26497340:A:C	ENSG00000142675	26170849	rs8768:26497340:A:C	TRUE	FALSE	FALSE	FALSE
chr1	RP11-96L14.7_ENSG00000236782_rs2802344:26501149:T:C	ENSG00000236782	26174658	rs2802344:26501149:T:C	TRUE	FALSE	FALSE	FALSE
chr1	ZNF593_ENSG00000142684_rs6700024:26526554:G:A	ENSG00000142684	26200063	rs6700024:26526554:G:A	TRUE	FALSE	FALSE	FALSE
chr1	UBXN11_ENSG00000158062_rs67397788:26534268:AAAAG:A	ENSG00000158062	26207777	rs67397788:26534268:AAAAG:A	TRUE	FALSE	FALSE	FALSE
chr1	RP11-231P20.2_ENSG00000236155_rs10493028:26552921:T:C	ENSG00000236155	26226430	rs10493028:26552921:T:C	TRUE	FALSE	FALSE	FALSE
chr1	CEP85_ENSG00000130695_rs146201400:26645955:G:GA	ENSG00000130695	26319464	rs146201400:26645955:G:GA	TRUE	FALSE	FALSE	FALSE
chr1	CEP85_ENSG00000130695_rs12410600:26661402:G:C	ENSG00000130695	26334911	rs12410600:26661402:G:C	TRUE	FALSE	FALSE	FALSE
chr1	DHDDS_ENSG00000117682_rs1002488:26865922:G:A	ENSG00000117682	26539431	rs1002488:26865922:G:A	FALSE	TRUE	FALSE	FALSE
chr1	HMGN2_ENSG00000198830_rs76288018:26884659:C:T	ENSG00000198830	26558168	rs76288018:26884659:C:T	TRUE	FALSE	FALSE	FALSE
chr1	PIGV_ENSG00000060642_rs34397747:27092322:T:C	ENSG00000060642	26765831	rs34397747:27092322:T:C	TRUE	FALSE	FALSE	FALSE
chr1	NUDC_ENSG00000090273_rs78128878:27220625:T:C	ENSG00000090273	26894134	rs78128878:27220625:T:C	FALSE	FALSE	FALSE	FALSE
chr1	RP5-968P14.2_ENSG00000260063_rs59479684:27255904:CA:C	ENSG00000260063	26929413	rs59479684:27255904:CA:C	FALSE	FALSE	FALSE	FALSE
chr1	WDTC1_ENSG00000142784_rs116341923:27365710:A:G	ENSG00000142784	27039219	rs116341923:27365710:A:G	TRUE	FALSE	FALSE	FALSE
chr1	TMEM222_ENSG00000186501_rs148168271:27531570:G:A	ENSG00000186501	27205079	rs148168271:27531570:G:A	TRUE	FALSE	FALSE	FALSE
chr1	SESN2_ENSG00000130766_rs5002223:27963255:A:T	ENSG00000130766	27636744	rs5002223:27963255:A:T	FALSE	FALSE	FALSE	FALSE
chr1	ZDHHC18_ENSG00000204160_rs145044622:27999953:A:ATC	ENSG00000204160	27673442	rs145044622:27999953:A:ATC	FALSE	FALSE	FALSE	FALSE
chr1	SNHG3_ENSG00000242125_rs11580653:28219266:C:T	ENSG00000242125	27892755	rs11580653:28219266:C:T	FALSE	FALSE	FALSE	FALSE
chr1	RPA2_ENSG00000117748_rs17185038:28219658:C:G	ENSG00000117748	27893147	rs17185038:28219658:C:G	TRUE	FALSE	FALSE	FALSE
chr1	EYA3_ENSG00000158161_rs10902684	ENSG00000158161	28050542	rs10902684	TRUE	FALSE	FALSE	FALSE
chr1	PTAFR_ENSG00000169403_rs111636511:28560651:G:GGTTTT	ENSG00000169403	28234140	rs111636511:28560651:G:GGTTTT	FALSE	FALSE	FALSE	FALSE
chr1	ATPIF1_ENSG00000130770_rs113208687:28565867:T:TA	ENSG00000130770	28239356	rs113208687:28565867:T:TA	TRUE	FALSE	FALSE	FALSE
chr1	RP5-1092A3.4_ENSG00000270605_rs479144:28574356:A:C	ENSG00000270605	28247845	rs479144:28574356:A:C	TRUE	FALSE	FALSE	FALSE
chr1	DNAJC8_ENSG00000126698_rs11805172:28581064:A:G	ENSG00000126698	28254553	rs11805172:28581064:A:G	TRUE	FALSE	FALSE	FALSE
chr1	SNHG12_ENSG00000197989_1:28584353:TAAAAAAAA:T	ENSG00000197989	28257842	1:28584353:TAAAAAAAA:T	TRUE	FALSE	FALSE	FALSE
chr1	ATPIF1_ENSG00000130770_rs7556668:28617464:A:G	ENSG00000130770	28290953	rs7556668:28617464:A:G	TRUE	FALSE	FALSE	FALSE
chr1	SESN2_ENSG00000130766_rs12132464:28627526:C:T	ENSG00000130766	28301015	rs12132464:28627526:C:T	TRUE	FALSE	FALSE	FALSE
chr1	PHACTR4_ENSG00000204138_rs60645402:28690475:AT:A	ENSG00000204138	28363964	rs60645402:28690475:AT:A	TRUE	FALSE	FALSE	FALSE
chr1	TRNAU1AP_ENSG00000180098_rs7415686:28892965:C:T	ENSG00000180098	28566453	rs7415686:28892965:C:T	TRUE	FALSE	FALSE	FALSE
chr1	OPRD1_ENSG00000116329_rs204047:29145124:G:T	ENSG00000116329	28818612	rs204047:29145124:G:T	TRUE	FALSE	FALSE	FALSE
chr1	OPRD1_ENSG00000116329_rs375167669:29173404:T:C	ENSG00000116329	28846892	rs375167669:29173404:T:C	TRUE	FALSE	FALSE	FALSE
chr1	MECR_ENSG00000116353_rs55747231:29223337:C:CAGTG	ENSG00000116353	28896825	rs55747231:29223337:C:CAGTG	FALSE	FALSE	FALSE	FALSE
chr1	MED18_ENSG00000130772_rs145850575:29536018:CAG:C	ENSG00000130772	29209506	rs145850575:29536018:CAG:C	FALSE	FALSE	FALSE	FALSE
chr1	SDC3_ENSG00000162512_rs76000180:31361796:C:CT	ENSG00000162512	30888949	rs76000180:31361796:C:CT	TRUE	FALSE	FALSE	FALSE
chr1	RP11-490K7.4_ENSG00000229447_rs77686648:31710349:CT:C	ENSG00000229447	31237502	rs77686648:31710349:CT:C	TRUE	FALSE	FALSE	FALSE
chr1	COL16A1_ENSG00000084636_rs6657383:32165059:C:T	ENSG00000084636	31699458	rs6657383:32165059:C:T	TRUE	FALSE	FALSE	FALSE
chr1	HDAC1_ENSG00000116478_rs77626504:32477783:A:G	ENSG00000116478	32012182	rs77626504:32477783:A:G	FALSE	FALSE	FALSE	FALSE
chr1	TMEM234_ENSG00000160055_rs370003341:32581790:CT:C	ENSG00000160055	32116189	rs370003341:32581790:CT:C	FALSE	FALSE	FALSE	FALSE
chr1	EIF3I_ENSG00000084623_1:32589340:TA:T	ENSG00000084623	32123739	1:32589340:TA:T	FALSE	FALSE	FALSE	FALSE
chr1	MTMR9LP_ENSG00000220785_rs2291063:32713199:A:G	ENSG00000220785	32247598	rs2291063:32713199:A:G	FALSE	FALSE	FALSE	FALSE
chr1	FAM229A_ENSG00000225828_rs2273376:32832292:A:G	ENSG00000225828	32366691	rs2273376:32832292:A:G	TRUE	FALSE	FALSE	FALSE
chr1	BSDC1_ENSG00000160058_rs2273376:32832292:A:G	ENSG00000160058	32366691	rs2273376:32832292:A:G	TRUE	FALSE	FALSE	FALSE
chr1	KIAA1522_ENSG00000162522_rs113824192:33287241:C:CT	ENSG00000162522	32821640	rs113824192:33287241:C:CT	FALSE	FALSE	FALSE	FALSE
chr1	S100PBP_ENSG00000116497_rs34595471:33290399:C:CT	ENSG00000116497	32824798	rs34595471:33290399:C:CT	FALSE	FALSE	FALSE	FALSE
chr1	FNDC5_ENSG00000160097_rs11576800:33344978:C:T	ENSG00000160097	32879377	rs11576800:33344978:C:T	FALSE	FALSE	FALSE	FALSE
chr1	HPCA_ENSG00000121905_rs527504:33392427:G:A	ENSG00000121905	32926826	rs527504:33392427:G:A	FALSE	FALSE	FALSE	FALSE
chr1	RNF19B_ENSG00000116514_rs520309:33398256:T:C	ENSG00000116514	32932655	rs520309:33398256:T:C	TRUE	FALSE	FALSE	FALSE
chr1	TMEM54_ENSG00000121900_rs194662:33436799:A:C	ENSG00000121900	32971198	rs194662:33436799:A:C	TRUE	FALSE	FALSE	FALSE
chr1	AK2_ENSG00000004455_1:33456305:CA:C	ENSG00000004455	32990704	1:33456305:CA:C	TRUE	FALSE	FALSE	FALSE
chr1	TRIM62_ENSG00000116525_rs368589779:33813967:T:C	ENSG00000116525	33348366	rs368589779:33813967:T:C	TRUE	FALSE	FALSE	FALSE
chr1	PHC2_ENSG00000134686_rs6663484:33878554:T:G	ENSG00000134686	33412953	rs6663484:33878554:T:G	FALSE	FALSE	FALSE	FALSE
chr1	ZSCAN20_ENSG00000121903_rs12402882:33978546:G:T	ENSG00000121903	33512946	rs12402882:33978546:G:T	FALSE	FALSE	FALSE	FALSE
chr1	TRIM62_ENSG00000116525_rs7511823:33994201:G:A	ENSG00000116525	33528601	rs7511823:33994201:G:A	FALSE	FALSE	FALSE	FALSE
chr1	CSMD2_ENSG00000121904_rs4653352:34283024:A:G	ENSG00000121904	33817423	rs4653352:34283024:A:G	TRUE	FALSE	FALSE	FALSE
chr1	RP11-244H3.1_ENSG00000241014_rs12736512:34704485:T:G	ENSG00000241014	34238884	rs12736512:34704485:T:G	FALSE	FALSE	FALSE	FALSE
chr1	KIAA0319L_ENSG00000142687_rs67217142:35893836:AT:A	ENSG00000142687	35428235	rs67217142:35893836:AT:A	TRUE	FALSE	FALSE	FALSE
chr1	KIAA0319L_ENSG00000142687_1:36088525:A:C	ENSG00000142687	35622924	1:36088525:A:C	TRUE	FALSE	FALSE	FALSE
chr1	C1orf216_ENSG00000142686_rs12038463:36210507:C:T	ENSG00000142686	35744906	rs12038463:36210507:C:T	TRUE	FALSE	FALSE	FALSE
chr1	AGO1_ENSG00000092847_rs114705982:36232075:T:C	ENSG00000092847	35766474	rs114705982:36232075:T:C	FALSE	FALSE	FALSE	FALSE
chr1	TRAPPC3_ENSG00000054116_rs184852223:36331583:G:A	ENSG00000054116	35865982	rs184852223:36331583:G:A	FALSE	FALSE	FALSE	TRUE
chr1	COL8A2_ENSG00000171812_rs4381151:36612151:C:G	ENSG00000171812	36146550	rs4381151:36612151:C:G	TRUE	FALSE	FALSE	FALSE
chr1	TRAPPC3_ENSG00000054116_rs5773520:36633897:G:GA	ENSG00000054116	36168296	rs5773520:36633897:G:GA	TRUE	FALSE	FALSE	TRUE
chr1	MAP7D1_ENSG00000116871_rs41267273:36645811:T:G	ENSG00000116871	36180210	rs41267273:36645811:T:G	TRUE	FALSE	FALSE	FALSE
chr1	THRAP3_ENSG00000054118_1:36667684:TA:T	ENSG00000054118	36202083	1:36667684:TA:T	TRUE	FALSE	FALSE	FALSE
chr1	RP11-268J15.5_ENSG00000116883_rs2242428:36752152:C:T	ENSG00000116883	36286551	rs2242428:36752152:C:T	FALSE	FALSE	FALSE	FALSE
chr1	LSM10_ENSG00000181817_rs79251590:36863697:T:C	ENSG00000181817	36398096	rs79251590:36863697:T:C	TRUE	FALSE	FALSE	FALSE
chr1	OSCP1_ENSG00000116885_exm45339	ENSG00000116885	36420516	exm45339	FALSE	FALSE	FALSE	FALSE
chr1	TFAP2E_ENSG00000116819_rs76827316:36983367:A:G	ENSG00000116819	36517766	rs76827316:36983367:A:G	FALSE	FALSE	FALSE	FALSE
chr1	TRAPPC3_ENSG00000054116_rs79315100:36989003:C:T	ENSG00000054116	36523402	rs79315100:36989003:C:T	FALSE	FALSE	FALSE	TRUE
chr1	GRIK3_ENSG00000163873_rs116794299:37411387:G:A	ENSG00000163873	36945786	rs116794299:37411387:G:A	TRUE	FALSE	FALSE	FALSE
chr1	MEAF6_ENSG00000163875_rs12041233:37752707:G:A	ENSG00000163875	37287106	rs12041233:37752707:G:A	TRUE	FALSE	FALSE	FALSE
chr1	LINC01137_ENSG00000233621_rs2811645:37934725:C:T	ENSG00000233621	37469124	rs2811645:37934725:C:T	TRUE	FALSE	FALSE	FALSE
chr1	MEAF6_ENSG00000163875_rs7534923:37998578:C:G	ENSG00000163875	37532977	rs7534923:37998578:C:G	TRUE	FALSE	FALSE	FALSE
chr1	DNALI1_ENSG00000163879_rs7530630:38045274:G:A	ENSG00000163879	37579673	rs7530630:38045274:G:A	TRUE	FALSE	FALSE	FALSE
chr1	GNL2_ENSG00000134697_rs2294875:38052445:C:T	ENSG00000134697	37586844	rs2294875:38052445:C:T	TRUE	FALSE	FALSE	FALSE
chr1	DNALI1_ENSG00000163879_rs36068512:38058597:T:C	ENSG00000163879	37592996	rs36068512:38058597:T:C	TRUE	FALSE	FALSE	FALSE
chr1	C1orf109_ENSG00000116922_rs684260:38148765:A:G	ENSG00000116922	37683093	rs684260:38148765:A:G	TRUE	FALSE	FALSE	FALSE
chr1	EPHA10_ENSG00000183317_rs60525879:38163433:T:C	ENSG00000183317	37697761	rs60525879:38163433:T:C	TRUE	FALSE	FALSE	FALSE
chr1	CDCA8_ENSG00000134690_rs116072013:38175950:C:T	ENSG00000134690	37710278	rs116072013:38175950:C:T	TRUE	FALSE	FALSE	FALSE
chr1	CDCA8_ENSG00000134690_rs55981639:38194230:T:C	ENSG00000134690	37728558	rs55981639:38194230:T:C	TRUE	FALSE	FALSE	FALSE
chr1	EPHA10_ENSG00000183317_rs535394:38223362:T:A	ENSG00000183317	37757690	rs535394:38223362:T:A	TRUE	FALSE	FALSE	FALSE
chr1	MANEAL_ENSG00000185090_rs12118489:38247673:T:G	ENSG00000185090	37782001	rs12118489:38247673:T:G	TRUE	FALSE	FALSE	FALSE
chr1	INPP5B_ENSG00000204084_rs528464:38248588:A:T	ENSG00000204084	37782916	rs528464:38248588:A:T	TRUE	FALSE	FALSE	FALSE
chr1	INPP5B_ENSG00000204084_rs112178864:38267002:C:T	ENSG00000204084	37801330	rs112178864:38267002:C:T	TRUE	FALSE	FALSE	FALSE
chr1	NDUFS5_ENSG00000168653_rs76309714:38811032:G:A	ENSG00000168653	38345360	rs76309714:38811032:G:A	FALSE	FALSE	FALSE	FALSE
chr1	NDUFS5_ENSG00000168653_rs4660446:39438889:T:C	ENSG00000168653	38973217	rs4660446:39438889:T:C	FALSE	FALSE	FALSE	FALSE
chr1	NDUFS5_ENSG00000168653_rs10888650	ENSG00000168653	39041489	rs10888650	FALSE	FALSE	FALSE	FALSE
chr1	PPIEL_ENSG00000243970_rs148181683:39629008:G:C	ENSG00000243970	39163336	rs148181683:39629008:G:C	TRUE	FALSE	FALSE	FALSE
chr1	PABPC4_ENSG00000090621_rs17568616:39682662:A:T	ENSG00000090621	39216990	rs17568616:39682662:A:T	TRUE	FALSE	FALSE	FALSE
chr1	RP11-69E11.4_ENSG00000182109_rs79473113:40020020:C:A	ENSG00000182109	39554348	rs79473113:40020020:C:A	FALSE	FALSE	FALSE	FALSE
chr1	HEYL_ENSG00000163909_rs6690939:40151810:T:G	ENSG00000163909	39686138	rs6690939:40151810:T:G	TRUE	FALSE	FALSE	FALSE
chr1	HPCAL4_ENSG00000116983_rs6690939:40151810:T:G	ENSG00000116983	39686138	rs6690939:40151810:T:G	TRUE	FALSE	FALSE	FALSE
chr1	NFYC_ENSG00000066136_rs61779793:40193589:C:T	ENSG00000066136	39727917	rs61779793:40193589:C:T	FALSE	FALSE	FALSE	FALSE
chr1	PPIE_ENSG00000084072_rs11206754:40216234:A:G	ENSG00000084072	39750562	rs11206754:40216234:A:G	TRUE	FALSE	FALSE	FALSE
chr1	SMAP2_ENSG00000084070_rs114826687:40228667:G:A	ENSG00000084070	39762995	rs114826687:40228667:G:A	FALSE	FALSE	FALSE	FALSE
chr1	TRIT1_ENSG00000043514_rs12125901:40321194:T:C	ENSG00000043514	39855522	rs12125901:40321194:T:C	TRUE	FALSE	FALSE	FALSE
chr1	TRIT1_ENSG00000043514_rs5773680:40351244:CT:C	ENSG00000043514	39885572	rs5773680:40351244:CT:C	TRUE	FALSE	FALSE	FALSE
chr1	MFSD2A_ENSG00000168389_rs3131704:40418589:A:G	ENSG00000168389	39952917	rs3131704:40418589:A:G	TRUE	FALSE	FALSE	FALSE
chr1	CAP1_ENSG00000131236_rs201693731:40495101:C:A	ENSG00000131236	40029429	rs201693731:40495101:C:A	FALSE	FALSE	FALSE	FALSE
chr1	PPT1_ENSG00000131238_rs3122433:40549673:T:C	ENSG00000131238	40084001	rs3122433:40549673:T:C	TRUE	TRUE	FALSE	FALSE
chr1	COL9A2_ENSG00000049089_rs4660399:40775082:T:G	ENSG00000049089	40309410	rs4660399:40775082:T:G	TRUE	FALSE	FALSE	FALSE
chr1	SMAP2_ENSG00000084070_rs2935888:40876113:A:G	ENSG00000084070	40410441	rs2935888:40876113:A:G	TRUE	FALSE	FALSE	FALSE
chr1	ZFP69_ENSG00000187815_rs3013466:40930549:C:A	ENSG00000187815	40464877	rs3013466:40930549:C:A	FALSE	FALSE	FALSE	FALSE
chr1	ZFP69_ENSG00000187815_rs6600338:40939737:A:C	ENSG00000187815	40474065	rs6600338:40939737:A:C	FALSE	FALSE	FALSE	FALSE
chr1	RP11-656D10.3_ENSG00000238287_rs4660411:40953925:G:A	ENSG00000238287	40488253	rs4660411:40953925:G:A	FALSE	FALSE	FALSE	FALSE
chr1	EXO5_ENSG00000164002_rs6699445:40989620:C:T	ENSG00000164002	40523948	rs6699445:40989620:C:T	FALSE	FALSE	FALSE	FALSE
chr1	RP11-656D10.3_ENSG00000238287_rs16827394:41032715:A:G	ENSG00000238287	40567043	rs16827394:41032715:A:G	FALSE	FALSE	FALSE	FALSE
chr1	NFYC-AS1_ENSG00000272145_rs71060395:41149302:A:AAACT	ENSG00000272145	40683630	rs71060395:41149302:A:AAACT	TRUE	FALSE	FALSE	FALSE
chr1	NFYC_ENSG00000066136_rs6667368:41160559:T:C	ENSG00000066136	40694887	rs6667368:41160559:T:C	TRUE	FALSE	FALSE	FALSE
chr1	KCNQ4_ENSG00000117013_rs60237568:41281059:A:T	ENSG00000117013	40815387	rs60237568:41281059:A:T	TRUE	FALSE	FALSE	FALSE
chr1	ZFP69B_ENSG00000187801_rs55950224:41349646:A:T	ENSG00000187801	40883974	rs55950224:41349646:A:T	FALSE	FALSE	FALSE	FALSE
chr1	CTPS1_ENSG00000171793_rs200019627:41422871:AAAAG:A	ENSG00000171793	40957199	rs200019627:41422871:AAAAG:A	FALSE	FALSE	FALSE	FALSE
chr1	CTPS1_ENSG00000171793_rs12067645	ENSG00000171793	40960192	rs12067645	FALSE	FALSE	FALSE	FALSE
chr1	PPT1_ENSG00000131238_rs61780428:41455602:G:A	ENSG00000131238	40989930	rs61780428:41455602:G:A	FALSE	TRUE	FALSE	FALSE
chr1	FOXO6_ENSG00000204060_rs35147684:41548385:C:T	ENSG00000204060	41082713	rs35147684:41548385:C:T	FALSE	FALSE	FALSE	FALSE
chr1	SLFNL1_ENSG00000171790_rs147196173:41557039:G:A	ENSG00000171790	41091367	rs147196173:41557039:G:A	FALSE	FALSE	FALSE	FALSE
chr1	FOXJ3_ENSG00000198815_rs7547654:41831361:G:C	ENSG00000198815	41365689	rs7547654:41831361:G:C	FALSE	FALSE	FALSE	FALSE
chr1	FOXJ3_ENSG00000198815_rs6684306:42697793:A:G	ENSG00000198815	42232122	rs6684306:42697793:A:G	TRUE	FALSE	FALSE	FALSE
chr1	ZMYND12_ENSG00000066185_rs12568124:42989031:T:C	ENSG00000066185	42523360	rs12568124:42989031:T:C	TRUE	FALSE	FALSE	FALSE
chr1	YBX1_ENSG00000065978_rs199573212:43003819:A:AC	ENSG00000065978	42538148	rs199573212:43003819:A:AC	TRUE	FALSE	FALSE	FALSE
chr1	CCDC30_ENSG00000186409_rs12407041:43081130:C:T	ENSG00000186409	42615459	rs12407041:43081130:C:T	TRUE	FALSE	FALSE	FALSE
chr1	HYI_ENSG00000178922_rs114055669:43156344:A:G	ENSG00000178922	42690673	rs114055669:43156344:A:G	FALSE	FALSE	FALSE	FALSE
chr1	SLC2A1_ENSG00000117394_rs116550328:43169608:C:T	ENSG00000117394	42703937	rs116550328:43169608:C:T	FALSE	FALSE	FALSE	FALSE
chr1	SVBP_ENSG00000177868_rs323720	ENSG00000177868	42805362	rs323720	FALSE	FALSE	FALSE	FALSE
chr1	C1orf50_ENSG00000164008_rs323713:43279132:C:T	ENSG00000164008	42813461	rs323713:43279132:C:T	FALSE	FALSE	FALSE	FALSE
chr1	ERMAP_ENSG00000164010_rs11580112:43298067:T:C	ENSG00000164010	42832396	rs11580112:43298067:T:C	FALSE	FALSE	FALSE	FALSE
chr1	ERMAP_ENSG00000164010_rs12566780:43325418:T:A	ENSG00000164010	42859747	rs12566780:43325418:T:A	FALSE	FALSE	FALSE	FALSE
chr1	SLC2A1-AS1_ENSG00000227533_rs17387775	ENSG00000227533	42950462	rs17387775	TRUE	FALSE	FALSE	FALSE
chr1	SLC2A1-AS1_ENSG00000227533_rs859511:43430260:C:T	ENSG00000227533	42964589	rs859511:43430260:C:T	TRUE	FALSE	FALSE	FALSE
chr1	SLC2A1-AS1_ENSG00000227533_rs7534178:43443005:G:A	ENSG00000227533	42977334	rs7534178:43443005:G:A	TRUE	FALSE	FALSE	FALSE
chr1	ATP6V0B_ENSG00000117410_rs612867:43617327:A:G	ENSG00000117410	43151656	rs612867:43617327:A:G	FALSE	FALSE	FALSE	FALSE
chr1	ZNF691_ENSG00000164011_rs72678390:43642673:A:G	ENSG00000164011	43177002	rs72678390:43642673:A:G	FALSE	FALSE	FALSE	FALSE
chr1	RP11-184I16.4_ENSG00000229444_rs78659074:43740827:G:A	ENSG00000229444	43275156	rs78659074:43740827:G:A	TRUE	FALSE	FALSE	FALSE
chr1	RP11-184I16.4_ENSG00000229444_rs61769029:43771249:C:G	ENSG00000229444	43305578	rs61769029:43771249:C:G	TRUE	FALSE	FALSE	FALSE
chr1	MED8_ENSG00000159479_rs34148772:43820936:C:CT	ENSG00000159479	43355265	rs34148772:43820936:C:CT	TRUE	FALSE	FALSE	FALSE
chr1	SZT2_ENSG00000198198_rs146927083:43855626:G:C	ENSG00000198198	43389955	rs146927083:43855626:G:C	TRUE	FALSE	FALSE	FALSE
chr1	PTPRF_ENSG00000142949_rs77398040:43861086:T:G	ENSG00000142949	43395415	rs77398040:43861086:T:G	TRUE	FALSE	FALSE	FALSE
chr1	HYI_ENSG00000178922_rs2782651:43920686:C:G	ENSG00000178922	43455015	rs2782651:43920686:C:G	TRUE	FALSE	FALSE	FALSE
chr1	ELOVL1_ENSG00000066322_rs2992038:43949718:T:C	ENSG00000066322	43484047	rs2992038:43949718:T:C	TRUE	TRUE	FALSE	FALSE
chr1	PTPRF_ENSG00000142949_rs2367617:43981961:A:G	ENSG00000142949	43516290	rs2367617:43981961:A:G	TRUE	FALSE	FALSE	FALSE
chr1	KDM4A-AS1_ENSG00000236200_rs11210887	ENSG00000236200	43610348	rs11210887	TRUE	FALSE	FALSE	FALSE
chr1	ST3GAL3_ENSG00000126091_rs114361356:44161275:G:A	ENSG00000126091	43695604	rs114361356:44161275:G:A	TRUE	FALSE	FALSE	FALSE
chr1	RP11-184I16.4_ENSG00000229444_rs76760124:44186396:A:G	ENSG00000229444	43720725	rs76760124:44186396:A:G	TRUE	FALSE	FALSE	FALSE
chr1	ST3GAL3_ENSG00000126091_rs12024345:44269187:T:A	ENSG00000126091	43803516	rs12024345:44269187:T:A	TRUE	FALSE	FALSE	FALSE
chr1	RP11-184I16.4_ENSG00000229444_rs74070702:44270561:G:A	ENSG00000229444	43804890	rs74070702:44270561:G:A	TRUE	FALSE	FALSE	FALSE
chr1	CCDC24_ENSG00000159214_rs372453242:44310497:TA:T	ENSG00000159214	43844825	rs372453242:44310497:TA:T	TRUE	FALSE	FALSE	FALSE
chr1	KDM4A_ENSG00000066135_rs114347687:44351251:G:A	ENSG00000066135	43885579	rs114347687:44351251:G:A	TRUE	FALSE	FALSE	FALSE
chr1	KDM4A-AS1_ENSG00000236200_rs114347687:44351251:G:A	ENSG00000236200	43885579	rs114347687:44351251:G:A	TRUE	FALSE	FALSE	FALSE
chr1	ARTN_ENSG00000117407_rs783304:44365457:A:G	ENSG00000117407	43899785	rs783304:44365457:A:G	TRUE	FALSE	FALSE	FALSE
chr1	RP11-7O11.3_ENSG00000237950_rs3791112:44379248:T:G	ENSG00000237950	43913576	rs3791112:44379248:T:G	TRUE	FALSE	FALSE	FALSE
chr1	ATP6V0B_ENSG00000117410_rs3216995:44443874:T:TGAC	ENSG00000117410	43978202	rs3216995:44443874:T:TGAC	TRUE	FALSE	FALSE	FALSE
chr1	IPO13_ENSG00000117408_rs150936757:44444138:C:G	ENSG00000117408	43978466	rs150936757:44444138:C:G	TRUE	FALSE	FALSE	FALSE
chr1	PTPRF_ENSG00000142949_rs201549563:44550599:AG:A	ENSG00000142949	44084927	rs201549563:44550599:AG:A	FALSE	FALSE	FALSE	FALSE
chr1	RPS8_ENSG00000142937_rs1637284:44583230:C:T	ENSG00000142937	44117558	rs1637284:44583230:C:T	FALSE	FALSE	FALSE	FALSE
chr1	RNF220_ENSG00000187147_rs1051648:45116935:C:T	ENSG00000187147	44651263	rs1051648:45116935:C:T	TRUE	FALSE	FALSE	FALSE
chr1	LINC01144_ENSG00000281912_rs56257701:45129904:C:T	ENSG00000281912	44664232	rs56257701:45129904:C:T	FALSE	FALSE	FALSE	FALSE
chr1	C1orf228_ENSG00000198520_rs61789885:45146806:G:A	ENSG00000198520	44681134	rs61789885:45146806:G:A	FALSE	FALSE	FALSE	FALSE
chr1	C1orf228_ENSG00000198520_rs148288916:45254940:GAAAGAA:G	ENSG00000198520	44789268	rs148288916:45254940:GAAAGAA:G	FALSE	FALSE	FALSE	FALSE
chr1	EIF2B3_ENSG00000070785_rs57139686:45304774:G:A	ENSG00000070785	44839102	rs57139686:45304774:G:A	TRUE	FALSE	FALSE	FALSE
chr1	RPS8_ENSG00000142937_rs71653933:45342881:A:C	ENSG00000142937	44877209	rs71653933:45342881:A:C	TRUE	FALSE	FALSE	FALSE
chr1	UROD_ENSG00000126088_rs11211066:45479772:G:T	ENSG00000126088	45014100	rs11211066:45479772:G:T	TRUE	FALSE	FALSE	FALSE
chr1	ZSWIM5_ENSG00000162415_rs72686447:45766922:C:T	ENSG00000162415	45301250	rs72686447:45766922:C:T	TRUE	FALSE	FALSE	FALSE
chr1	BTBD19_ENSG00000222009_rs57535694:45822290:TA:T	ENSG00000222009	45356618	rs57535694:45822290:TA:T	FALSE	FALSE	FALSE	FALSE
chr1	PRDX1_ENSG00000117450_rs77634270:45945753:CAA:C	ENSG00000117450	45480081	rs77634270:45945753:CAA:C	TRUE	FALSE	FALSE	FALSE
chr1	CCDC163P_ENSG00000280670_rs6688516:45985760:G:A	ENSG00000280670	45520088	rs6688516:45985760:G:A	TRUE	FALSE	FALSE	FALSE
chr1	MMACHC_ENSG00000132763_rs6688516:45985760:G:A	ENSG00000132763	45520088	rs6688516:45985760:G:A	TRUE	FALSE	FALSE	FALSE
chr1	AKR1A1_ENSG00000117448_1:46007032:CAA:C	ENSG00000117448	45541360	1:46007032:CAA:C	TRUE	FALSE	FALSE	FALSE
chr1	TESK2_ENSG00000070759_rs505207:46023781:T:A	ENSG00000070759	45558109	rs505207:46023781:T:A	TRUE	FALSE	FALSE	FALSE
chr1	RP11-767N6.7_ENSG00000230896_rs35993035:46063844:C:CT	ENSG00000230896	45598172	rs35993035:46063844:C:CT	TRUE	FALSE	FALSE	FALSE
chr1	GPBP1L1_ENSG00000159592_rs6662164:46146230:T:A	ENSG00000159592	45680558	rs6662164:46146230:T:A	TRUE	FALSE	FALSE	FALSE
chr1	RP11-767N6.2_ENSG00000234329_rs79086794:46176576:A:T	ENSG00000234329	45710904	rs79086794:46176576:A:T	TRUE	FALSE	FALSE	FALSE
chr1	IPP_ENSG00000197429_rs6703960:46232723:C:T	ENSG00000197429	45767051	rs6703960:46232723:C:T	TRUE	FALSE	FALSE	FALSE
chr1	LURAP1_ENSG00000171357_rs114189885:46454390:C:A	ENSG00000171357	45988718	rs114189885:46454390:C:A	TRUE	FALSE	FALSE	FALSE
chr1	PIK3R3_ENSG00000117461_rs148583302:46471187:C:T	ENSG00000117461	46005515	rs148583302:46471187:C:T	TRUE	FALSE	FALSE	FALSE
chr1	PIK3R3_ENSG00000117461_rs1416706:46602844:G:A	ENSG00000117461	46137172	rs1416706:46602844:G:A	TRUE	FALSE	FALSE	FALSE
chr1	UQCRH_ENSG00000173660_rs140382161:46684728:G:A	ENSG00000173660	46219056	rs140382161:46684728:G:A	TRUE	FALSE	FALSE	FALSE
chr1	NASP_ENSG00000132780_rs28363229:46732948:C:G	ENSG00000132780	46267276	rs28363229:46732948:C:G	TRUE	FALSE	FALSE	FALSE
chr1	POMGNT1_ENSG00000085998_rs28363229:46732948:C:G	ENSG00000085998	46267276	rs28363229:46732948:C:G	TRUE	TRUE	FALSE	FALSE
chr1	UQCRH_ENSG00000173660_rs5013328:46815013:C:T	ENSG00000173660	46349341	rs5013328:46815013:C:T	FALSE	FALSE	FALSE	FALSE
chr1	FAAH_ENSG00000117480_rs72677602:46837487:G:A	ENSG00000117480	46371815	rs72677602:46837487:G:A	FALSE	FALSE	FALSE	FALSE
chr1	NSUN4_ENSG00000117481_1:46841107:CA:C	ENSG00000117481	46375435	1:46841107:CA:C	FALSE	FALSE	FALSE	FALSE
chr1	LURAP1_ENSG00000171357_rs2404764:46841334:G:A	ENSG00000171357	46375662	rs2404764:46841334:G:A	FALSE	FALSE	FALSE	FALSE
chr1	FAAH_ENSG00000117480_rs2295632:46879562:T:G	ENSG00000117480	46413890	rs2295632:46879562:T:G	TRUE	FALSE	FALSE	FALSE
chr1	FAAHP1_ENSG00000232022_rs12029329:46879856:C:G	ENSG00000232022	46414184	rs12029329:46879856:C:G	TRUE	FALSE	FALSE	FALSE
chr1	MOB3C_ENSG00000142961_rs4660947:47078637:T:C	ENSG00000142961	46612965	rs4660947:47078637:T:C	TRUE	FALSE	FALSE	FALSE
chr1	MKNK1_ENSG00000079277_rs7552833:47083025:A:C	ENSG00000079277	46617353	rs7552833:47083025:A:C	TRUE	FALSE	FALSE	FALSE
chr1	FAAHP1_ENSG00000232022_rs148148405:47112921:T:C	ENSG00000232022	46647249	rs148148405:47112921:T:C	TRUE	FALSE	FALSE	FALSE
chr1	TAL1_ENSG00000162367_rs74073099:47250307:A:C	ENSG00000162367	46784635	rs74073099:47250307:A:C	FALSE	FALSE	FALSE	FALSE
chr1	PIK3R3_ENSG00000117461_rs1002378:47545312:G:A	ENSG00000117461	47079640	rs1002378:47545312:G:A	FALSE	FALSE	FALSE	FALSE
chr1	ATPAF1_ENSG00000123472_rs2250495:47693377:T:C	ENSG00000123472	47227705	rs2250495:47693377:T:C	FALSE	FALSE	FALSE	FALSE
chr1	STIL_ENSG00000123473_rs6702055:47879228:G:C	ENSG00000123473	47413556	rs6702055:47879228:G:C	TRUE	FALSE	FALSE	FALSE
chr1	SPATA6_ENSG00000132122_rs12035566:48673200:G:A	ENSG00000132122	48207528	rs12035566:48673200:G:A	FALSE	FALSE	FALSE	FALSE
chr1	SPATA6_ENSG00000132122_rs12739960:48714984:T:C	ENSG00000132122	48249312	rs12739960:48714984:T:C	FALSE	FALSE	FALSE	FALSE
chr1	RP5-1024N4.4_ENSG00000272491_rs34890514:48762797:GGT:G	ENSG00000272491	48297125	rs34890514:48762797:GGT:G	FALSE	FALSE	FALSE	FALSE
chr1	RP5-1024N4.4_ENSG00000272491_rs1416047:48887102:C:G	ENSG00000272491	48421430	rs1416047:48887102:C:G	FALSE	FALSE	FALSE	FALSE
chr1	SPATA6_ENSG00000132122_rs11581576:48969991:C:T	ENSG00000132122	48504319	rs11581576:48969991:C:T	TRUE	FALSE	FALSE	FALSE
chr1	ELAVL4_ENSG00000162374_rs7550594:50891093:C:T	ENSG00000162374	50425421	rs7550594:50891093:C:T	FALSE	FALSE	FALSE	FALSE
chr1	TTC39A_ENSG00000085831_rs4926879:51570046:C:T	ENSG00000085831	51104374	rs4926879:51570046:C:T	FALSE	FALSE	FALSE	FALSE
chr1	RNF11_ENSG00000123091_rs114931719:51793926:G:C	ENSG00000123091	51328254	rs114931719:51793926:G:C	TRUE	FALSE	FALSE	FALSE
chr1	EPS15_ENSG00000085832_rs61782074:51825386:C:T	ENSG00000085832	51359714	rs61782074:51825386:C:T	TRUE	FALSE	FALSE	FALSE
chr1	TTC39A_ENSG00000085831_rs116248658:51949965:C:A	ENSG00000085831	51484293	rs116248658:51949965:C:A	FALSE	FALSE	FALSE	FALSE
chr1	CDKN2C_ENSG00000123080_rs72663133:52224173:G:A	ENSG00000123080	51758501	rs72663133:52224173:G:A	TRUE	FALSE	FALSE	FALSE
chr1	NRDC_ENSG00000078618_rs2474118:52281082:T:A	ENSG00000078618	51815410	rs2474118:52281082:T:A	TRUE	FALSE	FALSE	FALSE
chr1	TXNDC12_ENSG00000117862_rs12745589:52351253:A:T	ENSG00000117862	51885581	rs12745589:52351253:A:T	FALSE	FALSE	FALSE	FALSE
chr1	RAB3B_ENSG00000169213_rs11205911:52396312:A:G	ENSG00000169213	51930640	rs11205911:52396312:A:G	TRUE	FALSE	FALSE	FALSE
chr1	NRDC_ENSG00000078618_1:52554585:AT:A	ENSG00000078618	52088913	1:52554585:AT:A	FALSE	FALSE	FALSE	FALSE
chr1	ORC1_ENSG00000085840_rs202194590:52633896:T:TC	ENSG00000085840	52168224	rs202194590:52633896:T:TC	TRUE	FALSE	FALSE	FALSE
chr1	ZCCHC11_ENSG00000134744_rs17107217	ENSG00000134744	52424219	rs17107217	TRUE	FALSE	FALSE	FALSE
chr1	GPX7_ENSG00000116157_rs11810754:53067914:T:G	ENSG00000116157	52602242	rs11810754:53067914:T:G	TRUE	FALSE	FALSE	FALSE
chr1	COA7_ENSG00000162377_rs269320:53131377:A:T	ENSG00000162377	52665705	rs269320:53131377:A:T	TRUE	FALSE	FALSE	FALSE
chr1	ZYG11B_ENSG00000162378_rs479581:53278517:G:C	ENSG00000162378	52812845	rs479581:53278517:G:C	TRUE	FALSE	FALSE	FALSE
chr1	SCP2_ENSG00000116171_rs1242314:53417544:A:G	ENSG00000116171	52951872	rs1242314:53417544:A:G	TRUE	FALSE	FALSE	FALSE
chr1	ECHDC2_ENSG00000121310_rs370787153:53422574:CTTTTTTTT:C	ENSG00000121310	52956902	rs370787153:53422574:CTTTTTTTT:C	TRUE	FALSE	FALSE	FALSE
chr1	PODN_ENSG00000174348_rs4926585:53572138:C:T	ENSG00000174348	53106466	rs4926585:53572138:C:T	TRUE	FALSE	FALSE	FALSE
chr1	PODN_ENSG00000174348_rs3820201	ENSG00000174348	53115998	rs3820201	TRUE	FALSE	FALSE	FALSE
chr1	SLC1A7_ENSG00000162383_rs2806271:53587718:C:T	ENSG00000162383	53122046	rs2806271:53587718:C:T	TRUE	FALSE	FALSE	FALSE
chr1	ECHDC2_ENSG00000121310_rs6667002:53593925:T:C	ENSG00000121310	53128253	rs6667002:53593925:T:C	TRUE	FALSE	FALSE	FALSE
chr1	C1orf123_ENSG00000162384_rs35027235:53656293:C:T	ENSG00000162384	53190621	rs35027235:53656293:C:T	TRUE	FALSE	FALSE	FALSE
chr1	CPT2_ENSG00000157184_rs11578832:53674542:G:A	ENSG00000157184	53208870	rs11578832:53674542:G:A	TRUE	FALSE	FALSE	FALSE
chr1	C1orf123_ENSG00000162384_rs370493	ENSG00000162384	53209377	rs370493	TRUE	FALSE	FALSE	FALSE
chr1	RP5-1024G6.2_ENSG00000236723_exm60284	ENSG00000236723	53210776	exm60284	TRUE	FALSE	FALSE	FALSE
chr1	HSPB11_ENSG00000081870_rs6660975:54425204:T:C	ENSG00000081870	53959531	rs6660975:54425204:T:C	TRUE	FALSE	FALSE	FALSE
chr1	RP4-758J24.6_ENSG00000280378_rs11800038:54491758:C:T	ENSG00000280378	54026085	rs11800038:54491758:C:T	TRUE	FALSE	FALSE	FALSE
chr1	CYB5RL_ENSG00000215883_rs140708162:54620197:G:A	ENSG00000215883	54154524	rs140708162:54620197:G:A	TRUE	FALSE	FALSE	FALSE
chr1	LRP8_ENSG00000157193_rs4927066:54656651:C:G	ENSG00000157193	54190978	rs4927066:54656651:C:G	FALSE	FALSE	FALSE	FALSE
chr1	SSBP3-AS1_ENSG00000198711_rs6693202:54669984:A:G	ENSG00000198711	54204311	rs6693202:54669984:A:G	TRUE	FALSE	FALSE	FALSE
chr1	MRPL37_ENSG00000116221_rs642990	ENSG00000116221	54222843	rs642990	TRUE	FALSE	FALSE	FALSE
chr1	ACOT11_ENSG00000162390_exm61537	ENSG00000162390	54548340	exm61537	TRUE	FALSE	FALSE	FALSE
chr1	MROH7_ENSG00000184313_exm61537	ENSG00000184313	54548340	exm61537	TRUE	FALSE	FALSE	FALSE
chr1	MROH7-TTC4_ENSG00000271723_rs300272:55045983:G:A	ENSG00000271723	54580310	rs300272:55045983:G:A	TRUE	FALSE	FALSE	FALSE
chr1	MROH7_ENSG00000184313_rs684473:55054161:C:G	ENSG00000184313	54588488	rs684473:55054161:C:G	TRUE	FALSE	FALSE	FALSE
chr1	HSPB11_ENSG00000081870_rs78052945:55061488:C:T	ENSG00000081870	54595815	rs78052945:55061488:C:T	TRUE	FALSE	FALSE	FALSE
chr1	TTC4_ENSG00000243725_rs57803627:55185025:A:G	ENSG00000243725	54719352	rs57803627:55185025:A:G	TRUE	FALSE	FALSE	FALSE
chr1	DHCR24_ENSG00000116133_rs619273:55344997:A:G	ENSG00000116133	54879324	rs619273:55344997:A:G	TRUE	FALSE	FALSE	FALSE
chr1	USP24_ENSG00000162402_rs372258159:55536362:GAGAAGAGAGGCTTTGACAGGGC:G	ENSG00000162402	55070689	rs372258159:55536362:GAGAAGAGAGGCTTTGACAGGGC:G	TRUE	FALSE	FALSE	FALSE
chr1	USP24_ENSG00000162402_rs12069079:55652791:A:G	ENSG00000162402	55187118	rs12069079:55652791:A:G	TRUE	FALSE	FALSE	FALSE
chr1	PRKAA2_ENSG00000162409_rs2746355:57120672:T:A	ENSG00000162409	56654999	rs2746355:57120672:T:A	TRUE	FALSE	FALSE	FALSE
chr1	OMA1_ENSG00000162600_rs17116089:58051878:C:A	ENSG00000162600	57586206	rs17116089:58051878:C:A	FALSE	FALSE	FALSE	FALSE
chr1	OMA1_ENSG00000162600_rs67922378:58946539:C:CT	ENSG00000162600	58480867	rs67922378:58946539:C:CT	FALSE	FALSE	FALSE	FALSE
chr1	MYSM1_ENSG00000162601_rs35937590:59156352:AT:A	ENSG00000162601	58690680	rs35937590:59156352:AT:A	FALSE	FALSE	FALSE	FALSE
chr1	MYSM1_ENSG00000162601_rs11207300:59172029:A:G	ENSG00000162601	58706357	rs11207300:59172029:A:G	TRUE	FALSE	FALSE	FALSE
chr1	MYSM1_ENSG00000162601_rs12406742:59634526:T:C	ENSG00000162601	59168854	rs12406742:59634526:T:C	TRUE	FALSE	FALSE	FALSE
chr1	RP4-794H19.1_ENSG00000232453_rs191333569:60055021:C:T	ENSG00000232453	59589349	rs191333569:60055021:C:T	TRUE	FALSE	FALSE	FALSE
chr1	RP11-776H12.1_ENSG00000226476_rs2987774:61086135:T:C	ENSG00000226476	60620463	rs2987774:61086135:T:C	TRUE	FALSE	FALSE	FALSE
chr1	RP11-776H12.1_ENSG00000226476_rs76408332:61097545:C:T	ENSG00000226476	60631873	rs76408332:61097545:C:T	TRUE	FALSE	FALSE	FALSE
chr1	RP11-436K8.1_ENSG00000231252_rs10691759:61332906:C:CTT	ENSG00000231252	60867234	rs10691759:61332906:C:CTT	FALSE	FALSE	FALSE	FALSE
chr1	NFIA_ENSG00000162599_rs71050110:61542770:G:GAGGGGAGA	ENSG00000162599	61077098	rs71050110:61542770:G:GAGGGGAGA	TRUE	FALSE	FALSE	FALSE
chr1	KANK4_ENSG00000132854_rs12742828:61791554:G:A	ENSG00000132854	61325882	rs12742828:61791554:G:A	FALSE	FALSE	FALSE	FALSE
chr1	PATJ_ENSG00000132849_rs7551399:62207254:A:G	ENSG00000132849	61741582	rs7551399:62207254:A:G	TRUE	FALSE	FALSE	FALSE
chr1	TM2D1_ENSG00000162604_rs692252:62222319:C:T	ENSG00000162604	61756647	rs692252:62222319:C:T	TRUE	FALSE	FALSE	FALSE
chr1	PATJ_ENSG00000132849_rs72674674:62322257:A:G	ENSG00000132849	61856585	rs72674674:62322257:A:G	TRUE	FALSE	FALSE	FALSE
chr1	PATJ_ENSG00000132849_rs78046107:62587629:GA:G	ENSG00000132849	62121957	rs78046107:62587629:GA:G	FALSE	FALSE	FALSE	FALSE
chr1	KANK4_ENSG00000132854_rs10789108:62713469:T:C	ENSG00000132854	62247797	rs10789108:62713469:T:C	TRUE	FALSE	FALSE	FALSE
chr1	KANK4_ENSG00000132854_rs77901899:62737125:T:C	ENSG00000132854	62271453	rs77901899:62737125:T:C	TRUE	FALSE	FALSE	FALSE
chr1	DOCK7_ENSG00000116641_rs60286666:63121101:T:TC	ENSG00000116641	62655430	rs60286666:63121101:T:TC	TRUE	FALSE	FALSE	FALSE
chr1	ATG4C_ENSG00000125703_rs7540030:63249975:A:G	ENSG00000125703	62784304	rs7540030:63249975:A:G	TRUE	FALSE	FALSE	FALSE
chr1	EFCAB7_ENSG00000203965_rs11208140:63627758:T:C	ENSG00000203965	63162087	rs11208140:63627758:T:C	FALSE	FALSE	FALSE	FALSE
chr1	EFCAB7_ENSG00000203965_rs35713007:63846847:C:T	ENSG00000203965	63381176	rs35713007:63846847:C:T	FALSE	FALSE	FALSE	FALSE
chr1	ITGB3BP_ENSG00000142856_rs113627367:63851551:A:ATTC	ENSG00000142856	63385880	rs113627367:63851551:A:ATTC	FALSE	FALSE	FALSE	FALSE
chr1	DLEU2L_ENSG00000116652_rs34702253:63955079:C:CA	ENSG00000116652	63489408	rs34702253:63955079:C:CA	FALSE	FALSE	FALSE	FALSE
chr1	JAK1_ENSG00000162434_rs310245:65306182:C:T	ENSG00000162434	64840499	rs310245:65306182:C:T	FALSE	FALSE	FALSE	FALSE
chr1	RAVER2_ENSG00000162437_rs35545295:65319455:T:TG	ENSG00000162437	64853772	rs35545295:65319455:T:TG	FALSE	FALSE	FALSE	FALSE
chr1	JAK1_ENSG00000162434_rs74860172:65497547:T:A	ENSG00000162434	65031864	rs74860172:65497547:T:A	FALSE	FALSE	FALSE	FALSE
chr1	AK4_ENSG00000162433_rs11208598:65629245:A:G	ENSG00000162433	65163562	rs11208598:65629245:A:G	FALSE	FALSE	FALSE	FALSE
chr1	DNAJC6_ENSG00000116675_rs1749972	ENSG00000116675	65270575	rs1749972	TRUE	FALSE	FALSE	FALSE
chr1	DNAJC6_ENSG00000116675_rs9326062:65765062:G:C	ENSG00000116675	65299379	rs9326062:65765062:G:C	TRUE	FALSE	FALSE	FALSE
chr1	LEPROT_ENSG00000213625_rs12145690	ENSG00000213625	65421330	rs12145690	TRUE	FALSE	FALSE	FALSE
chr1	LEPR_ENSG00000116678_rs11804091:65903879:A:G	ENSG00000116678	65438196	rs11804091:65903879:A:G	TRUE	FALSE	FALSE	FALSE
chr1	LEPR_ENSG00000116678_rs9436746:65908473:A:C	ENSG00000116678	65442790	rs9436746:65908473:A:C	TRUE	FALSE	FALSE	FALSE
chr1	LEPR_ENSG00000116678_rs139569596:65986990:G:A	ENSG00000116678	65521307	rs139569596:65986990:G:A	TRUE	FALSE	FALSE	FALSE
chr1	LEPR_ENSG00000116678_rs58700529:66057931:ATTTT:A	ENSG00000116678	65592248	rs58700529:66057931:ATTTT:A	TRUE	FALSE	FALSE	FALSE
chr1	PDE4B_ENSG00000184588_rs12751173:66364734:C:T	ENSG00000184588	65899051	rs12751173:66364734:C:T	FALSE	FALSE	FALSE	FALSE
chr1	SGIP1_ENSG00000118473_rs76666857:67159241:T:C	ENSG00000118473	66693558	rs76666857:67159241:T:C	TRUE	FALSE	FALSE	FALSE
chr1	TCTEX1D1_ENSG00000152760_rs604737	ENSG00000152760	66743405	rs604737	FALSE	FALSE	FALSE	FALSE
chr1	TCTEX1D1_ENSG00000152760_rs7515248:67239462:T:C	ENSG00000152760	66773779	rs7515248:67239462:T:C	TRUE	FALSE	FALSE	FALSE
chr1	WDR78_ENSG00000152763_rs55858354:67358483:T:C	ENSG00000152763	66892800	rs55858354:67358483:T:C	TRUE	FALSE	FALSE	FALSE
chr1	RP4-547N15.3_ENSG00000275678_rs68123283:67567333:A:G	ENSG00000275678	67101650	rs68123283:67567333:A:G	TRUE	FALSE	FALSE	FALSE
chr1	C1orf141_ENSG00000203963_rs6588242:67603343:T:C	ENSG00000203963	67137660	rs6588242:67603343:T:C	FALSE	FALSE	FALSE	FALSE
chr1	RP4-547N15.3_ENSG00000275678_rs35666001:67657652:TA:T	ENSG00000275678	67191969	rs35666001:67657652:TA:T	FALSE	FALSE	FALSE	FALSE
chr1	SGIP1_ENSG00000118473_rs72929019:67695383:A:G	ENSG00000118473	67229700	rs72929019:67695383:A:G	FALSE	FALSE	FALSE	FALSE
chr1	DIRAS3_ENSG00000162595_rs56040253:68146831:GA:G	ENSG00000162595	67681148	rs56040253:68146831:GA:G	FALSE	FALSE	FALSE	FALSE
chr1	GNG12_ENSG00000172380_rs6588287:68319723:C:T	ENSG00000172380	67854040	rs6588287:68319723:C:T	TRUE	FALSE	FALSE	FALSE
chr1	CTBP2P8_ENSG00000234383_rs9436792:68454247:G:A	ENSG00000234383	67988564	rs9436792:68454247:G:A	TRUE	FALSE	FALSE	FALSE
chr1	GNG12_ENSG00000172380_rs74861844:68470217:G:A	ENSG00000172380	68004534	rs74861844:68470217:G:A	TRUE	FALSE	FALSE	FALSE
chr1	WLS_ENSG00000116729_rs10789257:68595593:T:A	ENSG00000116729	68129910	rs10789257:68595593:T:A	TRUE	FALSE	FALSE	FALSE
chr1	WLS_ENSG00000116729_rs7522369:68760177:A:T	ENSG00000116729	68294494	rs7522369:68760177:A:T	TRUE	FALSE	FALSE	FALSE
chr1	LRRC7_ENSG00000033122_rs72934544:69309911:C:G	ENSG00000033122	68844228	rs72934544:69309911:C:G	TRUE	FALSE	FALSE	FALSE
chr1	LRRC7_ENSG00000033122_rs6682407:69614875:C:G	ENSG00000033122	69149192	rs6682407:69614875:C:G	TRUE	FALSE	FALSE	FALSE
chr1	LRRC7_ENSG00000033122_rs60722093:70501625:GA:G	ENSG00000033122	70035942	rs60722093:70501625:GA:G	TRUE	FALSE	FALSE	FALSE
chr1	ANKRD13C_ENSG00000118454_rs145573920:70688964:T:G	ENSG00000118454	70223281	rs145573920:70688964:T:G	TRUE	FALSE	FALSE	FALSE
chr1	HHLA3_ENSG00000197568_rs12732737:70823816:C:G	ENSG00000197568	70358133	rs12732737:70823816:C:G	TRUE	FALSE	FALSE	FALSE
chr1	RP11-42O15.3_ENSG00000271992_rs3889364:70847310:A:G	ENSG00000271992	70381627	rs3889364:70847310:A:G	TRUE	FALSE	FALSE	FALSE
chr1	CTH_ENSG00000116761_rs10889869:70877964:G:A	ENSG00000116761	70412281	rs10889869:70877964:G:A	TRUE	FALSE	FALSE	FALSE
chr1	CTH_ENSG00000116761_rs543860:70901853:A:G	ENSG00000116761	70436170	rs543860:70901853:A:G	TRUE	FALSE	FALSE	FALSE
chr1	PTGER3_ENSG00000050628_rs2817867	ENSG00000050628	71046477	rs2817867	TRUE	FALSE	FALSE	FALSE
chr1	NEGR1_ENSG00000172260_rs61764989:72024706:A:G	ENSG00000172260	71559023	rs61764989:72024706:A:G	TRUE	FALSE	FALSE	FALSE
chr1	ZRANB2-AS2_ENSG00000229956_rs113504135:72307228:C:G	ENSG00000229956	71841545	rs113504135:72307228:C:G	TRUE	FALSE	FALSE	FALSE
chr1	FPGT-TNNI3K_ENSG00000259030_rs60767388:74469845:T:A	ENSG00000259030	74004161	rs60767388:74469845:T:A	TRUE	FALSE	FALSE	FALSE
chr1	FPGT_ENSG00000254685_rs7417196:74519913:C:A	ENSG00000254685	74054229	rs7417196:74519913:C:A	TRUE	FALSE	FALSE	FALSE
chr1	FPGT-TNNI3K_ENSG00000259030_rs12057948:74536716:T:C	ENSG00000259030	74071032	rs12057948:74536716:T:C	TRUE	FALSE	FALSE	FALSE
chr1	TNNI3K_ENSG00000116783_rs17591703:74666833:A:G	ENSG00000116783	74201149	rs17591703:74666833:A:G	TRUE	FALSE	FALSE	FALSE
chr1	LRRIQ3_ENSG00000162620_rs504866:74685240:T:C	ENSG00000162620	74219556	rs504866:74685240:T:C	TRUE	FALSE	FALSE	FALSE
chr1	FPGT_ENSG00000254685_rs68025428:74707535:CT:C	ENSG00000254685	74241851	rs68025428:74707535:CT:C	TRUE	FALSE	FALSE	FALSE
chr1	CRYZ_ENSG00000116791_kgp507955	ENSG00000116791	74705527	kgp507955	FALSE	FALSE	FALSE	FALSE
chr1	CRYZ_ENSG00000116791_rs17617240:75173938:C:T	ENSG00000116791	74708254	rs17617240:75173938:C:T	FALSE	FALSE	FALSE	FALSE
chr1	CRYZ_ENSG00000116791_rs1424671:75189847:T:C	ENSG00000116791	74724163	rs1424671:75189847:T:C	FALSE	FALSE	FALSE	FALSE
chr1	TYW3_ENSG00000162623_rs2345435:75193271:T:C	ENSG00000162623	74727587	rs2345435:75193271:T:C	FALSE	FALSE	FALSE	FALSE
chr1	CRYZ_ENSG00000116791_rs60212353:75200440:A:G	ENSG00000116791	74734756	rs60212353:75200440:A:G	FALSE	FALSE	FALSE	FALSE
chr1	CRYZ_ENSG00000116791_rs12760348:75239966:T:C	ENSG00000116791	74774282	rs12760348:75239966:T:C	FALSE	FALSE	FALSE	FALSE
chr1	SLC44A5_ENSG00000137968_rs1249787:75873607:A:G	ENSG00000137968	75407922	rs1249787:75873607:A:G	TRUE	FALSE	FALSE	FALSE
chr1	ACADM_ENSG00000117054_rs372334337:76208606:C:T	ENSG00000117054	75742921	rs372334337:76208606:C:T	FALSE	FALSE	FALSE	FALSE
chr1	RABGGTB_ENSG00000137955_rs11368450:76348856:A:AT	ENSG00000137955	75883171	rs11368450:76348856:A:AT	FALSE	FALSE	FALSE	FALSE
chr1	MSH4_ENSG00000057468_rs77302836:76350714:A:G	ENSG00000057468	75885029	rs77302836:76350714:A:G	FALSE	FALSE	FALSE	FALSE
chr1	MSH4_ENSG00000057468_rs115898060:76385839:C:G	ENSG00000057468	75920154	rs115898060:76385839:C:G	FALSE	FALSE	FALSE	FALSE
chr1	ACADM_ENSG00000117054_rs12064158:76476034:A:G	ENSG00000117054	76010349	rs12064158:76476034:A:G	FALSE	FALSE	FALSE	FALSE
chr1	SLC44A5_ENSG00000137968_rs289700:76601306:C:A	ENSG00000137968	76135621	rs289700:76601306:C:A	FALSE	FALSE	FALSE	FALSE
chr1	AK5_ENSG00000154027_rs12126361:77750130:G:A	ENSG00000154027	77284445	rs12126361:77750130:G:A	TRUE	FALSE	FALSE	FALSE
chr1	AK5_ENSG00000154027_rs6603960:78213434:A:T	ENSG00000154027	77747749	rs6603960:78213434:A:T	TRUE	FALSE	FALSE	FALSE
chr1	DNAJB4_ENSG00000162616_exm2268903	ENSG00000162616	77840174	exm2268903	TRUE	FALSE	FALSE	FALSE
chr1	DNAJB4_ENSG00000162616_rs41311176:78470506:C:T	ENSG00000162616	78004822	rs41311176:78470506:C:T	TRUE	FALSE	FALSE	FALSE
chr1	IFI44L_ENSG00000137959_rs199709021:78615235:G:A	ENSG00000137959	78149551	rs199709021:78615235:G:A	TRUE	FALSE	FALSE	FALSE
chr1	IFI44_ENSG00000137965_rs199709021:78615235:G:A	ENSG00000137965	78149551	rs199709021:78615235:G:A	TRUE	FALSE	FALSE	FALSE
chr1	DNAJB4_ENSG00000162616_rs10713126:78690290:CA:C	ENSG00000162616	78224606	rs10713126:78690290:CA:C	FALSE	FALSE	FALSE	FALSE
chr1	USP33_ENSG00000077254_rs11579517:78735982:A:G	ENSG00000077254	78270298	rs11579517:78735982:A:G	FALSE	FALSE	FALSE	FALSE
chr1	PTGFR_ENSG00000122420_rs12725125:78980521:G:A	ENSG00000122420	78514836	rs12725125:78980521:G:A	TRUE	FALSE	FALSE	FALSE
chr1	IFI44L_ENSG00000137959_exm70323	ENSG00000137959	78628133	exm70323	TRUE	FALSE	FALSE	FALSE
chr1	ADGRL2_ENSG00000117114_rs35667049:81789096:ATTT:A	ENSG00000117114	81323411	rs35667049:81789096:ATTT:A	FALSE	FALSE	FALSE	FALSE
chr1	RP11-147G16.1_ENSG00000233290_rs5775675:82712391:C:CA	ENSG00000233290	82246707	rs5775675:82712391:C:CA	TRUE	FALSE	FALSE	FALSE
chr1	TTLL7_ENSG00000137941_rs116385455:84407253:G:T	ENSG00000137941	83941570	rs116385455:84407253:G:T	TRUE	FALSE	FALSE	FALSE
chr1	PRKACB_ENSG00000142875_rs2684910:84598610:G:A	ENSG00000142875	84132927	rs2684910:84598610:G:A	TRUE	FALSE	FALSE	FALSE
chr1	CTBS_ENSG00000117151_rs7551329:84931248:C:T	ENSG00000117151	84465565	rs7551329:84931248:C:T	TRUE	FALSE	FALSE	FALSE
chr1	RPF1_ENSG00000117133_rs75510600:84951081:G:A	ENSG00000117133	84485398	rs75510600:84951081:G:A	TRUE	FALSE	FALSE	FALSE
chr1	CTBS_ENSG00000117151_rs12141472:85036784:C:T	ENSG00000117151	84571101	rs12141472:85036784:C:T	TRUE	FALSE	FALSE	FALSE
chr1	LINC01555_ENSG00000180869_rs11164046:85172633:G:T	ENSG00000180869	84706950	rs11164046:85172633:G:T	TRUE	FALSE	FALSE	FALSE
chr1	LINC01555_ENSG00000180869_rs1093622:85196602:A:G	ENSG00000180869	84730919	rs1093622:85196602:A:G	TRUE	FALSE	FALSE	FALSE
chr1	WDR63_ENSG00000162643_rs4907121:85474400:T:C	ENSG00000162643	85008717	rs4907121:85474400:T:C	FALSE	FALSE	FALSE	FALSE
chr1	MCOLN3_ENSG00000055732_rs7551469:85533700:T:C	ENSG00000055732	85068017	rs7551469:85533700:T:C	FALSE	FALSE	FALSE	FALSE
chr1	RP11-33E12.2_ENSG00000280099_rs817395:85613172:A:G	ENSG00000280099	85147489	rs817395:85613172:A:G	TRUE	FALSE	FALSE	FALSE
chr1	C1orf52_ENSG00000162642_rs11161574	ENSG00000162642	85261361	rs11161574	TRUE	FALSE	FALSE	FALSE
chr1	DDAH1_ENSG00000153904_rs4475804:85836466:G:T	ENSG00000153904	85370783	rs4475804:85836466:G:T	TRUE	FALSE	FALSE	FALSE
chr1	ZNHIT6_ENSG00000117174_rs76818859:86111601:C:T	ENSG00000117174	85645918	rs76818859:86111601:C:T	TRUE	FALSE	FALSE	FALSE
chr1	ZNHIT6_ENSG00000117174_rs1764294:86164112:C:T	ENSG00000117174	85698429	rs1764294:86164112:C:T	TRUE	FALSE	FALSE	FALSE
chr1	COL24A1_ENSG00000171502_rs12727784	ENSG00000171502	85802349	rs12727784	FALSE	FALSE	FALSE	FALSE
chr1	ODF2L_ENSG00000122417_rs61802175:86559209:C:T	ENSG00000122417	86093526	rs61802175:86559209:C:T	FALSE	FALSE	FALSE	FALSE
chr1	RP4-612B15.3_ENSG00000261737_rs3834007:87169592:TAAG:T	ENSG00000261737	86703909	rs3834007:87169592:TAAG:T	TRUE	FALSE	FALSE	FALSE
chr1	SH3GLB1_ENSG00000097033_rs11293484:87213181:TA:T	ENSG00000097033	86747498	rs11293484:87213181:TA:T	TRUE	FALSE	FALSE	FALSE
chr1	HS2ST1_ENSG00000153936_rs111374975:87336300:T:TA	ENSG00000153936	86870617	rs111374975:87336300:T:TA	TRUE	FALSE	FALSE	FALSE
chr1	43358_ENSG00000183291_rs512328:87347878:G:C	ENSG00000183291	86882195	rs512328:87347878:G:C	TRUE	FALSE	FALSE	FALSE
chr1	LINC01140_ENSG00000267272_rs28533273:87641352:T:C	ENSG00000267272	87175669	rs28533273:87641352:T:C	TRUE	FALSE	FALSE	FALSE
chr1	HS2ST1_ENSG00000153936_rs10922586:88276099:A:C	ENSG00000153936	87810416	rs10922586:88276099:A:C	FALSE	FALSE	FALSE	FALSE
chr1	RBMXL1_ENSG00000213516_rs61767177:88778732:T:C	ENSG00000213516	88313049	rs61767177:88778732:T:C	FALSE	FALSE	FALSE	FALSE
chr1	PKN2_ENSG00000065243_rs147919849:89293294:CCCCTTCCCTT:C	ENSG00000065243	88827611	rs147919849:89293294:CCCCTTCCCTT:C	TRUE	FALSE	FALSE	FALSE
chr1	KYAT3_ENSG00000137944_rs1409152:89418403:C:T	ENSG00000137944	88952720	rs1409152:89418403:C:T	TRUE	FALSE	FALSE	FALSE
chr1	RP5-943J3.2_ENSG00000272931_rs10922534:89457697:T:C	ENSG00000272931	88992014	rs10922534:89457697:T:C	FALSE	FALSE	FALSE	FALSE
chr1	GBP3_ENSG00000117226_exm73092	ENSG00000117226	89009135	exm73092	TRUE	FALSE	FALSE	FALSE
chr1	GBP3_ENSG00000117226_rs7530373:89487967:T:G	ENSG00000117226	89022284	rs7530373:89487967:T:G	TRUE	FALSE	FALSE	FALSE
chr1	GBP1_ENSG00000117228_rs1328226:89525524:T:A	ENSG00000117228	89059841	rs1328226:89525524:T:A	TRUE	FALSE	FALSE	FALSE
chr1	GBP1_ENSG00000117228_rs72951613:89529401:T:A	ENSG00000117228	89063718	rs72951613:89529401:T:A	TRUE	FALSE	FALSE	FALSE
chr1	GBP4_ENSG00000162654_rs665123:89695761:C:T	ENSG00000162654	89230078	rs665123:89695761:C:T	TRUE	FALSE	FALSE	FALSE
chr1	LRRC8B_ENSG00000197147_rs6428520:89794885:T:C	ENSG00000197147	89329202	rs6428520:89794885:T:C	FALSE	FALSE	FALSE	FALSE
chr1	GBP1P1_ENSG00000225492_rs150010495:89868850:C:CT	ENSG00000225492	89403291	rs150010495:89868850:C:CT	TRUE	FALSE	FALSE	FALSE
chr1	LRRC8B_ENSG00000197147_rs146916467:89995422:AT:A	ENSG00000197147	89529863	rs146916467:89995422:AT:A	TRUE	FALSE	FALSE	FALSE
chr1	HFM1_ENSG00000162669_rs281977:91800347:G:A	ENSG00000162669	91334790	rs281977:91800347:G:A	TRUE	FALSE	FALSE	FALSE
chr1	HFM1_ENSG00000162669_rs17131429:91870410:G:C	ENSG00000162669	91404853	rs17131429:91870410:G:C	TRUE	FALSE	FALSE	FALSE
chr1	CDC7_ENSG00000097046_rs12122066:92005140:C:T	ENSG00000097046	91539583	rs12122066:92005140:C:T	TRUE	FALSE	FALSE	TRUE
chr1	TGFBR3_ENSG00000069702_rs17883307:92270234:G:A	ENSG00000069702	91804677	rs17883307:92270234:G:A	TRUE	FALSE	FALSE	TRUE
chr1	BTBD8_ENSG00000189195_rs181773811:92726387:T:G	ENSG00000189195	92260830	rs181773811:92726387:T:G	TRUE	FALSE	FALSE	FALSE
chr1	RP4-621B10.8_ENSG00000273487_rs181773811:92726387:T:G	ENSG00000273487	92260830	rs181773811:92726387:T:G	TRUE	FALSE	FALSE	FALSE
chr1	RPAP2_ENSG00000122484_rs7539757:92924057:A:G	ENSG00000122484	92458500	rs7539757:92924057:A:G	TRUE	FALSE	FALSE	FALSE
chr1	EVI5_ENSG00000067208_rs41313373:92940411:C:T	ENSG00000067208	92474854	rs41313373:92940411:C:T	FALSE	FALSE	FALSE	FALSE
chr1	TMED5_ENSG00000117500_rs7532549:93539656:G:T	ENSG00000117500	93074099	rs7532549:93539656:G:T	FALSE	FALSE	FALSE	FALSE
chr1	CCDC18-AS1_ENSG00000223745_rs34206647:93638843:CAT:C	ENSG00000223745	93173286	rs34206647:93638843:CAT:C	FALSE	FALSE	FALSE	FALSE
chr1	CCDC18-AS1_ENSG00000223745_rs139953961:93707887:C:CAAGAG	ENSG00000223745	93242330	rs139953961:93707887:C:CAAGAG	FALSE	FALSE	FALSE	FALSE
chr1	CCDC18_ENSG00000122483_rs111969858:93757787:G:GTACCCATACTA	ENSG00000122483	93292230	rs111969858:93757787:G:GTACCCATACTA	FALSE	FALSE	FALSE	FALSE
chr1	CCDC18_ENSG00000122483_rs34869303:93772601:A:T	ENSG00000122483	93307044	rs34869303:93772601:A:T	FALSE	FALSE	FALSE	FALSE
chr1	DR1_ENSG00000117505_rs10782959:93811569:A:G	ENSG00000117505	93346012	rs10782959:93811569:A:G	FALSE	FALSE	FALSE	FALSE
chr1	FNBP1L_ENSG00000137942_rs7543847:93925862:G:A	ENSG00000137942	93460305	rs7543847:93925862:G:A	TRUE	FALSE	FALSE	FALSE
chr1	TMED5_ENSG00000117500_rs76729025:94125609:C:CGT	ENSG00000117500	93660053	rs76729025:94125609:C:CGT	FALSE	FALSE	FALSE	FALSE
chr1	GCLM_ENSG00000023909_rs10874811:94388143:C:T	ENSG00000023909	93922587	rs10874811:94388143:C:T	FALSE	FALSE	FALSE	FALSE
chr1	ABCA4_ENSG00000198691_rs12062935:94455448:A:G	ENSG00000198691	93989892	rs12062935:94455448:A:G	TRUE	TRUE	FALSE	FALSE
chr1	ARHGAP29_ENSG00000137962_rs10874831:94555166:C:T	ENSG00000137962	94089610	rs10874831:94555166:C:T	TRUE	FALSE	FALSE	FALSE
chr1	ABCA4_ENSG00000198691_rs1889404	ENSG00000198691	94111867	rs1889404	TRUE	TRUE	FALSE	FALSE
chr1	ARHGAP29_ENSG00000137962_rs11581939:94607234:T:C	ENSG00000137962	94141678	rs11581939:94607234:T:C	TRUE	FALSE	FALSE	FALSE
chr1	CCDC18_ENSG00000122483_rs12075780:94609246:T:C	ENSG00000122483	94143690	rs12075780:94609246:T:C	FALSE	FALSE	FALSE	FALSE
chr1	RP11-78O9.1_ENSG00000233482_rs6657063:94659394:C:G	ENSG00000233482	94193838	rs6657063:94659394:C:G	TRUE	FALSE	FALSE	FALSE
chr1	ARHGAP29_ENSG00000137962_rs12141834:94860096:C:G	ENSG00000137962	94394540	rs12141834:94860096:C:G	TRUE	FALSE	FALSE	FALSE
chr1	ABCD3_ENSG00000117528_rs72727492:94917600:A:G	ENSG00000117528	94452044	rs72727492:94917600:A:G	TRUE	FALSE	FALSE	FALSE
chr1	F3_ENSG00000117525_rs841684:95057293:T:C	ENSG00000117525	94591737	rs841684:95057293:T:C	TRUE	FALSE	FALSE	FALSE
chr1	ABCA4_ENSG00000198691_rs11165191	ENSG00000198691	94654672	rs11165191	FALSE	TRUE	FALSE	FALSE
chr1	LINC01057_ENSG00000224081_rs79367739:95249000:A:G	ENSG00000224081	94783444	rs79367739:95249000:A:G	TRUE	FALSE	FALSE	FALSE
chr1	SLC44A3_ENSG00000143036_rs72718206:95292517:C:A	ENSG00000143036	94826961	rs72718206:95292517:C:A	TRUE	FALSE	FALSE	FALSE
chr1	SLC44A3_ENSG00000143036_rs9432391:95302957:A:G	ENSG00000143036	94837401	rs9432391:95302957:A:G	TRUE	FALSE	FALSE	FALSE
chr1	CNN3_ENSG00000117519_rs2282382	ENSG00000117519	94887417	rs2282382	TRUE	FALSE	FALSE	FALSE
chr1	RP4-639F20.1_ENSG00000235501_rs76032537:95391570:A:G	ENSG00000235501	94926014	rs76032537:95391570:A:G	TRUE	FALSE	FALSE	FALSE
chr1	F3_ENSG00000117525_rs12063255:95441405:A:C	ENSG00000117525	94975849	rs12063255:95441405:A:C	TRUE	FALSE	FALSE	FALSE
chr1	TMEM56_ENSG00000152078_rs4950083:95583772:T:G	ENSG00000152078	95118216	rs4950083:95583772:T:G	FALSE	FALSE	FALSE	FALSE
chr1	RWDD3_ENSG00000122481_rs640527:95705615:G:A	ENSG00000122481	95240059	rs640527:95705615:G:A	FALSE	FALSE	FALSE	FALSE
chr1	TMEM56-RWDD3_ENSG00000271092_rs7527510:95737267:T:G	ENSG00000271092	95271711	rs7527510:95737267:T:G	FALSE	FALSE	FALSE	FALSE
chr1	RWDD3_ENSG00000122481_rs12131254:95737461:T:C	ENSG00000122481	95271905	rs12131254:95737461:T:C	FALSE	FALSE	FALSE	FALSE
chr1	PTBP2_ENSG00000117569_rs273866:97263793:C:G	ENSG00000117569	96798237	rs273866:97263793:C:G	TRUE	FALSE	FALSE	FALSE
chr1	DPYD_ENSG00000188641_rs78372232:98046502:G:A	ENSG00000188641	97580946	rs78372232:98046502:G:A	TRUE	FALSE	FALSE	FALSE
chr1	PLPPR5_ENSG00000117598_rs1600777:99391461:G:A	ENSG00000117598	98925905	rs1600777:99391461:G:A	TRUE	FALSE	FALSE	FALSE
chr1	PLPPR4_ENSG00000117600_rs3850463:99586516:A:G	ENSG00000117600	99120960	rs3850463:99586516:A:G	TRUE	FALSE	FALSE	FALSE
chr1	PALMD_ENSG00000099260_rs834984:100123338:G:A	ENSG00000099260	99657782	rs834984:100123338:G:A	TRUE	FALSE	FALSE	FALSE
chr1	AGL_ENSG00000162688_rs35535608:100220819:T:TA	ENSG00000162688	99755263	rs35535608:100220819:T:TA	FALSE	FALSE	FALSE	FALSE
chr1	MFSD14A_ENSG00000156875_rs66709321:100258640:TA:T	ENSG00000156875	99793084	rs66709321:100258640:TA:T	TRUE	FALSE	FALSE	FALSE
chr1	RTCA_ENSG00000137996_rs138575484:100260640:G:T	ENSG00000137996	99795084	rs138575484:100260640:G:T	TRUE	FALSE	FALSE	FALSE
chr1	SLC35A3_ENSG00000117620_rs1908147:100265338:G:A	ENSG00000117620	99799782	rs1908147:100265338:G:A	TRUE	FALSE	FALSE	FALSE
chr1	FRRS1_ENSG00000156869_rs1493617:100270735:C:A	ENSG00000156869	99805179	rs1493617:100270735:C:A	FALSE	FALSE	FALSE	FALSE
chr1	AGL_ENSG00000162688_rs7543433:100277039:T:C	ENSG00000162688	99811483	rs7543433:100277039:T:C	TRUE	FALSE	FALSE	FALSE
chr1	CDC14A_ENSG00000079335_rs3834029:100324910:GT:G	ENSG00000079335	99859354	rs3834029:100324910:GT:G	TRUE	FALSE	FALSE	FALSE
chr1	AGL_ENSG00000162688_rs34531887:100341395:AT:A	ENSG00000162688	99875839	rs34531887:100341395:AT:A	TRUE	FALSE	FALSE	FALSE
chr1	CDC14A_ENSG00000079335_rs35714190:100458205:G:A	ENSG00000079335	99992649	rs35714190:100458205:G:A	TRUE	FALSE	FALSE	FALSE
chr1	LRRC39_ENSG00000122477_rs79887429:100655973:C:T	ENSG00000122477	100190417	rs79887429:100655973:C:T	TRUE	FALSE	FALSE	FALSE
chr1	SASS6_ENSG00000156876_rs12124225:100682244:G:A	ENSG00000156876	100216688	rs12124225:100682244:G:A	TRUE	FALSE	FALSE	FALSE
chr1	DBT_ENSG00000137992_rs111614499:100709496:G:GA	ENSG00000137992	100243940	rs111614499:100709496:G:GA	TRUE	FALSE	FALSE	FALSE
chr1	RTCA_ENSG00000137996_rs11370389:100763947:T:TG	ENSG00000137996	100298391	rs11370389:100763947:T:TG	TRUE	FALSE	FALSE	FALSE
chr1	RTCA-AS1_ENSG00000224616_rs11578894:101012650:A:C	ENSG00000224616	100547094	rs11578894:101012650:A:C	TRUE	FALSE	FALSE	FALSE
chr1	VCAM1_ENSG00000162692_rs141294855:101146865:T:C	ENSG00000162692	100681309	rs141294855:101146865:T:C	TRUE	FALSE	FALSE	FALSE
chr1	RTCA-AS1_ENSG00000224616_rs3917019:101202354:A:G	ENSG00000224616	100736798	rs3917019:101202354:A:G	TRUE	FALSE	FALSE	FALSE
chr1	RP11-421L21.3_ENSG00000233184_rs17123397:101276999:A:G	ENSG00000233184	100811443	rs17123397:101276999:A:G	FALSE	FALSE	FALSE	FALSE
chr1	EXTL2_ENSG00000162694_rs10218565:101351661:C:T	ENSG00000162694	100886105	rs10218565:101351661:C:T	FALSE	FALSE	FALSE	FALSE
chr1	EXTL2_ENSG00000162694_rs3737580:101360215:C:T	ENSG00000162694	100894659	rs3737580:101360215:C:T	FALSE	FALSE	FALSE	FALSE
chr1	SLC30A7_ENSG00000162695_rs111988102:101438614:G:GA	ENSG00000162695	100973058	rs111988102:101438614:G:GA	FALSE	FALSE	FALSE	FALSE
chr1	S1PR1_ENSG00000170989_rs144219039:101599109:C:CGT	ENSG00000170989	101133553	rs144219039:101599109:C:CGT	TRUE	FALSE	FALSE	FALSE
chr1	AMY2B_ENSG00000240038_rs12085368:103206106:T:C	ENSG00000240038	102740550	rs12085368:103206106:T:C	FALSE	FALSE	FALSE	FALSE
chr1	COL11A1_ENSG00000060718_rs7522293:103539981:A:G	ENSG00000060718	103074425	rs7522293:103539981:A:G	TRUE	TRUE	FALSE	TRUE
chr1	AMY2B_ENSG00000240038_rs4244372:104040027:T:A	ENSG00000240038	103497405	rs4244372:104040027:T:A	FALSE	FALSE	FALSE	FALSE
chr1	AMY2A_ENSG00000243480_rs78949228:104062655:A:G	ENSG00000243480	103520033	rs78949228:104062655:A:G	TRUE	FALSE	FALSE	FALSE
chr1	AMY2A_ENSG00000243480_rs146282738:104334345:A:AT	ENSG00000243480	103791723	rs146282738:104334345:A:AT	FALSE	FALSE	FALSE	FALSE
chr1	RP11-364B6.2_ENSG00000215869_rs36059614:104599484:T:A	ENSG00000215869	104056862	rs36059614:104599484:T:A	TRUE	FALSE	FALSE	FALSE
chr1	RP11-364B6.2_ENSG00000215869_rs1576519:104636416:A:G	ENSG00000215869	104093794	rs1576519:104636416:A:G	TRUE	FALSE	FALSE	FALSE
chr1	PRMT6_ENSG00000198890_rs12401598:107580533:C:A	ENSG00000198890	107037911	rs12401598:107580533:C:A	TRUE	FALSE	FALSE	FALSE
chr1	NTNG1_ENSG00000162631_rs75973841:107879196:C:A	ENSG00000162631	107336574	rs75973841:107879196:C:A	FALSE	FALSE	FALSE	FALSE
chr1	RP11-483I13.6_ENSG00000280186_rs521420:108074669:C:G	ENSG00000280186	107532047	rs521420:108074669:C:G	FALSE	FALSE	FALSE	FALSE
chr1	VAV3_ENSG00000134215_rs17020055:108336533:A:C	ENSG00000134215	107793911	rs17020055:108336533:A:C	TRUE	FALSE	FALSE	FALSE
chr1	VAV3_ENSG00000134215_rs12121388:108340002:T:C	ENSG00000134215	107797380	rs12121388:108340002:T:C	TRUE	FALSE	FALSE	FALSE
chr1	STXBP3_ENSG00000116266_rs79337747:108375665:G:A	ENSG00000116266	107833043	rs79337747:108375665:G:A	FALSE	FALSE	FALSE	FALSE
chr1	VAV3_ENSG00000134215_rs2085718:108501893:A:T	ENSG00000134215	107959271	rs2085718:108501893:A:T	TRUE	FALSE	FALSE	FALSE
chr1	SLC25A24_ENSG00000085491_rs61799378:108742130:T:C	ENSG00000085491	108199508	rs61799378:108742130:T:C	TRUE	FALSE	FALSE	FALSE
chr1	SLC25A24_ENSG00000085491_rs663481:108743178:C:G	ENSG00000085491	108200556	rs663481:108743178:C:G	TRUE	FALSE	FALSE	FALSE
chr1	RP11-483I13.5_ENSG00000260879_rs828999	ENSG00000260879	108202312	rs828999	TRUE	FALSE	FALSE	FALSE
chr1	FAM102B_ENSG00000162636_1:108768462:C:T	ENSG00000162636	108225840	1:108768462:C:T	FALSE	FALSE	FALSE	FALSE
chr1	FAM102B_ENSG00000162636_rs41278478:109177802:G:A	ENSG00000162636	108635180	rs41278478:109177802:G:A	TRUE	FALSE	FALSE	FALSE
chr1	STXBP3_ENSG00000116266_rs145002027:109295955:TTA:T	ENSG00000116266	108753333	rs145002027:109295955:TTA:T	TRUE	FALSE	FALSE	FALSE
chr1	GPSM2_ENSG00000121957_rs35138668:109339414:GT:G	ENSG00000121957	108796792	rs35138668:109339414:GT:G	TRUE	FALSE	FALSE	FALSE
chr1	GPSM2_ENSG00000121957_rs12134009:109405028:G:C	ENSG00000121957	108862406	rs12134009:109405028:G:C	TRUE	FALSE	FALSE	FALSE
chr1	CLCC1_ENSG00000121940_rs7523050:109417679:C:A	ENSG00000121940	108875057	rs7523050:109417679:C:A	FALSE	TRUE	FALSE	FALSE
chr1	ATXN7L2_ENSG00000162650_rs34987549:109586731:C:A	ENSG00000162650	109044109	rs34987549:109586731:C:A	FALSE	FALSE	FALSE	FALSE
chr1	RP5-1065J22.8_ENSG00000273382_rs56076646:109642058:G:A	ENSG00000273382	109099436	rs56076646:109642058:G:A	FALSE	FALSE	FALSE	FALSE
chr1	TAF13_ENSG00000197780_rs183177077:109656089:A:G	ENSG00000197780	109113467	rs183177077:109656089:A:G	FALSE	FALSE	FALSE	FALSE
chr1	STXBP3_ENSG00000116266_rs114713488:109751285:A:C	ENSG00000116266	109208663	rs114713488:109751285:A:C	FALSE	FALSE	FALSE	FALSE
chr1	MYBPHL_ENSG00000221986_rs138686699:109761957:CTATA:C	ENSG00000221986	109219335	rs138686699:109761957:CTATA:C	TRUE	FALSE	FALSE	FALSE
chr1	SARS_ENSG00000031698_rs11547492:109780612:C:G	ENSG00000031698	109237990	rs11547492:109780612:C:G	TRUE	FALSE	FALSE	FALSE
chr1	PSRC1_ENSG00000134222_rs649281:109799244:T:C	ENSG00000134222	109256622	rs649281:109799244:T:C	TRUE	FALSE	FALSE	FALSE
chr1	CELSR2_ENSG00000143126_exm80691	ENSG00000143126	109263691	exm80691	TRUE	FALSE	FALSE	FALSE
chr1	PSMA5_ENSG00000143106_exm81076	ENSG00000143106	109297547	exm81076	TRUE	FALSE	FALSE	FALSE
chr1	MYBPHL_ENSG00000221986_rs3879448:109891423:G:C	ENSG00000221986	109348801	rs3879448:109891423:G:C	TRUE	FALSE	FALSE	FALSE
chr1	ATXN7L2_ENSG00000162650_rs10494041:110031990:C:G	ENSG00000162650	109489368	rs10494041:110031990:C:G	FALSE	FALSE	FALSE	FALSE
chr1	PSRC1_ENSG00000134222_rs41301283:110049457:G:A	ENSG00000134222	109506835	rs41301283:110049457:G:A	FALSE	FALSE	FALSE	FALSE
chr1	AMIGO1_ENSG00000181754_rs2570972:110052139:A:G	ENSG00000181754	109509517	rs2570972:110052139:A:G	TRUE	FALSE	FALSE	FALSE
chr1	HENMT1_ENSG00000162639_rs116468196:110155000:C:A	ENSG00000162639	109612378	rs116468196:110155000:C:A	FALSE	FALSE	FALSE	FALSE
chr1	GNAI3_ENSG00000065135_rs475858:110155137:C:T	ENSG00000065135	109612515	rs475858:110155137:C:T	TRUE	FALSE	FALSE	FALSE
chr1	GSTM4_ENSG00000168765_rs76912669:110160039:T:C	ENSG00000168765	109617417	rs76912669:110160039:T:C	TRUE	FALSE	FALSE	FALSE
chr1	GNAT2_ENSG00000134183_rs6669802:110163076:A:G	ENSG00000134183	109620454	rs6669802:110163076:A:G	FALSE	TRUE	FALSE	FALSE
chr1	GSTM5_ENSG00000134201_rs3895838:110177848:A:G	ENSG00000134201	109635226	rs3895838:110177848:A:G	TRUE	FALSE	FALSE	FALSE
chr1	GSTM3_ENSG00000134202_rs3895838:110177848:A:G	ENSG00000134202	109635226	rs3895838:110177848:A:G	TRUE	FALSE	FALSE	FALSE
chr1	GSTM2_ENSG00000213366_rs592792:110211956:C:T	ENSG00000213366	109669334	rs592792:110211956:C:T	TRUE	FALSE	FALSE	FALSE
chr1	GSTM4_ENSG00000168765_rs5776993:110222901:CA:C	ENSG00000168765	109680279	rs5776993:110222901:CA:C	TRUE	FALSE	FALSE	FALSE
chr1	GSTM1_ENSG00000134184_rs5776993:110222901:CA:C	ENSG00000134184	109680279	rs5776993:110222901:CA:C	TRUE	FALSE	FALSE	FALSE
chr1	GSTM2_ENSG00000213366_rs36209093:110229787:C:T	ENSG00000213366	109687165	rs36209093:110229787:C:T	TRUE	FALSE	FALSE	FALSE
chr1	GSTM1_ENSG00000134184_rs36209093:110229787:C:T	ENSG00000134184	109687165	rs36209093:110229787:C:T	TRUE	FALSE	FALSE	FALSE
chr1	GSTM3_ENSG00000134202_rs36209093:110229787:C:T	ENSG00000134202	109687165	rs36209093:110229787:C:T	TRUE	FALSE	FALSE	FALSE
chr1	GSTM5_ENSG00000134201_rs145858840:110253215:G:T	ENSG00000134201	109710593	rs145858840:110253215:G:T	TRUE	FALSE	FALSE	FALSE
chr1	GSTM3_ENSG00000134202_rs1292096:110253380:A:G	ENSG00000134202	109710758	rs1292096:110253380:A:G	TRUE	FALSE	FALSE	FALSE
chr1	GSTM5_ENSG00000134201_rs28743105:110254513:C:G	ENSG00000134201	109711891	rs28743105:110254513:C:G	TRUE	FALSE	FALSE	FALSE
chr1	GSTM3_ENSG00000134202_rs943643:110257069:C:T	ENSG00000134202	109714447	rs943643:110257069:C:T	TRUE	FALSE	FALSE	FALSE
chr1	GSTM3_ENSG00000134202_rs145782236:110278254:T:TGA	ENSG00000134202	109735632	rs145782236:110278254:T:TGA	TRUE	FALSE	FALSE	FALSE
chr1	GSTM5_ENSG00000134201_rs4970779:110303505:C:T	ENSG00000134201	109760883	rs4970779:110303505:C:T	TRUE	FALSE	FALSE	FALSE
chr1	AHCYL1_ENSG00000168710_rs189482814:110438139:G:T	ENSG00000168710	109895517	rs189482814:110438139:G:T	TRUE	FALSE	FALSE	FALSE
chr1	SYPL2_ENSG00000143028_rs4839224:110728584:G:T	ENSG00000143028	110185962	rs4839224:110728584:G:T	FALSE	FALSE	FALSE	FALSE
chr1	KCNC4_ENSG00000116396_rs28502029:110794614:C:T	ENSG00000116396	110251992	rs28502029:110794614:C:T	TRUE	FALSE	FALSE	FALSE
chr1	RP5-1074L1.1_ENSG00000227963_rs112439723:110815319:G:GAGAGGAAA	ENSG00000227963	110272697	rs112439723:110815319:G:GAGAGGAAA	TRUE	FALSE	FALSE	FALSE
chr1	KCNC4_ENSG00000116396_rs12739021:110842850:T:C	ENSG00000116396	110300228	rs12739021:110842850:T:C	TRUE	FALSE	FALSE	FALSE
chr1	LAMTOR5_ENSG00000134248_rs35040395:110937682:A:AT	ENSG00000134248	110395060	rs35040395:110937682:A:AT	TRUE	FALSE	FALSE	FALSE
chr1	LAMTOR5-AS1_ENSG00000224699_rs11102100:110957709:A:G	ENSG00000224699	110415087	rs11102100:110957709:A:G	TRUE	FALSE	FALSE	FALSE
chr1	KCNA2_ENSG00000177301_rs115207020:111003005:G:A	ENSG00000177301	110460383	rs115207020:111003005:G:A	FALSE	FALSE	FALSE	FALSE
chr1	CYMP_ENSG00000240194_rs12407530:111003777:T:C	ENSG00000240194	110461155	rs12407530:111003777:T:C	TRUE	FALSE	FALSE	FALSE
chr1	KCNA3_ENSG00000177272_rs343788:111295407:C:A	ENSG00000177272	110752785	rs343788:111295407:C:A	TRUE	FALSE	FALSE	FALSE
chr1	RP11-284N8.3_ENSG00000259834_rs343793:111302762:A:T	ENSG00000259834	110760140	rs343793:111302762:A:T	TRUE	FALSE	FALSE	FALSE
chr1	RP5-1074L1.1_ENSG00000227963_rs74608578:111372073:G:A	ENSG00000227963	110829451	rs74608578:111372073:G:A	FALSE	FALSE	FALSE	FALSE
chr1	RP11-96K19.4_ENSG00000261654_rs148941023:111492239:A:G	ENSG00000261654	110949617	rs148941023:111492239:A:G	TRUE	FALSE	FALSE	FALSE
chr1	RP11-284N8.3_ENSG00000259834_rs1972386:111509049:A:C	ENSG00000259834	110966427	rs1972386:111509049:A:C	TRUE	FALSE	FALSE	FALSE
chr1	DRAM2_ENSG00000156171_rs3795823:111726869:G:A	ENSG00000156171	111184247	rs3795823:111726869:G:A	TRUE	TRUE	FALSE	FALSE
chr1	LAMTOR5_ENSG00000134248_rs35325026:111809045:AT:A	ENSG00000134248	111266423	rs35325026:111809045:AT:A	FALSE	FALSE	FALSE	FALSE
chr1	PIFO_ENSG00000173947_rs17027391:111852792:C:T	ENSG00000173947	111310170	rs17027391:111852792:C:T	TRUE	FALSE	FALSE	FALSE
chr1	OVGP1_ENSG00000085465_rs2152783:111936777:A:G	ENSG00000085465	111394155	rs2152783:111936777:A:G	TRUE	FALSE	FALSE	FALSE
chr1	C1orf162_ENSG00000143110_rs2152783:111936777:A:G	ENSG00000143110	111394155	rs2152783:111936777:A:G	TRUE	FALSE	FALSE	FALSE
chr1	ATP5F1_ENSG00000116459_rs1264888:111968316:G:A	ENSG00000116459	111425694	rs1264888:111968316:G:A	TRUE	FALSE	FALSE	FALSE
chr1	ADORA3_ENSG00000282608_rs3767601:112029853:A:G	ENSG00000282608	111487231	rs3767601:112029853:A:G	TRUE	FALSE	FALSE	FALSE
chr1	TMIGD3_ENSG00000121933_rs2789539:112032347:G:A	ENSG00000121933	111489725	rs2789539:112032347:G:A	TRUE	FALSE	FALSE	FALSE
chr1	RAP1A_ENSG00000116473_rs142267659:112263028:GC:G	ENSG00000116473	111720406	rs142267659:112263028:GC:G	TRUE	FALSE	FALSE	FALSE
chr1	FAM212B-AS1_ENSG00000227811_rs12122793:112296631:T:C	ENSG00000227811	111754009	rs12122793:112296631:T:C	TRUE	FALSE	FALSE	FALSE
chr1	DDX20_ENSG00000064703_rs197391:112298166:G:C	ENSG00000064703	111755544	rs197391:112298166:G:C	TRUE	FALSE	FALSE	FALSE
chr1	FAM212B-AS1_ENSG00000227811_rs197399:112302412:T:C	ENSG00000227811	111759790	rs197399:112302412:T:C	TRUE	FALSE	FALSE	FALSE
chr1	FAM19A3_ENSG00000184599_rs57643462:112374355:G:T	ENSG00000184599	111831733	rs57643462:112374355:G:T	FALSE	FALSE	FALSE	FALSE
chr1	WDR77_ENSG00000116455_rs34090923:112615333:GA:G	ENSG00000116455	112072711	rs34090923:112615333:GA:G	FALSE	FALSE	FALSE	FALSE
chr1	CTTNBP2NL_ENSG00000143079_rs2492501	ENSG00000143079	112388634	rs2492501	TRUE	FALSE	FALSE	FALSE
chr1	WNT2B_ENSG00000134245_rs2492501	ENSG00000134245	112388634	rs2492501	TRUE	FALSE	FALSE	FALSE
chr1	RHOC_ENSG00000155366_rs2492501	ENSG00000155366	112388634	rs2492501	TRUE	FALSE	FALSE	FALSE
chr1	WNT2B_ENSG00000134245_rs71584734:113025803:TACACAC:T	ENSG00000134245	112483181	rs71584734:113025803:TACACAC:T	TRUE	FALSE	FALSE	FALSE
chr1	MOV10_ENSG00000155363_rs11484138:113075948:A:AT	ENSG00000155363	112533326	rs11484138:113075948:A:AT	TRUE	FALSE	FALSE	TRUE
chr1	SLC16A1-AS1_ENSG00000226419_rs72699066:113127994:G:A	ENSG00000226419	112585372	rs72699066:113127994:G:A	FALSE	FALSE	FALSE	FALSE
chr1	ST7L_ENSG00000007341_rs6691932:113144263:T:C	ENSG00000007341	112601641	rs6691932:113144263:T:C	TRUE	FALSE	FALSE	FALSE
chr1	RP4-671G15.2_ENSG00000273483_rs71584754:113144705:CAAAAAAAAAAAA:C	ENSG00000273483	112602083	rs71584754:113144705:CAAAAAAAAAAAA:C	TRUE	FALSE	FALSE	FALSE
chr1	CAPZA1_ENSG00000116489_rs11102518:113183848:A:T	ENSG00000116489	112641226	rs11102518:113183848:A:T	TRUE	FALSE	FALSE	FALSE
chr1	LINC01356_ENSG00000215866_rs6667358:113373398:A:G	ENSG00000215866	112830776	rs6667358:113373398:A:G	TRUE	FALSE	FALSE	FALSE
chr1	RP3-522D1.1_ENSG00000224167_1:113388185:A:AATATATATATAT	ENSG00000224167	112845563	1:113388185:A:AATATATATATAT	TRUE	FALSE	FALSE	FALSE
chr1	SLC16A1-AS1_ENSG00000226419_1:113441688:G:A	ENSG00000226419	112899066	1:113441688:G:A	TRUE	FALSE	FALSE	FALSE
chr1	SLC16A1_ENSG00000155380_rs7524567:113504658:A:G	ENSG00000155380	112962036	rs7524567:113504658:A:G	TRUE	FALSE	FALSE	FALSE
chr1	FAM19A3_ENSG00000184599_rs34096274:113506567:CT:C	ENSG00000184599	112963945	rs34096274:113506567:CT:C	TRUE	FALSE	FALSE	FALSE
chr1	SLC16A1-AS1_ENSG00000226419_rs12728873:113570755:G:A	ENSG00000226419	113028133	rs12728873:113570755:G:A	TRUE	FALSE	FALSE	FALSE
chr1	CAPZA1_ENSG00000116489_rs72685671:113817666:T:A	ENSG00000116489	113275044	rs72685671:113817666:T:A	FALSE	FALSE	FALSE	FALSE
chr1	RSBN1_ENSG00000081019_rs11102661:114160758:G:A	ENSG00000081019	113618136	rs11102661:114160758:G:A	TRUE	FALSE	FALSE	FALSE
chr1	RP4-730K3.3_ENSG00000232450_rs1146183:114199335:A:G	ENSG00000232450	113656713	rs1146183:114199335:A:G	TRUE	FALSE	FALSE	FALSE
chr1	MAGI3_ENSG00000081026_rs113663525:114353006:A:AAC	ENSG00000081026	113810384	rs113663525:114353006:A:AAC	TRUE	FALSE	FALSE	FALSE
chr1	PTPN22_ENSG00000134242_rs34122108:114398112:C:T	ENSG00000134242	113855490	rs34122108:114398112:C:T	TRUE	FALSE	FALSE	FALSE
chr1	PHTF1_ENSG00000116793_rs2358816:114419368:A:T	ENSG00000116793	113876746	rs2358816:114419368:A:T	TRUE	FALSE	FALSE	FALSE
chr1	BCL2L15_ENSG00000188761_exm2230834	ENSG00000188761	113904943	exm2230834	TRUE	FALSE	FALSE	FALSE
chr1	AP4B1_ENSG00000134262_exm2230834	ENSG00000134262	113904943	exm2230834	TRUE	FALSE	FALSE	FALSE
chr1	SYT6_ENSG00000134207_rs12729894:114481962:T:G	ENSG00000134207	113939340	rs12729894:114481962:T:G	FALSE	FALSE	FALSE	FALSE
chr1	HIPK1_ENSG00000163349_rs7554371:114512303:A:G	ENSG00000163349	113969681	rs7554371:114512303:A:G	FALSE	FALSE	FALSE	FALSE
chr1	HIPK1_ENSG00000163349_rs924778:114529141:G:A	ENSG00000163349	113986519	rs924778:114529141:G:A	FALSE	FALSE	FALSE	FALSE
chr1	OLFML3_ENSG00000116774_rs3007014:114532097:G:T	ENSG00000116774	113989475	rs3007014:114532097:G:T	FALSE	FALSE	FALSE	FALSE
chr1	PHTF1_ENSG00000116793_rs17032448:114682915:T:G	ENSG00000116793	114140293	rs17032448:114682915:T:G	FALSE	FALSE	FALSE	FALSE
chr1	HIPK1-AS1_ENSG00000235527_rs76352403:114686640:T:C	ENSG00000235527	114144018	rs76352403:114686640:T:C	FALSE	FALSE	FALSE	FALSE
chr1	AP4B1_ENSG00000134262_rs6699643:115080319:C:T	ENSG00000134262	114537698	rs6699643:115080319:C:T	FALSE	FALSE	FALSE	FALSE
chr1	BCAS2_ENSG00000116752_rs10645732:115224147:T:TGGA	ENSG00000116752	114681526	rs10645732:115224147:T:TGGA	TRUE	FALSE	FALSE	FALSE
chr1	CSDE1_ENSG00000009307_rs78509231:115347978:A:G	ENSG00000009307	114805357	rs78509231:115347978:A:G	FALSE	FALSE	FALSE	FALSE
chr1	TSPAN2_ENSG00000134198_rs6688453:115627098:C:G	ENSG00000134198	115084477	rs6688453:115627098:C:G	TRUE	FALSE	FALSE	FALSE
chr1	VANGL1_ENSG00000173218_rs12138199:116209073:A:G	ENSG00000173218	115666452	rs12138199:116209073:A:G	TRUE	FALSE	FALSE	FALSE
chr1	CASQ2_ENSG00000118729_rs34569182:116282591:G:A	ENSG00000118729	115739970	rs34569182:116282591:G:A	TRUE	FALSE	FALSE	FALSE
chr1	NHLH2_ENSG00000177551_rs61344671:116317780:CA:C	ENSG00000177551	115775159	rs61344671:116317780:CA:C	TRUE	FALSE	FALSE	FALSE
chr1	SLC22A15_ENSG00000163393_rs34381849:116531732:A:ATG	ENSG00000163393	115989111	rs34381849:116531732:A:ATG	TRUE	FALSE	FALSE	FALSE
chr1	CASQ2_ENSG00000118729_rs112233919:116846173:TA:T	ENSG00000118729	116303551	rs112233919:116846173:TA:T	FALSE	FALSE	FALSE	FALSE
chr1	ATP1A1-AS1_ENSG00000203865_rs850617:116906839:G:A	ENSG00000203865	116364217	rs850617:116906839:G:A	TRUE	FALSE	FALSE	FALSE
chr1	PTGFRN_ENSG00000134247_rs17520400:117514675:G:A	ENSG00000134247	116972053	rs17520400:117514675:G:A	TRUE	FALSE	FALSE	FALSE
chr1	TTF2_ENSG00000116830_exm2249723	ENSG00000116830	117060534	exm2249723	TRUE	FALSE	FALSE	FALSE
chr1	SPAG17_ENSG00000155761_rs72631711:118532106:G:T	ENSG00000155761	117989483	rs72631711:118532106:G:T	FALSE	FALSE	FALSE	FALSE
chr1	WDR3_ENSG00000065183_rs77805056:118626603:A:G	ENSG00000065183	118083980	rs77805056:118626603:A:G	FALSE	FALSE	FALSE	FALSE
chr1	TBX15_ENSG00000092607_rs79127412:118921547:C:G	ENSG00000092607	118378924	rs79127412:118921547:C:G	TRUE	FALSE	FALSE	FALSE
chr1	WARS2_ENSG00000116874_rs66887595:119451000:CA:C	ENSG00000116874	118908377	rs66887595:119451000:CA:C	TRUE	FALSE	FALSE	FALSE
chr1	WARS2_ENSG00000116874_exm2268746	ENSG00000116874	119012523	exm2268746	TRUE	FALSE	FALSE	FALSE
chr1	TBX15_ENSG00000092607_rs142117327:119563895:C:T	ENSG00000092607	119021272	rs142117327:119563895:C:T	TRUE	FALSE	FALSE	FALSE
chr1	WARS2_ENSG00000116874_rs12739952:119638386:G:A	ENSG00000116874	119095763	rs12739952:119638386:G:A	TRUE	FALSE	FALSE	FALSE
chr1	RP11-418J17.1_ENSG00000231365_rs10923754	ENSG00000231365	119126017	rs10923754	TRUE	FALSE	FALSE	FALSE
chr1	RP11-418J17.1_ENSG00000231365_rs72691119:119786229:G:T	ENSG00000231365	119243606	rs72691119:119786229:G:T	TRUE	FALSE	FALSE	FALSE
chr1	RP11-418J17.1_ENSG00000231365_rs76525150:120150189:A:T	ENSG00000231365	119607566	rs76525150:120150189:A:T	TRUE	FALSE	FALSE	FALSE
chr1	ZNF697_ENSG00000143067_rs2281493	ENSG00000143067	119620164	rs2281493	TRUE	FALSE	FALSE	FALSE
chr1	PFN1P2_ENSG00000270392_rs115764389:120446294:C:G	ENSG00000270392	119903671	rs115764389:120446294:C:G	TRUE	FALSE	FALSE	FALSE
chr1	RP5-1042I8.7_ENSG00000261662_rs41277624:120459433:G:A	ENSG00000261662	119916810	rs41277624:120459433:G:A	FALSE	FALSE	FALSE	FALSE
chr1	CH17-472G23.2_ENSG00000223804_1:120640227:CT:C	ENSG00000223804	120097624	1:120640227:CT:C	TRUE	FALSE	FALSE	FALSE
chr1	NBPF8_ENSG00000270231_1:120655150:C:T	ENSG00000270231	120112565	1:120655150:C:T	TRUE	FALSE	FALSE	FALSE
chr1	SEC22B_ENSG00000265808_rs140779657:120679576:T:TA	ENSG00000265808	120137005	rs140779657:120679576:T:TA	TRUE	FALSE	FALSE	FALSE
chr1	CH17-472G23.2_ENSG00000223804_rs61806594:144860783:C:T	ENSG00000223804	120498213	rs61806594:144860783:C:T	TRUE	FALSE	FALSE	FALSE
chr1	SRGAP2C_ENSG00000171943_rs6679285:148000717:C:T	ENSG00000171943	120844423	rs6679285:148000717:C:T	FALSE	FALSE	FALSE	FALSE
chr1	CH17-472G23.2_ENSG00000223804_kgp4374968	ENSG00000223804	120954647	kgp4374968	FALSE	FALSE	FALSE	FALSE
chr1	NBPF8_ENSG00000270231_kgp4374968	ENSG00000270231	120954647	kgp4374968	FALSE	FALSE	FALSE	FALSE
chr1	CH17-472G23.4_ENSG00000275131_kgp4374968	ENSG00000275131	120954647	kgp4374968	FALSE	FALSE	FALSE	FALSE
chr1	NBPF26_ENSG00000273136_kgp4374968	ENSG00000273136	120954647	kgp4374968	FALSE	FALSE	FALSE	FALSE
chr1	LINC00623_ENSG00000226067_kgp4374968	ENSG00000226067	120954647	kgp4374968	FALSE	FALSE	FALSE	FALSE
chr1	CH17-472G23.1_ENSG00000274642_1:120848685:G:A	ENSG00000274642	121174642	1:120848685:G:A	FALSE	FALSE	FALSE	FALSE
chr1	NBPF8_ENSG00000270231_rs28971494:121138099:T:C	ENSG00000270231	121396239	rs28971494:121138099:T:C	FALSE	FALSE	FALSE	FALSE
chr1	SRGAP2C_ENSG00000171943_rs6693211:121161949:G:C	ENSG00000171943	121420089	rs6693211:121161949:G:C	FALSE	FALSE	FALSE	FALSE
chr1	PFN1P2_ENSG00000270392_rs6600673:121168848:T:C	ENSG00000270392	121426988	rs6600673:121168848:T:C	FALSE	FALSE	FALSE	FALSE
chr1	CH17-437K3.1_ENSG00000227082_rs1986111:121204788:C:T	ENSG00000227082	121462934	rs1986111:121204788:C:T	FALSE	FALSE	FALSE	FALSE
chr1	CH17-472G23.4_ENSG00000275131_exm-rs11249433	ENSG00000275131	121538815	exm-rs11249433	FALSE	FALSE	FALSE	FALSE
chr1	FCGR1B_ENSG00000198019_rs9662281:121478482:C:T	ENSG00000198019	121736684	rs9662281:121478482:C:T	FALSE	FALSE	FALSE	FALSE
chr1	NBPF15_ENSG00000266338_kgp2350919	ENSG00000266338	144488566	kgp2350919	FALSE	FALSE	FALSE	FALSE
chr1	SRGAP2D_ENSG00000270872_rs76224574:148512592:G:A	ENSG00000270872	144505062	rs76224574:148512592:G:A	FALSE	FALSE	FALSE	FALSE
chr1	RP11-403I13.8_ENSG00000272419_rs9728619:145736438:T:C	ENSG00000272419	145698627	rs9728619:145736438:T:C	FALSE	FALSE	FALSE	FALSE
chr1	NBPF20_ENSG00000162825_NHGRI_notinECorHUNT_chr1_145727683	ENSG00000162825	145707383	NHGRI_notinECorHUNT_chr1_145727683	FALSE	FALSE	FALSE	FALSE
chr1	SRGAP2B_ENSG00000196369_rs80314439:145687100:A:G	ENSG00000196369	145747986	rs80314439:145687100:A:G	FALSE	FALSE	FALSE	FALSE
chr1	RNF115_ENSG00000265491_rs145691857:145622420:T:TG	ENSG00000265491	145812673	rs145691857:145622420:T:TG	TRUE	FALSE	FALSE	FALSE
chr1	ANKRD35_ENSG00000198483_exm91573	ENSG00000198483	145872788	exm91573	TRUE	FALSE	FALSE	FALSE
chr1	RBM8A_ENSG00000265241_rs139428292:145507646:G:A	ENSG00000265241	145927447	rs139428292:145507646:G:A	TRUE	FALSE	FALSE	FALSE
chr1	RP11-458D21.1_ENSG00000233396_rs3811446:145471996:C:G	ENSG00000233396	145963094	rs3811446:145471996:C:G	TRUE	FALSE	FALSE	FALSE
chr1	RP11-458D21.5_ENSG00000213240_rs78848289:145426261:C:T	ENSG00000213240	146008767	rs78848289:145426261:C:T	FALSE	FALSE	FALSE	FALSE
chr1	CH17-353B19.1_ENSG00000276509_rs78848289:145426261:C:T	ENSG00000276509	146008767	rs78848289:145426261:C:T	FALSE	FALSE	FALSE	FALSE
chr1	RP11-458D21.1_ENSG00000233396_rs79906727:145420676:T:C	ENSG00000233396	146014328	rs79906727:145420676:T:C	TRUE	FALSE	FALSE	FALSE
chr1	NBPF10_ENSG00000271425_rs79906727:145420676:T:C	ENSG00000271425	146014328	rs79906727:145420676:T:C	FALSE	FALSE	FALSE	FALSE
chr1	SRGAP2B_ENSG00000196369_rs34710074:145403837:CA:C	ENSG00000196369	146031164	rs34710074:145403837:CA:C	FALSE	FALSE	FALSE	FALSE
chr1	NOTCH2NL_ENSG00000264343_kgp2087890	ENSG00000264343	146051762	kgp2087890	FALSE	FALSE	FALSE	FALSE
chr1	NBPF10_ENSG00000271425_rs5013779:145365595:A:G	ENSG00000271425	146069407	rs5013779:145365595:A:G	FALSE	FALSE	FALSE	FALSE
chr1	NOTCH2NL_ENSG00000264343_rs202159017:145326454:A:G	ENSG00000264343	146111724	rs202159017:145326454:A:G	FALSE	FALSE	FALSE	FALSE
chr1	LIX1L_ENSG00000271601_rs61816397:145312597:T:C	ENSG00000271601	146125597	rs61816397:145312597:T:C	FALSE	FALSE	FALSE	FALSE
chr1	LIX1L_ENSG00000271601_rs77628549:145312205:T:G	ENSG00000271601	146125989	rs77628549:145312205:T:G	FALSE	FALSE	FALSE	FALSE
chr1	RP11-458D21.1_ENSG00000233396_rs113063235:145287532:G:C	ENSG00000233396	146150645	rs113063235:145287532:G:C	FALSE	FALSE	FALSE	FALSE
chr1	NOTCH2NL_ENSG00000264343_rs78148626:145178261:T:C	ENSG00000264343	146259887	rs78148626:145178261:T:C	FALSE	FALSE	FALSE	FALSE
chr1	NBPF12_ENSG00000268043_rs369717548:146325842:C:A	ENSG00000268043	146890607	rs369717548:146325842:C:A	TRUE	FALSE	FALSE	FALSE
chr1	NOTCH2NL_ENSG00000264343_rs374164505:146473333:CA:C	ENSG00000264343	147001774	rs374164505:146473333:CA:C	FALSE	FALSE	FALSE	FALSE
chr1	CHD1L_ENSG00000131778_rs10900378:146495190:G:A	ENSG00000131778	147023631	rs10900378:146495190:G:A	TRUE	FALSE	FALSE	FALSE
chr1	PRKAB2_ENSG00000131791_rs2014106:146590081:C:T	ENSG00000131791	147118499	rs2014106:146590081:C:T	TRUE	FALSE	FALSE	FALSE
chr1	PDIA3P1_ENSG00000180867_1:146651530:TA:T	ENSG00000180867	147179951	1:146651530:TA:T	TRUE	FALSE	FALSE	FALSE
chr1	PRKAB2_ENSG00000131791_rs66485043:146690970:CT:C	ENSG00000131791	147219398	rs66485043:146690970:CT:C	TRUE	FALSE	FALSE	FALSE
chr1	CHD1L_ENSG00000131778_rs10900330:146712302:T:G	ENSG00000131778	147240653	rs10900330:146712302:T:G	TRUE	FALSE	FALSE	FALSE
chr1	PDIA3P1_ENSG00000180867_rs61091982:146721567:T:TTCTC	ENSG00000180867	147249908	rs61091982:146721567:T:TTCTC	TRUE	FALSE	FALSE	FALSE
chr1	RP11-337C18.8_ENSG00000237188_rs58302214:146776049:CA:C	ENSG00000237188	147304353	rs58302214:146776049:CA:C	TRUE	FALSE	FALSE	FALSE
chr1	BCL9_ENSG00000116128_rs72698273:147038722:C:G	ENSG00000116128	147566942	rs72698273:147038722:C:G	TRUE	FALSE	FALSE	FALSE
chr1	ACP6_ENSG00000162836_rs77245299:147067648:T:G	ENSG00000162836	147595859	rs77245299:147067648:T:G	TRUE	FALSE	FALSE	FALSE
chr1	ACP6_ENSG00000162836_rs4950465:147125235:C:T	ENSG00000162836	147653122	rs4950465:147125235:C:T	TRUE	FALSE	FALSE	FALSE
chr1	RP11-495P10.1_ENSG00000231551_rs7544630:147382550:T:C	ENSG00000231551	147910423	rs7544630:147382550:T:C	TRUE	FALSE	FALSE	FALSE
chr1	NBPF11_ENSG00000263956_rs1875836	ENSG00000263956	148256961	rs1875836	FALSE	FALSE	FALSE	FALSE
chr1	NBPF9_ENSG00000269713_rs1663858:145069711:A:G	ENSG00000269713	148814683	rs1663858:145069711:A:G	FALSE	FALSE	FALSE	FALSE
chr1	CH17-189H20.1_ENSG00000274265_rs113252:144913035:A:T	ENSG00000274265	148971440	rs113252:144913035:A:T	FALSE	FALSE	FALSE	FALSE
chr1	WI2-1896O14.1_ENSG00000215861_rs12124527:144896319:T:C	ENSG00000215861	148988155	rs12124527:144896319:T:C	FALSE	FALSE	FALSE	FALSE
chr1	PDE4DIP_ENSG00000178104_exm2268753	ENSG00000178104	148989863	exm2268753	FALSE	FALSE	FALSE	FALSE
chr1	NBPF9_ENSG00000269713_exm2268753	ENSG00000269713	148989863	exm2268753	FALSE	FALSE	FALSE	FALSE
chr1	CH17-189H20.1_ENSG00000274265_exm2268753	ENSG00000274265	148989863	exm2268753	FALSE	FALSE	FALSE	FALSE
chr1	RP4-791M13.3_ENSG00000254539_exm90300	ENSG00000254539	149004987	exm90300	FALSE	FALSE	FALSE	FALSE
chr1	RP11-544O24.2_ENSG00000274423_rs146245381:144814554:A:C	ENSG00000274423	149073058	rs146245381:144814554:A:C	FALSE	FALSE	FALSE	FALSE
chr1	PDE4DIP_ENSG00000178104_rs147675642:144585218:T:C	ENSG00000178104	149112014	rs147675642:144585218:T:C	FALSE	FALSE	FALSE	FALSE
chr1	NBPF9_ENSG00000269713_rs200452541:144577767:G:GA	ENSG00000269713	149119458	rs200452541:144577767:G:GA	FALSE	FALSE	FALSE	FALSE
chr1	RP11-544O24.2_ENSG00000274423_rs3009848:144529404:A:G	ENSG00000274423	149167584	rs3009848:144529404:A:G	FALSE	FALSE	FALSE	FALSE
chr1	HIST2H2AA4_ENSG00000272196_rs375353658:149602107:T:C	ENSG00000272196	149632953	rs375353658:149602107:T:C	FALSE	FALSE	FALSE	FALSE
chr1	LINC00869_ENSG00000277147_rs56061420:149715583:C:T	ENSG00000277147	149744033	rs56061420:149715583:C:T	FALSE	FALSE	FALSE	FALSE
chr1	RP11-196G18.22_ENSG00000261716_rs192504603:149787813:T:C	ENSG00000261716	149816259	rs192504603:149787813:T:C	TRUE	FALSE	FALSE	FALSE
chr1	RP11-196G18.24_ENSG00000272993_rs3029050:149815013:GCTCC:G	ENSG00000272993	149843446	rs3029050:149815013:GCTCC:G	FALSE	FALSE	FALSE	FALSE
chr1	RP11-196G18.23_ENSG00000264207_rs11205037:149816036:T:G	ENSG00000264207	149844469	rs11205037:149816036:T:G	TRUE	FALSE	FALSE	FALSE
chr1	NBPF19_ENSG00000271383_rs68002561:149880863:A:G	ENSG00000271383	149909311	rs68002561:149880863:A:G	FALSE	FALSE	FALSE	FALSE
chr1	CIART_ENSG00000159208_rs114039643:150135092:C:T	ENSG00000159208	150162894	rs114039643:150135092:C:T	TRUE	FALSE	FALSE	FALSE
chr1	CA14_ENSG00000118298_rs41304255:150236107:G:A	ENSG00000118298	150263708	rs41304255:150236107:G:A	TRUE	FALSE	FALSE	FALSE
chr1	C1orf54_ENSG00000118292_rs139708128:150245082:G:A	ENSG00000118292	150272679	rs139708128:150245082:G:A	TRUE	FALSE	FALSE	FALSE
chr1	CA14_ENSG00000118298_rs60168104:150268390:TTTA:T	ENSG00000118298	150295969	rs60168104:150268390:TTTA:T	TRUE	FALSE	FALSE	FALSE
chr1	CIART_ENSG00000159208_rs60168104:150268390:TTTA:T	ENSG00000159208	150295969	rs60168104:150268390:TTTA:T	TRUE	FALSE	FALSE	FALSE
chr1	RPRD2_ENSG00000163125_rs138637164:150327896:C:CA	ENSG00000163125	150355420	rs138637164:150327896:C:CA	TRUE	FALSE	FALSE	FALSE
chr1	ECM1_ENSG00000143369_1:150408622:C:A	ENSG00000143369	150436146	1:150408622:C:A	TRUE	FALSE	FALSE	FALSE
chr1	MRPS21_ENSG00000266472_rs16836940:150416913:A:G	ENSG00000266472	150444437	rs16836940:150416913:A:G	TRUE	FALSE	FALSE	FALSE
chr1	MRPS21_ENSG00000266472_1:150438853:CAAA:C	ENSG00000266472	150466377	1:150438853:CAAA:C	TRUE	FALSE	FALSE	FALSE
chr1	TARS2_ENSG00000143374_rs11589361:150510633:C:A	ENSG00000143374	150538157	rs11589361:150510633:C:A	TRUE	FALSE	FALSE	FALSE
chr1	ENSA_ENSG00000143420_1:150587279:GTTTTTTTTTTTTTTTTTTTTTTT:G	ENSG00000143420	150614803	1:150587279:GTTTTTTTTTTTTTTTTTTTTTTT:G	TRUE	TRUE	FALSE	FALSE
chr1	CTSS_ENSG00000163131_rs71766146:150640071:CTT:C	ENSG00000163131	150667595	rs71766146:150640071:CTT:C	TRUE	FALSE	FALSE	FALSE
chr1	MCL1_ENSG00000143384_rs10556231:150712138:TCAA:T	ENSG00000143384	150739662	rs10556231:150712138:TCAA:T	TRUE	FALSE	FALSE	FALSE
chr1	GOLPH3L_ENSG00000143457_rs34813433:150717100:T:TATA	ENSG00000143457	150744624	rs34813433:150717100:T:TATA	TRUE	FALSE	FALSE	FALSE
chr1	ARNT_ENSG00000143437_rs75056606:150718602:T:G	ENSG00000143437	150746126	rs75056606:150718602:T:G	TRUE	FALSE	FALSE	FALSE
chr1	ARNT_ENSG00000143437_rs1136774:150738197:C:T	ENSG00000143437	150765721	rs1136774:150738197:C:T	TRUE	FALSE	FALSE	FALSE
chr1	CTSK_ENSG00000143387_1:150740657:G:GTTTTTTTTT	ENSG00000143387	150768181	1:150740657:G:GTTTTTTTTT	TRUE	FALSE	FALSE	FALSE
chr1	CTSK_ENSG00000143387_rs35782301:150861859:C:T	ENSG00000143387	150889383	rs35782301:150861859:C:T	TRUE	FALSE	FALSE	FALSE
chr1	FAM63A_ENSG00000143409_rs17661062:150902203:T:A	ENSG00000143409	150929727	rs17661062:150902203:T:A	FALSE	FALSE	FALSE	FALSE
chr1	CTSK_ENSG00000143387_rs72704698:150918936:T:G	ENSG00000143387	150946460	rs72704698:150918936:T:G	TRUE	FALSE	FALSE	FALSE
chr1	ECM1_ENSG00000143369_rs1045628:150936903:T:C	ENSG00000143369	150964427	rs1045628:150936903:T:C	TRUE	FALSE	FALSE	FALSE
chr1	FAM63A_ENSG00000143409_1:150942703:CAAAAAAAAAAAAA:C	ENSG00000143409	150970227	1:150942703:CAAAAAAAAAAAAA:C	FALSE	FALSE	FALSE	FALSE
chr1	SEMA6C_ENSG00000143434_rs3034000:151029105:TCAG:T	ENSG00000143434	151056629	rs3034000:151029105:TCAG:T	FALSE	FALSE	FALSE	FALSE
chr1	RP11-98D18.9_ENSG00000203288_rs6667900:151052703:A:C	ENSG00000203288	151080227	rs6667900:151052703:A:C	FALSE	FALSE	FALSE	FALSE
chr1	RP11-68I18.10_ENSG00000261168_rs7546304:151114484:C:G	ENSG00000261168	151142008	rs7546304:151114484:C:G	FALSE	FALSE	FALSE	FALSE
chr1	MLLT11_ENSG00000213190_rs6674970:151116279:G:A	ENSG00000213190	151143803	rs6674970:151116279:G:A	FALSE	FALSE	FALSE	FALSE
chr1	GABPB2_ENSG00000143458_exm2259804	ENSG00000143458	151150013	exm2259804	FALSE	FALSE	FALSE	FALSE
chr1	SEMA6C_ENSG00000143434_rs61321900:151124171:T:C	ENSG00000143434	151151695	rs61321900:151124171:T:C	FALSE	FALSE	FALSE	FALSE
chr1	PIP5K1A_ENSG00000143398_rs182830202:151171353:C:T	ENSG00000143398	151198877	rs182830202:151171353:C:T	TRUE	FALSE	FALSE	FALSE
chr1	GABPB2_ENSG00000143458_rs35805635:151180343:CT:C	ENSG00000143458	151207867	rs35805635:151180343:CT:C	FALSE	FALSE	FALSE	FALSE
chr1	PI4KB_ENSG00000143393_exm96434	ENSG00000143393	151288197	exm96434	TRUE	FALSE	FALSE	FALSE
chr1	PIP5K1A_ENSG00000143398_rs140244405:151285529:CGGAA:C	ENSG00000143398	151313053	rs140244405:151285529:CGGAA:C	TRUE	FALSE	FALSE	FALSE
chr1	PSMD4_ENSG00000159352_exm96637	ENSG00000159352	151342811	exm96637	TRUE	FALSE	FALSE	FALSE
chr1	POGZ_ENSG00000143442_rs11578888	ENSG00000143442	151435217	rs11578888	FALSE	FALSE	FALSE	FALSE
chr1	TARS2_ENSG00000143374_rs11374139:151418522:C:CT	ENSG00000143374	151446046	rs11374139:151418522:C:CT	FALSE	FALSE	FALSE	FALSE
chr1	SELENBP1_ENSG00000143416_1:151615430:G:GTTTTA	ENSG00000143416	151642954	1:151615430:G:GTTTTA	FALSE	FALSE	FALSE	FALSE
chr1	TDRKH_ENSG00000182134_rs56999871:151619608:C:CT	ENSG00000182134	151647132	rs56999871:151619608:C:CT	TRUE	FALSE	FALSE	FALSE
chr1	THEM4_ENSG00000159445_rs191519987:151660998:C:T	ENSG00000159445	151688522	rs191519987:151660998:C:T	TRUE	FALSE	FALSE	FALSE
chr1	SNX27_ENSG00000143376_rs34443261:151662326:CT:C	ENSG00000143376	151689850	rs34443261:151662326:CT:C	TRUE	FALSE	FALSE	FALSE
chr1	LINGO4_ENSG00000213171_rs12407636:151710927:A:G	ENSG00000213171	151738451	rs12407636:151710927:A:G	TRUE	FALSE	FALSE	FALSE
chr1	MRPL9_ENSG00000143436_rs11204881:151730369:G:A	ENSG00000143436	151757893	rs11204881:151730369:G:A	TRUE	FALSE	FALSE	FALSE
chr1	RP11-98D18.9_ENSG00000203288_rs11204892:151768048:A:G	ENSG00000203288	151795572	rs11204892:151768048:A:G	TRUE	FALSE	FALSE	FALSE
chr1	TDRKH_ENSG00000182134_rs11586691:151771667:T:C	ENSG00000182134	151799191	rs11586691:151771667:T:C	TRUE	FALSE	FALSE	FALSE
chr1	LINGO4_ENSG00000213171_rs939595	ENSG00000213171	151811212	rs939595	TRUE	FALSE	FALSE	FALSE
chr1	TDRKH_ENSG00000182134_rs2280471:151783736:G:A	ENSG00000182134	151811260	rs2280471:151783736:G:A	TRUE	FALSE	FALSE	FALSE
chr1	RIIAD1_ENSG00000178796_rs949969	ENSG00000178796	151820338	rs949969	TRUE	FALSE	FALSE	FALSE
chr1	S100A11_ENSG00000163191_rs71093216:151855570:T:TTTTATTTA	ENSG00000163191	151883094	rs71093216:151855570:T:TTTTATTTA	FALSE	FALSE	FALSE	FALSE
chr1	S100A10_ENSG00000197747_rs7554859:151937938:C:T	ENSG00000197747	151965462	rs7554859:151937938:C:T	TRUE	FALSE	FALSE	FALSE
chr1	PRUNE1_ENSG00000143363_rs66914950:151938535:GTC:G	ENSG00000143363	151966059	rs66914950:151938535:GTC:G	FALSE	FALSE	FALSE	FALSE
chr1	OAZ3_ENSG00000143450_rs34486630:151954642:C:CA	ENSG00000143450	151982166	rs34486630:151954642:C:CA	TRUE	FALSE	FALSE	FALSE
chr1	S100A10_ENSG00000197747_rs112470084:151975129:C:T	ENSG00000197747	152002653	rs112470084:151975129:C:T	TRUE	FALSE	FALSE	FALSE
chr1	FLG-AS1_ENSG00000237975_rs10788826:152161735:C:T	ENSG00000237975	152189259	rs10788826:152161735:C:T	TRUE	FALSE	FALSE	FALSE
chr1	FLG-AS1_ENSG00000237975_rs10443207:152182760:A:C	ENSG00000237975	152210284	rs10443207:152182760:A:C	TRUE	FALSE	FALSE	FALSE
chr1	FLG-AS1_ENSG00000237975_rs4845424:152186222:T:C	ENSG00000237975	152213746	rs4845424:152186222:T:C	TRUE	FALSE	FALSE	FALSE
chr1	RP1-178F15.4_ENSG00000272030_rs67186435:153414430:CG:C	ENSG00000272030	153441954	rs67186435:153414430:CG:C	FALSE	FALSE	FALSE	FALSE
chr1	S100A1_ENSG00000160678_rs9660679:153582258:T:C	ENSG00000160678	153609782	rs9660679:153582258:T:C	FALSE	FALSE	FALSE	FALSE
chr1	S100A16_ENSG00000188643_rs11548104	ENSG00000188643	153614832	rs11548104	TRUE	FALSE	FALSE	FALSE
chr1	S100A13_ENSG00000189171_rs9729773:153594623:A:G	ENSG00000189171	153622147	rs9729773:153594623:A:G	FALSE	FALSE	FALSE	FALSE
chr1	S100A6_ENSG00000197956_rs28754733:153598094:T:C	ENSG00000197956	153625618	rs28754733:153598094:T:C	FALSE	FALSE	FALSE	FALSE
chr1	RP1-178F15.5_ENSG00000271853_rs28510471:153609886:C:G	ENSG00000271853	153637410	rs28510471:153609886:C:G	FALSE	FALSE	FALSE	FALSE
chr1	RP1-178F15.4_ENSG00000272030_rs12145626:153645548:G:T	ENSG00000272030	153673072	rs12145626:153645548:G:T	FALSE	FALSE	FALSE	FALSE
chr1	NPR1_ENSG00000169418_rs34527123:153748161:G:C	ENSG00000169418	153775685	rs34527123:153748161:G:C	FALSE	FALSE	FALSE	FALSE
chr1	HAX1_ENSG00000143575_rs36064263:153748219:C:T	ENSG00000143575	153775743	rs36064263:153748219:C:T	FALSE	FALSE	FALSE	FALSE
chr1	DENND4B_ENSG00000198837_rs113191295:153912623:G:A	ENSG00000198837	153940147	rs113191295:153912623:G:A	TRUE	FALSE	FALSE	FALSE
chr1	CREB3L4_ENSG00000143578_rs4845586:153942597:T:G	ENSG00000143578	153970121	rs4845586:153942597:T:G	TRUE	FALSE	FALSE	FALSE
chr1	NUP210L_ENSG00000143552_rs41305088:154178724:C:A	ENSG00000143552	154206248	rs41305088:154178724:C:A	TRUE	FALSE	FALSE	FALSE
chr1	HAX1_ENSG00000143575_rs376087832:154253231:GT:G	ENSG00000143575	154280755	rs376087832:154253231:GT:G	FALSE	FALSE	FALSE	FALSE
chr1	UBAP2L_ENSG00000143569_rs6667222:154253661:A:C	ENSG00000143569	154281185	rs6667222:154253661:A:C	FALSE	FALSE	FALSE	FALSE
chr1	MTX1_ENSG00000173171_rs2988721	ENSG00000173171	154336165	rs2988721	FALSE	FALSE	FALSE	FALSE
chr1	ADAR_ENSG00000160710_rs11264222	ENSG00000160710	154581881	rs11264222	TRUE	FALSE	FALSE	FALSE
chr1	ILF2_ENSG00000143621_rs202035554:154564887:T:TA	ENSG00000143621	154592411	rs202035554:154564887:T:TA	FALSE	FALSE	FALSE	FALSE
chr1	CHRNB2_ENSG00000160716_rs73001418:154585594:T:A	ENSG00000160716	154613118	rs73001418:154585594:T:A	TRUE	FALSE	FALSE	FALSE
chr1	KRTCAP2_ENSG00000163463_1:154617961:C:T	ENSG00000163463	154645485	1:154617961:C:T	FALSE	FALSE	FALSE	FALSE
chr1	DENND4B_ENSG00000198837_rs1810068:154797832:T:C	ENSG00000198837	154825356	rs1810068:154797832:T:C	FALSE	FALSE	FALSE	FALSE
chr1	RUSC1-AS1_ENSG00000225855_rs76749863:154833059:T:C	ENSG00000225855	154860583	rs76749863:154833059:T:C	FALSE	FALSE	FALSE	FALSE
chr1	ADAM15_ENSG00000143537_rs6682611:154997674:T:A	ENSG00000143537	155025198	rs6682611:154997674:T:A	TRUE	FALSE	FALSE	FALSE
chr1	DCST2_ENSG00000163354_rs10908452:155001929:T:C	ENSG00000163354	155029453	rs10908452:155001929:T:C	TRUE	FALSE	FALSE	FALSE
chr1	DCST1_ENSG00000163357_rs11264298:155009258:G:A	ENSG00000163357	155036782	rs11264298:155009258:G:A	TRUE	FALSE	FALSE	FALSE
chr1	ADAM15_ENSG00000143537_exm105658	ENSG00000143537	155061442	exm105658	TRUE	FALSE	FALSE	FALSE
chr1	DPM3_ENSG00000179085_rs61811931:155091176:T:C	ENSG00000179085	155118700	rs61811931:155091176:T:C	TRUE	FALSE	FALSE	FALSE
chr1	SLC50A1_ENSG00000169241_rs4971073:155113104:G:T	ENSG00000169241	155140628	rs4971073:155113104:G:T	TRUE	FALSE	FALSE	FALSE
chr1	YY1AP1_ENSG00000163374_rs4421576:155142210:A:G	ENSG00000163374	155169734	rs4421576:155142210:A:G	FALSE	FALSE	FALSE	FALSE
chr1	THBS3_ENSG00000169231_rs760077:155178782:A:T	ENSG00000169231	155208991	rs760077:155178782:A:T	FALSE	FALSE	FALSE	FALSE
chr1	FDPS_ENSG00000160752_rs35556344:155280104:C:CT	ENSG00000160752	155310313	rs35556344:155280104:C:CT	TRUE	FALSE	FALSE	FALSE
chr1	THBS3_ENSG00000169231_rs35433716:155431593:G:GT	ENSG00000169231	155461802	rs35433716:155431593:G:GT	FALSE	FALSE	FALSE	FALSE
chr1	DAP3_ENSG00000132676_rs35984917:155499142:CT:C	ENSG00000132676	155529351	rs35984917:155499142:CT:C	TRUE	FALSE	FALSE	FALSE
chr1	MSTO2P_ENSG00000203761_rs678157:155658341:T:C	ENSG00000203761	155688550	rs678157:155658341:T:C	TRUE	FALSE	FALSE	FALSE
chr1	MUC1_ENSG00000185499_rs12134456:155722506:C:G	ENSG00000185499	155752715	rs12134456:155722506:C:G	FALSE	FALSE	FALSE	FALSE
chr1	GON4L_ENSG00000116580_rs112685832:155822629:C:A	ENSG00000116580	155852838	rs112685832:155822629:C:A	TRUE	FALSE	FALSE	FALSE
chr1	MSTO1_ENSG00000125459_rs2025575:155848692:T:A	ENSG00000125459	155878901	rs2025575:155848692:T:A	TRUE	FALSE	FALSE	FALSE
chr1	RIT1_ENSG00000143622_rs78681289:155860611:G:T	ENSG00000143622	155890820	rs78681289:155860611:G:T	TRUE	FALSE	FALSE	FALSE
chr1	MTX1_ENSG00000173171_rs59065867:156065299:C:CT	ENSG00000173171	156095508	rs59065867:156065299:C:CT	FALSE	FALSE	FALSE	FALSE
chr1	RRNAD1_ENSG00000143303_rs12131777:156081472:T:C	ENSG00000143303	156111681	rs12131777:156081472:T:C	FALSE	FALSE	FALSE	FALSE
chr1	RUSC1_ENSG00000160753_rs12239871:156126617:C:T	ENSG00000160753	156156826	rs12239871:156126617:C:T	FALSE	FALSE	FALSE	FALSE
chr1	SEMA4A_ENSG00000196189_rs6670333:156153535:T:A	ENSG00000196189	156183744	rs6670333:156153535:T:A	TRUE	TRUE	FALSE	FALSE
chr1	SLC25A44_ENSG00000160785_rs57056972:156159064:C:A	ENSG00000160785	156189273	rs57056972:156159064:C:A	TRUE	FALSE	FALSE	FALSE
chr1	BGLAP_ENSG00000242252_rs10706859:156226718:CT:C	ENSG00000242252	156256927	rs10706859:156226718:CT:C	TRUE	FALSE	FALSE	FALSE
chr1	PAQR6_ENSG00000160781_rs933489	ENSG00000160781	156265329	rs933489	TRUE	FALSE	FALSE	FALSE
chr1	SMG5_ENSG00000198952_rs933489	ENSG00000198952	156265329	rs933489	TRUE	FALSE	FALSE	FALSE
chr1	GLMP_ENSG00000198715_rs12036837:156283895:A:C	ENSG00000198715	156314104	rs12036837:156283895:A:C	TRUE	FALSE	FALSE	FALSE
chr1	ASH1L-AS1_ENSG00000235919_rs113405667:156483647:C:T	ENSG00000235919	156513855	rs113405667:156483647:C:T	FALSE	FALSE	FALSE	FALSE
chr1	BCAN_ENSG00000132692_rs34914627:156539597:C:T	ENSG00000132692	156569805	rs34914627:156539597:C:T	TRUE	FALSE	FALSE	FALSE
chr1	CCT3_ENSG00000163468_rs12118894:156552711:C:G	ENSG00000163468	156582919	rs12118894:156552711:C:G	FALSE	FALSE	FALSE	FALSE
chr1	NAXE_ENSG00000163382_rs4661188	ENSG00000163382	156590710	rs4661188	TRUE	FALSE	FALSE	FALSE
chr1	RRNAD1_ENSG00000143303_rs12023776:156695537:G:A	ENSG00000143303	156725745	rs12023776:156695537:G:A	TRUE	FALSE	FALSE	FALSE
chr1	LMNA_ENSG00000160789_rs6657293:156728849:T:C	ENSG00000160789	156759057	rs6657293:156728849:T:C	FALSE	FALSE	FALSE	FALSE
chr1	PEAR1_ENSG00000187800_rs12129173:156773625:C:T	ENSG00000187800	156803833	rs12129173:156773625:C:T	TRUE	FALSE	FALSE	FALSE
chr1	NTRK1_ENSG00000198400_rs79578639:156775269:C:G	ENSG00000198400	156805477	rs79578639:156775269:C:G	TRUE	FALSE	FALSE	FALSE
chr1	SH2D2A_ENSG00000027869_rs2150906:156785356:T:C	ENSG00000027869	156815564	rs2150906:156785356:T:C	TRUE	FALSE	FALSE	FALSE
chr1	NTRK1_ENSG00000198400_rs2768764:156786928:T:A	ENSG00000198400	156817136	rs2768764:156786928:T:A	TRUE	FALSE	FALSE	FALSE
chr1	HDGF_ENSG00000143321_rs2644604:156848106:A:G	ENSG00000143321	156878314	rs2644604:156848106:A:G	TRUE	FALSE	FALSE	FALSE
chr1	ARHGEF11_ENSG00000132694_rs3831269:156916640:G:GCCTATCCCTT	ENSG00000132694	156946848	rs3831269:156916640:G:GCCTATCCCTT	TRUE	FALSE	FALSE	FALSE
chr1	KIRREL_ENSG00000183853_rs1972216	ENSG00000183853	158030950	rs1972216	TRUE	FALSE	FALSE	FALSE
chr1	KIRREL_ENSG00000183853_rs66716637:158026348:C:T	ENSG00000183853	158056558	rs66716637:158026348:C:T	TRUE	FALSE	FALSE	FALSE
chr1	MNDA_ENSG00000163563_rs863933:158790753:A:G	ENSG00000163563	158820963	rs863933:158790753:A:G	TRUE	FALSE	FALSE	FALSE
chr1	MNDA_ENSG00000163563_rs55786327:159049316:AT:A	ENSG00000163563	159079526	rs55786327:159049316:AT:A	TRUE	FALSE	FALSE	FALSE
chr1	ACKR1_ENSG00000213088_exm114085	ENSG00000213088	159205564	exm114085	TRUE	FALSE	FALSE	FALSE
chr1	IGSF9_ENSG00000085552_rs41264481:159436349:A:C	ENSG00000085552	159466559	rs41264481:159436349:A:C	FALSE	FALSE	FALSE	FALSE
chr1	RP11-190A12.8_ENSG00000272668_rs4546916:159699249:G:T	ENSG00000272668	159729459	rs4546916:159699249:G:T	FALSE	FALSE	FALSE	FALSE
chr1	RP11-190A12.8_ENSG00000272668_rs2494493:159810240:A:C	ENSG00000272668	159840450	rs2494493:159810240:A:C	TRUE	FALSE	FALSE	FALSE
chr1	C1orf204_ENSG00000188004_rs11807946	ENSG00000188004	159854415	rs11807946	TRUE	FALSE	FALSE	FALSE
chr1	RP11-190A12.8_ENSG00000272668_rs11587021:159825916:C:T	ENSG00000272668	159856126	rs11587021:159825916:C:T	TRUE	FALSE	FALSE	FALSE
chr1	IGSF9_ENSG00000085552_exm114837	ENSG00000085552	159927769	exm114837	TRUE	FALSE	FALSE	FALSE
chr1	IGSF9_ENSG00000085552_rs10752634:159905268:T:C	ENSG00000085552	159935478	rs10752634:159905268:T:C	TRUE	FALSE	FALSE	FALSE
chr1	RP11-574F21.3_ENSG00000258465_rs12144158:159927907:T:C	ENSG00000258465	159958117	rs12144158:159927907:T:C	FALSE	FALSE	FALSE	FALSE
chr1	IGSF8_ENSG00000162729_rs2753268:160058252:G:A	ENSG00000162729	160088462	rs2753268:160058252:G:A	FALSE	FALSE	FALSE	FALSE
chr1	KCNJ9_ENSG00000162728_rs56077630:160109408:A:AC	ENSG00000162728	160139618	rs56077630:160109408:A:AC	FALSE	FALSE	FALSE	FALSE
chr1	ATP1A4_ENSG00000132681_rs115534019:160110800:A:T	ENSG00000132681	160141010	rs115534019:160110800:A:T	TRUE	FALSE	FALSE	FALSE
chr1	ATP1A4_ENSG00000132681_rs7526939:160150756:G:A	ENSG00000132681	160180966	rs7526939:160150756:G:A	TRUE	FALSE	FALSE	FALSE
chr1	CASQ1_ENSG00000143318_rs200641037:160164082:G:A	ENSG00000143318	160194292	rs200641037:160164082:G:A	TRUE	FALSE	FALSE	FALSE
chr1	NHLH1_ENSG00000171786_rs59684865:160198400:C:CTT	ENSG00000171786	160228610	rs59684865:160198400:C:CTT	TRUE	FALSE	FALSE	FALSE
chr1	COPA_ENSG00000122218_rs4450016:160243972:C:T	ENSG00000122218	160274182	rs4450016:160243972:C:T	TRUE	FALSE	FALSE	FALSE
chr1	CASQ1_ENSG00000143318_rs76240791:160732855:T:C	ENSG00000143318	160763065	rs76240791:160732855:T:C	FALSE	FALSE	FALSE	FALSE
chr1	SDHC_ENSG00000143252_rs143434937:160737079:GGAGAGAGA:G	ENSG00000143252	160767289	rs143434937:160737079:GGAGAGAGA:G	FALSE	FALSE	FALSE	FALSE
chr1	F11R_ENSG00000158769_rs78020028:160932172:G:C	ENSG00000158769	160962382	rs78020028:160932172:G:C	FALSE	FALSE	FALSE	FALSE
chr1	F11R_ENSG00000158769_rs34339899:160988146:C:G	ENSG00000158769	161018356	rs34339899:160988146:C:G	FALSE	FALSE	FALSE	FALSE
chr1	TSTD1_ENSG00000215845_rs3766382:161008803:G:T	ENSG00000215845	161039013	rs3766382:161008803:G:T	FALSE	FALSE	FALSE	FALSE
chr1	TSTD1_ENSG00000215845_rs4396136:161022380:G:A	ENSG00000215845	161052590	rs4396136:161022380:G:A	FALSE	FALSE	FALSE	FALSE
chr1	USF1_ENSG00000158773_rs12078155:161032378:A:G	ENSG00000158773	161062588	rs12078155:161032378:A:G	TRUE	FALSE	FALSE	FALSE
chr1	NIT1_ENSG00000158793_rs41270013:161070250:C:A	ENSG00000158793	161100460	rs41270013:161070250:C:A	FALSE	FALSE	FALSE	FALSE
chr1	NIT1_ENSG00000158793_rs3813619:161143801:G:A	ENSG00000158793	161174011	rs3813619:161143801:G:A	FALSE	FALSE	FALSE	FALSE
chr1	NDUFS2_ENSG00000158864_rs35630547:161166723:G:T	ENSG00000158864	161196933	rs35630547:161166723:G:T	FALSE	FALSE	FALSE	FALSE
chr1	NDUFS2_ENSG00000158864_1:161186205:T:C	ENSG00000158864	161216415	1:161186205:T:C	FALSE	FALSE	FALSE	FALSE
chr1	FCER1G_ENSG00000158869_rs11421:161188936:T:C	ENSG00000158869	161219146	rs11421:161188936:T:C	TRUE	FALSE	FALSE	FALSE
chr1	TOMM40L_ENSG00000158882_rs5082	ENSG00000158882	161223893	rs5082	TRUE	FALSE	FALSE	FALSE
chr1	PCP4L1_ENSG00000248485_rs12041273:161217657:C:T	ENSG00000248485	161247867	rs12041273:161217657:C:T	TRUE	FALSE	FALSE	FALSE
chr1	PCP4L1_ENSG00000248485_rs4636483:161256812:A:G	ENSG00000248485	161287022	rs4636483:161256812:A:G	TRUE	FALSE	FALSE	FALSE
chr1	SDHC_ENSG00000143252_rs16832847:161313678:A:C	ENSG00000143252	161343888	rs16832847:161313678:A:C	TRUE	FALSE	FALSE	FALSE
chr1	SDHC_ENSG00000143252_rs79028594:161317954:T:G	ENSG00000143252	161348164	rs79028594:161317954:T:G	TRUE	FALSE	FALSE	FALSE
chr1	VANGL2_ENSG00000162738_rs12140361:161321998:T:C	ENSG00000162738	161352208	rs12140361:161321998:T:C	FALSE	FALSE	FALSE	FALSE
chr1	FCGR2C_ENSG00000244682_rs12722986:161465420:A:G	ENSG00000244682	161495630	rs12722986:161465420:A:G	TRUE	FALSE	FALSE	FALSE
chr1	HSPA7_ENSG00000225217_rs150494819:161555170:C:T	ENSG00000225217	161585380	rs150494819:161555170:C:T	TRUE	FALSE	FALSE	FALSE
chr1	FCGR2C_ENSG00000244682_rs75207605:161587294:C:T	ENSG00000244682	161617504	rs75207605:161587294:C:T	TRUE	FALSE	FALSE	FALSE
chr1	PPOX_ENSG00000143224_rs78897192:161595080:A:T	ENSG00000143224	161625290	rs78897192:161595080:A:T	FALSE	FALSE	FALSE	FALSE
chr1	ADAMTS4_ENSG00000158859_rs116205652:161659459:G:A	ENSG00000158859	161689669	rs116205652:161659459:G:A	FALSE	FALSE	FALSE	FALSE
chr1	C1orf226_ENSG00000239887_rs35839449:162060159:T:TA	ENSG00000239887	162090369	rs35839449:162060159:T:TA	TRUE	FALSE	FALSE	FALSE
chr1	NOS1AP_ENSG00000198929_rs35388532:162092299:A:AT	ENSG00000198929	162122509	rs35388532:162092299:A:AT	TRUE	FALSE	FALSE	FALSE
chr1	NOS1AP_ENSG00000198929_rs72715967:162131072:G:A	ENSG00000198929	162161282	rs72715967:162131072:G:A	TRUE	FALSE	FALSE	FALSE
chr1	C1orf226_ENSG00000239887_rs72715967:162131072:G:A	ENSG00000239887	162161282	rs72715967:162131072:G:A	TRUE	FALSE	FALSE	FALSE
chr1	C1orf226_ENSG00000239887_rs7521206:162330927:C:G	ENSG00000239887	162361137	rs7521206:162330927:C:G	TRUE	FALSE	FALSE	FALSE
chr1	DDR2_ENSG00000162733_rs75551760:162601916:G:A	ENSG00000162733	162632126	rs75551760:162601916:G:A	TRUE	FALSE	FALSE	TRUE
chr1	HSD17B7_ENSG00000132196_rs12118590:162760565:C:T	ENSG00000132196	162790775	rs12118590:162760565:C:T	TRUE	FALSE	FALSE	FALSE
chr1	HSD17B7_ENSG00000132196_exm2268773	ENSG00000132196	162811997	exm2268773	TRUE	FALSE	FALSE	FALSE
chr1	RGS4_ENSG00000117152_rs1116778:163090588:T:C	ENSG00000117152	163120798	rs1116778:163090588:T:C	TRUE	FALSE	FALSE	FALSE
chr1	RGS5_ENSG00000232995_rs200843268:163251827:G:GCA	ENSG00000232995	163282037	rs200843268:163251827:G:GCA	TRUE	FALSE	FALSE	FALSE
chr1	RGS5_ENSG00000232995_rs11809749:163279745:C:G	ENSG00000232995	163309955	rs11809749:163279745:C:G	TRUE	FALSE	FALSE	FALSE
chr1	RGS5_ENSG00000143248_rs1509021:163288544:A:G	ENSG00000143248	163318754	rs1509021:163288544:A:G	TRUE	FALSE	FALSE	FALSE
chr1	RXRG_ENSG00000143171_rs2348733:165598262:T:C	ENSG00000143171	165629025	rs2348733:165598262:T:C	FALSE	FALSE	FALSE	FALSE
chr1	MGST3_ENSG00000143198_rs4147592	ENSG00000143198	165630909	rs4147592	TRUE	FALSE	FALSE	FALSE
chr1	MGST3_ENSG00000143198_rs9333370:165600492:G:T	ENSG00000143198	165631255	rs9333370:165600492:G:T	TRUE	FALSE	FALSE	FALSE
chr1	UCK2_ENSG00000143179_rs2018265:165614326:A:T	ENSG00000143179	165645089	rs2018265:165614326:A:T	TRUE	FALSE	FALSE	FALSE
chr1	MGST3_ENSG00000143198_rs148053085:165640199:A:AC	ENSG00000143198	165670962	rs148053085:165640199:A:AC	TRUE	FALSE	FALSE	FALSE
chr1	ALDH9A1_ENSG00000143149_rs3845537:165650954:G:A	ENSG00000143149	165681717	rs3845537:165650954:G:A	TRUE	FALSE	FALSE	FALSE
chr1	FAM78B_ENSG00000188859_rs12408101:165667781:T:G	ENSG00000188859	165698544	rs12408101:165667781:T:G	FALSE	FALSE	FALSE	FALSE
chr1	RP11-466F5.8_ENSG00000224358_rs11430311:165687073:A:AT	ENSG00000224358	165717836	rs11430311:165687073:A:AT	TRUE	FALSE	FALSE	FALSE
chr1	UCK2_ENSG00000143179_rs10918308:165872905:C:A	ENSG00000143179	165903668	rs10918308:165872905:C:A	TRUE	FALSE	FALSE	FALSE
chr1	MGST3_ENSG00000143198_rs10918312:165896254:G:A	ENSG00000143198	165927017	rs10918312:165896254:G:A	FALSE	FALSE	FALSE	FALSE
chr1	UCK2_ENSG00000143179_rs143406465:166073972:C:T	ENSG00000143179	166104735	rs143406465:166073972:C:T	FALSE	FALSE	FALSE	FALSE
chr1	RP11-466F5.8_ENSG00000224358_rs144373474:166684726:C:CA	ENSG00000224358	166715489	rs144373474:166684726:C:CA	FALSE	FALSE	FALSE	FALSE
chr1	POGK_ENSG00000143157_1:166808933:GCGC:G	ENSG00000143157	166839696	1:166808933:GCGC:G	TRUE	FALSE	FALSE	FALSE
chr1	TADA1_ENSG00000152382_rs2049910:166832125:C:T	ENSG00000152382	166862888	rs2049910:166832125:C:T	FALSE	FALSE	FALSE	FALSE
chr1	ILDR2_ENSG00000143195_rs11576904:166878464:G:C	ENSG00000143195	166909227	rs11576904:166878464:G:C	TRUE	FALSE	FALSE	FALSE
chr1	TADA1_ENSG00000152382_rs116752632:166892247:T:C	ENSG00000152382	166923010	rs116752632:166892247:T:C	FALSE	FALSE	FALSE	FALSE
chr1	MAEL_ENSG00000143194_rs56310651:166951097:C:T	ENSG00000143194	166981860	rs56310651:166951097:C:T	TRUE	FALSE	FALSE	FALSE
chr1	MAEL_ENSG00000143194_rs7551881:166955312:G:T	ENSG00000143194	166986075	rs7551881:166955312:G:T	TRUE	FALSE	FALSE	FALSE
chr1	DUSP27_ENSG00000198842_rs10918634:167091899:A:T	ENSG00000198842	167122662	rs10918634:167091899:A:T	TRUE	FALSE	FALSE	FALSE
chr1	CREG1_ENSG00000143162_rs16858599:167132541:T:C	ENSG00000143162	167163304	rs16858599:167132541:T:C	TRUE	FALSE	FALSE	FALSE
chr1	POU2F1_ENSG00000143190_rs10918673:167235524:C:T	ENSG00000143190	167266287	rs10918673:167235524:C:T	TRUE	FALSE	FALSE	FALSE
chr1	CREG1_ENSG00000143162_rs57323848:167507471:G:A	ENSG00000143162	167538234	rs57323848:167507471:G:A	TRUE	FALSE	FALSE	FALSE
chr1	CREG1_ENSG00000143162_rs1737479:167529129:T:A	ENSG00000143162	167559892	rs1737479:167529129:T:A	TRUE	FALSE	FALSE	FALSE
chr1	MPZL1_ENSG00000197965_rs72697771:167738377:G:A	ENSG00000197965	167769140	rs72697771:167738377:G:A	FALSE	FALSE	FALSE	FALSE
chr1	MPC2_ENSG00000143158_rs7538795:168090311:A:G	ENSG00000143158	168121073	rs7538795:168090311:A:G	FALSE	FALSE	FALSE	FALSE
chr1	TIPRL_ENSG00000143155_rs143709950:168136837:A:G	ENSG00000143155	168167599	rs143709950:168136837:A:G	FALSE	FALSE	FALSE	FALSE
chr1	NME7_ENSG00000143156_rs10158109:168423858:A:G	ENSG00000143156	168454620	rs10158109:168423858:A:G	TRUE	FALSE	FALSE	FALSE
chr1	MPC2_ENSG00000143158_rs199861195:168428388:T:TA	ENSG00000143158	168459150	rs199861195:168428388:T:TA	FALSE	FALSE	FALSE	FALSE
chr1	GPR161_ENSG00000143147_rs2982465:169014975:T:C	ENSG00000143147	169045737	rs2982465:169014975:T:C	FALSE	FALSE	FALSE	FALSE
chr1	ATP1B1_ENSG00000143153_rs10919062:169088947:T:C	ENSG00000143153	169119709	rs10919062:169088947:T:C	TRUE	FALSE	FALSE	FALSE
chr1	CCDC181_ENSG00000117477_rs1080266	ENSG00000117477	169207352	rs1080266	TRUE	FALSE	FALSE	FALSE
chr1	NME7_ENSG00000143156_1:169256191:C:CA	ENSG00000143156	169286953	1:169256191:C:CA	TRUE	FALSE	FALSE	FALSE
chr1	RP1-206D15.6_ENSG00000213062_1:169324205:A:AT	ENSG00000213062	169354967	1:169324205:A:AT	TRUE	FALSE	FALSE	FALSE
chr1	RP1-206D15.6_ENSG00000213062_rs72040890:169410169:TA:T	ENSG00000213062	169440931	rs72040890:169410169:TA:T	TRUE	FALSE	FALSE	FALSE
chr1	NME7_ENSG00000143156_rs12727318:169456785:T:C	ENSG00000143156	169487547	rs12727318:169456785:T:C	TRUE	FALSE	FALSE	FALSE
chr1	F5_ENSG00000198734_rs9332513:169543022:C:T	ENSG00000198734	169573784	rs9332513:169543022:C:T	TRUE	FALSE	FALSE	FALSE
chr1	C1orf112_ENSG00000000460_rs60242358:169689661:C:CAG	ENSG00000000460	169720520	rs60242358:169689661:C:CAG	TRUE	FALSE	FALSE	FALSE
chr1	SCYL3_ENSG00000000457_rs79593867:169749390:C:A	ENSG00000000457	169780249	rs79593867:169749390:C:A	FALSE	FALSE	FALSE	FALSE
chr1	METTL18_ENSG00000171806_rs12132222:169758564:A:G	ENSG00000171806	169789423	rs12132222:169758564:A:G	TRUE	FALSE	FALSE	FALSE
chr1	C1orf112_ENSG00000000460_rs17529513:169798745:C:G	ENSG00000000460	169829604	rs17529513:169798745:C:G	TRUE	FALSE	FALSE	FALSE
chr1	SCYL3_ENSG00000000457_rs2750020:169895723:G:A	ENSG00000000457	169926582	rs2750020:169895723:G:A	FALSE	FALSE	FALSE	FALSE
chr1	RP1-206D15.6_ENSG00000213062_1:170081637:CCA:C	ENSG00000213062	170112496	1:170081637:CCA:C	FALSE	FALSE	FALSE	FALSE
chr1	GORAB_ENSG00000120370_rs112197426:170501521:AC:A	ENSG00000120370	170532380	rs112197426:170501521:AC:A	TRUE	FALSE	FALSE	FALSE
chr1	FMO2_ENSG00000094963_rs145126383:171130598:CACACA:C	ENSG00000094963	171161459	rs145126383:171130598:CACACA:C	TRUE	FALSE	FALSE	FALSE
chr1	VAMP4_ENSG00000117533_rs201626376:171666848:T:TA	ENSG00000117533	171697708	rs201626376:171666848:T:TA	TRUE	FALSE	FALSE	FALSE
chr1	VAMP4_ENSG00000117533_rs2421911:171728983:G:A	ENSG00000117533	171759843	rs2421911:171728983:G:A	TRUE	FALSE	FALSE	FALSE
chr1	METTL13_ENSG00000010165_rs60305412:171798590:CATGAAGT:C	ENSG00000010165	171829450	rs60305412:171798590:CATGAAGT:C	TRUE	FALSE	FALSE	FALSE
chr1	SUCO_ENSG00000094975_rs143557350:171886938:T:C	ENSG00000094975	171917798	rs143557350:171886938:T:C	FALSE	FALSE	FALSE	FALSE
chr1	PIGC_ENSG00000135845_exm123917	ENSG00000135845	172441827	exm123917	TRUE	FALSE	FALSE	FALSE
chr1	SUCO_ENSG00000094975_rs3830150:172571568:A:G	ENSG00000094975	172602428	rs3830150:172571568:A:G	TRUE	FALSE	FALSE	FALSE
chr1	RABGAP1L_ENSG00000152061_rs34603533:173232859:CA:C	ENSG00000152061	173263720	rs34603533:173232859:CA:C	FALSE	FALSE	FALSE	FALSE
chr1	RP11-296O14.3_ENSG00000203739_rs71563227:173251609:T:TC	ENSG00000203739	173282470	rs71563227:173251609:T:TC	FALSE	FALSE	FALSE	FALSE
chr1	TNFSF4_ENSG00000117586_rs5778766:173428131:TA:T	ENSG00000117586	173458992	rs5778766:173428131:TA:T	FALSE	FALSE	FALSE	FALSE
chr1	PRDX6_ENSG00000117592_rs12090597:173563418:C:T	ENSG00000117592	173594279	rs12090597:173563418:C:T	TRUE	FALSE	FALSE	FALSE
chr1	ANKRD45_ENSG00000183831_rs61828917:173580303:C:T	ENSG00000183831	173611164	rs61828917:173580303:C:T	TRUE	FALSE	FALSE	FALSE
chr1	DARS2_ENSG00000117593_rs74514971:173729431:TACTC:T	ENSG00000117593	173760292	rs74514971:173729431:TACTC:T	TRUE	FALSE	FALSE	FALSE
chr1	GAS5-AS1_ENSG00000270084_rs5878:173878832:T:C	ENSG00000270084	173909694	rs5878:173878832:T:C	TRUE	FALSE	FALSE	FALSE
chr1	SERPINC1_ENSG00000117601_rs72151707:173924401:TACA:T	ENSG00000117601	173955263	rs72151707:173924401:TACA:T	TRUE	FALSE	FALSE	FALSE
chr1	GAS5_ENSG00000234741_rs201646020:173957258:CTT:C	ENSG00000234741	173988120	rs201646020:173957258:CTT:C	TRUE	FALSE	FALSE	FALSE
chr1	SLC9C2_ENSG00000162753_rs11450962:174020269:G:GA	ENSG00000162753	174051131	rs11450962:174020269:G:GA	TRUE	FALSE	FALSE	FALSE
chr1	RABGAP1L_ENSG00000152061_rs60124939:174075302:C:T	ENSG00000152061	174106164	rs60124939:174075302:C:T	FALSE	FALSE	FALSE	FALSE
chr1	MRPS14_ENSG00000120333_rs71117583:174821953:C:CA	ENSG00000120333	174852815	rs71117583:174821953:C:CA	FALSE	FALSE	FALSE	FALSE
chr1	RFWD2_ENSG00000143207_rs6680839:175902596:C:T	ENSG00000143207	175933460	rs6680839:175902596:C:T	FALSE	FALSE	FALSE	FALSE
chr1	PAPPA2_ENSG00000116183_rs61823000:176662649:G:A	ENSG00000116183	176693513	rs61823000:176662649:G:A	FALSE	FALSE	FALSE	FALSE
chr1	PAPPA2_ENSG00000116183_rs139859990:177199810:G:T	ENSG00000116183	177230674	rs139859990:177199810:G:T	FALSE	FALSE	FALSE	FALSE
chr1	RP4-798P15.3_ENSG00000254154_rs16828594:177929379:C:T	ENSG00000254154	177960244	rs16828594:177929379:C:T	TRUE	FALSE	FALSE	FALSE
chr1	RP11-568K15.1_ENSG00000242193_rs6425457:177937441:A:G	ENSG00000242193	177968306	rs6425457:177937441:A:G	TRUE	FALSE	FALSE	FALSE
chr1	SEC16B_ENSG00000120341_rs6682862	ENSG00000120341	177969302	rs6682862	TRUE	FALSE	FALSE	FALSE
chr1	RP4-798P15.3_ENSG00000254154_rs79371453:177966389:C:T	ENSG00000254154	177997254	rs79371453:177966389:C:T	TRUE	FALSE	FALSE	FALSE
chr1	RP4-798P15.3_ENSG00000254154_rs10913487:177968239:C:G	ENSG00000254154	177999104	rs10913487:177968239:C:G	TRUE	FALSE	FALSE	FALSE
chr1	RP11-568K15.1_ENSG00000242193_rs12565045:177972973:G:A	ENSG00000242193	178003838	rs12565045:177972973:G:A	TRUE	FALSE	FALSE	FALSE
chr1	RP11-568K15.1_ENSG00000242193_rs16852358	ENSG00000242193	178022120	rs16852358	TRUE	FALSE	FALSE	FALSE
chr1	RALGPS2_ENSG00000116191_rs59450325:178017339:G:GA	ENSG00000116191	178048204	rs59450325:178017339:G:GA	FALSE	FALSE	FALSE	FALSE
chr1	RP4-798P15.3_ENSG00000254154_rs10913592:178631012:G:A	ENSG00000254154	178661877	rs10913592:178631012:G:A	FALSE	FALSE	FALSE	FALSE
chr1	ANGPTL1_ENSG00000116194_rs2773098:178669112:A:T	ENSG00000116194	178699977	rs2773098:178669112:A:T	TRUE	FALSE	FALSE	FALSE
chr1	RALGPS2_ENSG00000116191_rs1999185:178674512:C:T	ENSG00000116191	178705377	rs1999185:178674512:C:T	TRUE	FALSE	FALSE	FALSE
chr1	RP11-568K15.1_ENSG00000242193_rs16853350	ENSG00000242193	178796013	rs16853350	FALSE	FALSE	FALSE	FALSE
chr1	FAM20B_ENSG00000116199_rs3766626:179043539:T:G	ENSG00000116199	179074404	rs3766626:179043539:T:G	FALSE	FALSE	FALSE	FALSE
chr1	TOR3A_ENSG00000186283_rs1128952	ENSG00000186283	179095990	rs1128952	TRUE	FALSE	FALSE	FALSE
chr1	SOAT1_ENSG00000057252_rs147432240:179234130:TACACACACACAC:T	ENSG00000057252	179264995	rs147432240:179234130:TACACACACACAC:T	TRUE	FALSE	FALSE	FALSE
chr1	SOAT1_ENSG00000057252_rs10753191	ENSG00000057252	179343617	rs10753191	TRUE	FALSE	FALSE	FALSE
chr1	AXDND1_ENSG00000162779_rs35129223:179335499:C:CT	ENSG00000162779	179366364	rs35129223:179335499:C:CT	TRUE	FALSE	FALSE	FALSE
chr1	AXDND1_ENSG00000162779_rs72719208:179393275:C:T	ENSG00000162779	179424140	rs72719208:179393275:C:T	FALSE	FALSE	FALSE	FALSE
chr1	AXDND1_ENSG00000162779_rs138809885:179437327:C:T	ENSG00000162779	179468192	rs138809885:179437327:C:T	FALSE	FALSE	FALSE	FALSE
chr1	ABL2_ENSG00000143322_rs55719902:179448610:C:CAA	ENSG00000143322	179479475	rs55719902:179448610:C:CAA	FALSE	FALSE	FALSE	FALSE
chr1	TDRD5_ENSG00000162782_rs1999068:179560718:T:C	ENSG00000162782	179591583	rs1999068:179560718:T:C	FALSE	FALSE	FALSE	FALSE
chr1	TOR1AIP1_ENSG00000143337_rs12145358:179676274:A:C	ENSG00000143337	179707139	rs12145358:179676274:A:C	FALSE	FALSE	FALSE	FALSE
chr1	FAM163A_ENSG00000143340_rs2504032:179701403:C:T	ENSG00000143340	179732268	rs2504032:179701403:C:T	TRUE	FALSE	FALSE	FALSE
chr1	TOR1AIP1_ENSG00000143337_rs1144575:179847402:T:G	ENSG00000143337	179878267	rs1144575:179847402:T:G	TRUE	FALSE	FALSE	FALSE
chr1	QSOX1_ENSG00000116260_rs5779048:180153629:C:CTACAGCA	ENSG00000116260	180184494	rs5779048:180153629:C:CTACAGCA	FALSE	FALSE	FALSE	FALSE
chr1	LHX4_ENSG00000121454_rs146187127:180306439:T:C	ENSG00000121454	180337304	rs146187127:180306439:T:C	TRUE	FALSE	FALSE	FALSE
chr1	XPR1_ENSG00000143324_rs56322757:180600141:A:AGGTGGG	ENSG00000143324	180631005	rs56322757:180600141:A:AGGTGGG	TRUE	FALSE	FALSE	FALSE
chr1	KIAA1614_ENSG00000135835_rs12026811:180935975:G:A	ENSG00000135835	180966839	rs12026811:180935975:G:A	TRUE	FALSE	FALSE	FALSE
chr1	STX6_ENSG00000135823_rs10494536	ENSG00000135823	181006729	rs10494536	TRUE	FALSE	FALSE	FALSE
chr1	KIAA1614_ENSG00000135835_rs111449296:181150786:C:CT	ENSG00000135835	181181650	rs111449296:181150786:C:CT	FALSE	FALSE	FALSE	FALSE
chr1	CACNA1E_ENSG00000198216_rs35884457:181209296:AT:A	ENSG00000198216	181240160	rs35884457:181209296:AT:A	FALSE	FALSE	FALSE	FALSE
chr1	CACNA1E_ENSG00000198216_rs2609473:181335507:G:T	ENSG00000198216	181366371	rs2609473:181335507:G:T	FALSE	FALSE	FALSE	FALSE
chr1	RGS16_ENSG00000143333_rs114088586:181879248:G:C	ENSG00000143333	181910113	rs114088586:181879248:G:C	FALSE	FALSE	FALSE	FALSE
chr1	RNASEL_ENSG00000135828_rs4652733:182567440:G:A	ENSG00000135828	182598305	rs4652733:182567440:G:A	TRUE	FALSE	FALSE	FALSE
chr1	RGS8_ENSG00000135824_rs76816476:183230519:C:T	ENSG00000135824	183261384	rs76816476:183230519:C:T	FALSE	FALSE	FALSE	FALSE
chr1	ARPC5_ENSG00000162704_rs151197240:183593649:AAAAAC:A	ENSG00000162704	183624514	rs151197240:183593649:AAAAAC:A	TRUE	FALSE	FALSE	FALSE
chr1	COLGALT2_ENSG00000198756_rs12564008:183910793:T:C	ENSG00000198756	183941659	rs12564008:183910793:T:C	FALSE	FALSE	FALSE	FALSE
chr1	COLGALT2_ENSG00000198756_rs10911500:184005620:G:A	ENSG00000198756	184036486	rs10911500:184005620:G:A	TRUE	FALSE	FALSE	FALSE
chr1	TSEN15_ENSG00000198860_rs1327123:184014593:G:C	ENSG00000198860	184045459	rs1327123:184014593:G:C	TRUE	FALSE	FALSE	FALSE
chr1	C1orf21_ENSG00000116667_rs10911622:184601607:C:T	ENSG00000116667	184632473	rs10911622:184601607:C:T	TRUE	FALSE	FALSE	FALSE
chr1	EDEM3_ENSG00000116406_rs10711907:184706212:GT:G	ENSG00000116406	184737078	rs10711907:184706212:GT:G	FALSE	FALSE	FALSE	FALSE
chr1	TRMT1L_ENSG00000121486_rs111301848:185026937:GA:G	ENSG00000121486	185057805	rs111301848:185026937:GA:G	TRUE	FALSE	FALSE	FALSE
chr1	RNF2_ENSG00000121481_rs12119759:185080101:T:G	ENSG00000121481	185110969	rs12119759:185080101:T:G	TRUE	FALSE	FALSE	FALSE
chr1	PDC_ENSG00000116703_rs138592085:186437836:T:TTACTC	ENSG00000116703	186468704	rs138592085:186437836:T:TTACTC	TRUE	FALSE	FALSE	FALSE
chr1	PLA2G4A_ENSG00000116711_rs7547156:186940071:G:A	ENSG00000116711	186970939	rs7547156:186940071:G:A	TRUE	FALSE	FALSE	FALSE
chr1	RGS2_ENSG00000116741_rs6428122:192588938:G:A	ENSG00000116741	192619808	rs6428122:192588938:G:A	TRUE	FALSE	FALSE	FALSE
chr1	B3GALT2_ENSG00000162630_rs78759515:192609864:T:G	ENSG00000162630	192640734	rs78759515:192609864:T:G	FALSE	FALSE	FALSE	FALSE
chr1	RGS2_ENSG00000116741_rs4658064:192618028:G:C	ENSG00000116741	192648898	rs4658064:192618028:G:C	TRUE	FALSE	FALSE	FALSE
chr1	GLRX2_ENSG00000023572_rs4657845:193072784:T:A	ENSG00000023572	193103654	rs4657845:193072784:T:A	TRUE	FALSE	FALSE	FALSE
chr1	UCHL5_ENSG00000116750_rs12722995:193377711:C:T	ENSG00000116750	193408581	rs12722995:193377711:C:T	FALSE	FALSE	FALSE	FALSE
chr1	RP11-101E13.5_ENSG00000272579_rs4657867:193429853:T:A	ENSG00000272579	193460723	rs4657867:193429853:T:A	FALSE	FALSE	FALSE	FALSE
chr1	KCNT2_ENSG00000162687_rs112816711:196346591:C:G	ENSG00000162687	196377461	rs112816711:196346591:C:G	TRUE	FALSE	FALSE	FALSE
chr1	NEK7_ENSG00000151414_rs34522973:198125664:C:CT	ENSG00000151414	198156534	rs34522973:198125664:C:CT	TRUE	FALSE	FALSE	FALSE
chr1	NR5A2_ENSG00000116833_rs71132656:200045014:G:GTTTTCTTTTCTTTTC	ENSG00000116833	200075886	rs71132656:200045014:G:GTTTTCTTTTCTTTTC	TRUE	FALSE	FALSE	FALSE
chr1	ZNF281_ENSG00000162702_rs78188529:200381453:T:C	ENSG00000162702	200412325	rs78188529:200381453:T:C	TRUE	FALSE	FALSE	FALSE
chr1	ZNF281_ENSG00000162702_rs140217578:200477097:CTTGA:C	ENSG00000162702	200507969	rs140217578:200477097:CTTGA:C	TRUE	FALSE	FALSE	FALSE
chr1	DDX59_ENSG00000118197_rs34428088:200619031:C:T	ENSG00000118197	200649903	rs34428088:200619031:C:T	TRUE	FALSE	FALSE	FALSE
chr1	DDX59_ENSG00000118197_rs114238836:200634625:G:A	ENSG00000118197	200665497	rs114238836:200634625:G:A	TRUE	FALSE	FALSE	FALSE
chr1	CAMSAP2_ENSG00000118200_rs11582952:200836126:C:T	ENSG00000118200	200866998	rs11582952:200836126:C:T	FALSE	FALSE	FALSE	FALSE
chr1	C1orf106_ENSG00000163362_rs2271019:200861003:A:G	ENSG00000163362	200891875	rs2271019:200861003:A:G	FALSE	FALSE	FALSE	FALSE
chr1	CACNA1S_ENSG00000081248_rs79984703:201043627:C:A	ENSG00000081248	201074499	rs79984703:201043627:C:A	TRUE	FALSE	FALSE	FALSE
chr1	CACNA1S_ENSG00000081248_rs3738262	ENSG00000081248	201114215	rs3738262	TRUE	FALSE	FALSE	FALSE
chr1	TMEM9_ENSG00000116857_rs35874939:201104341:T:TA	ENSG00000116857	201135213	rs35874939:201104341:T:TA	TRUE	FALSE	FALSE	FALSE
chr1	TMEM9_ENSG00000116857_rs7542768	ENSG00000116857	201156198	rs7542768	TRUE	FALSE	FALSE	FALSE
chr1	PKP1_ENSG00000081277_rs57522319:201235069:A:C	ENSG00000081277	201265941	rs57522319:201235069:A:C	TRUE	FALSE	FALSE	FALSE
chr1	PKP1_ENSG00000081277_rs56287879:201237953:C:A	ENSG00000081277	201268825	rs56287879:201237953:C:A	TRUE	FALSE	FALSE	FALSE
chr1	PKP1_ENSG00000081277_rs4915504:201246227:C:T	ENSG00000081277	201277099	rs4915504:201246227:C:T	TRUE	FALSE	FALSE	FALSE
chr1	TNNT2_ENSG00000118194_rs45529540:201347048:G:A	ENSG00000118194	201377920	rs45529540:201347048:G:A	TRUE	FALSE	FALSE	FALSE
chr1	IPO9_ENSG00000198700_rs41313906:201772891:G:A	ENSG00000198700	201803763	rs41313906:201772891:G:A	FALSE	FALSE	FALSE	FALSE
chr1	SHISA4_ENSG00000198892_rs12722743:201816943:C:T	ENSG00000198892	201847815	rs12722743:201816943:C:T	TRUE	FALSE	FALSE	FALSE
chr1	KLHL12_ENSG00000117153_rs186476702:201917493:A:G	ENSG00000117153	201948365	rs186476702:201917493:A:G	FALSE	FALSE	FALSE	FALSE
chr1	RNPEP_ENSG00000176393_rs200907052:201937067:AG:A	ENSG00000176393	201967939	rs200907052:201937067:AG:A	TRUE	FALSE	FALSE	FALSE
chr1	RNPEP_ENSG00000176393_rs66591897:201946927:A:T	ENSG00000176393	201977799	rs66591897:201946927:A:T	TRUE	FALSE	FALSE	FALSE
chr1	KDM5B_ENSG00000117139_rs11357151:201948638:CA:C	ENSG00000117139	201979510	rs11357151:201948638:CA:C	FALSE	FALSE	FALSE	FALSE
chr1	GPR37L1_ENSG00000170075_rs3923212:202083537:C:G	ENSG00000170075	202114409	rs3923212:202083537:C:G	TRUE	FALSE	FALSE	FALSE
chr1	GPR37L1_ENSG00000170075_rs112893321:202086942:G:A	ENSG00000170075	202117814	rs112893321:202086942:G:A	TRUE	FALSE	FALSE	FALSE
chr1	NAV1_ENSG00000134369_rs60008539:202098078:C:T	ENSG00000134369	202128950	rs60008539:202098078:C:T	FALSE	FALSE	FALSE	FALSE
chr1	UBE2T_ENSG00000077152_rs34700182:202185788:T:TC	ENSG00000077152	202216660	rs34700182:202185788:T:TC	FALSE	FALSE	FALSE	FALSE
chr1	LGR6_ENSG00000133067_rs4950775:202192423:C:T	ENSG00000133067	202223295	rs4950775:202192423:C:T	TRUE	FALSE	FALSE	FALSE
chr1	ADORA1_ENSG00000163485_rs80269266:202198817:G:A	ENSG00000163485	202229689	rs80269266:202198817:G:A	FALSE	FALSE	FALSE	FALSE
chr1	PCAT6_ENSG00000228288_rs11337395:202743973:AT:A	ENSG00000228288	202774845	rs11337395:202743973:AT:A	FALSE	FALSE	FALSE	FALSE
chr1	MGAT4EP_ENSG00000184774_rs4950923:202776448:G:A	ENSG00000184774	202807320	rs4950923:202776448:G:A	TRUE	FALSE	FALSE	FALSE
chr1	PCAT6_ENSG00000228288_rs2275895	ENSG00000228288	202811402	rs2275895	FALSE	FALSE	FALSE	FALSE
chr1	KDM5B_ENSG00000117139_rs2246083	ENSG00000117139	202812036	rs2246083	TRUE	FALSE	FALSE	FALSE
chr1	KDM5B_ENSG00000117139_rs59584876:202794330:GA:G	ENSG00000117139	202825202	rs59584876:202794330:GA:G	TRUE	FALSE	FALSE	FALSE
chr1	RP11-480I12.9_ENSG00000234996_rs2298261	ENSG00000234996	202857410	rs2298261	TRUE	FALSE	FALSE	FALSE
chr1	KLHL12_ENSG00000117153_rs78337724:202909662:C:T	ENSG00000117153	202940534	rs78337724:202909662:C:T	TRUE	FALSE	FALSE	FALSE
chr1	CYB5R1_ENSG00000159348_exm139158	ENSG00000159348	202966783	exm139158	TRUE	FALSE	FALSE	FALSE
chr1	TMEM183A_ENSG00000163444_rs71142584:202983752:CA:C	ENSG00000163444	203014624	rs71142584:202983752:CA:C	TRUE	FALSE	FALSE	FALSE
chr1	PPFIA4_ENSG00000143847_rs782807:203007612:G:T	ENSG00000143847	203038484	rs782807:203007612:G:T	TRUE	FALSE	FALSE	FALSE
chr1	FMOD_ENSG00000122176_rs12410110:203152975:G:C	ENSG00000122176	203183847	rs12410110:203152975:G:C	FALSE	FALSE	FALSE	FALSE
chr1	CHI3L1_ENSG00000133048_rs10399931	ENSG00000133048	203186952	rs10399931	TRUE	FALSE	FALSE	FALSE
chr1	ADORA1_ENSG00000163485_rs5780152:203163124:A:AAAAC	ENSG00000163485	203193996	rs5780152:203163124:A:AAAAC	TRUE	FALSE	FALSE	FALSE
chr1	FMOD_ENSG00000122176_rs10920616:203318227:A:G	ENSG00000122176	203349099	rs10920616:203318227:A:G	TRUE	FALSE	FALSE	FALSE
chr1	PRELP_ENSG00000188783_rs60629021:203451410:C:CT	ENSG00000188783	203482282	rs60629021:203451410:C:CT	TRUE	FALSE	FALSE	FALSE
chr1	PRELP_ENSG00000188783_rs2306151:203468165:C:A	ENSG00000188783	203499037	rs2306151:203468165:C:A	FALSE	FALSE	FALSE	FALSE
chr1	ATP2B4_ENSG00000058668_rs149181220:203553010:G:A	ENSG00000058668	203583882	rs149181220:203553010:G:A	TRUE	FALSE	FALSE	FALSE
chr1	ATP2B4_ENSG00000058668_rs35664615:203577384:A:C	ENSG00000058668	203608256	rs35664615:203577384:A:C	TRUE	FALSE	FALSE	FALSE
chr1	PLEKHA6_ENSG00000143850_rs369028137:203738923:T:G	ENSG00000143850	203769795	rs369028137:203738923:T:G	FALSE	FALSE	FALSE	FALSE
chr1	ZC3H11A_ENSG00000058673_rs74546279:203773280:GTT:G	ENSG00000058673	203804152	rs74546279:203773280:GTT:G	FALSE	FALSE	FALSE	FALSE
chr1	ZBED6_ENSG00000257315_rs74546279:203773280:GTT:G	ENSG00000257315	203804152	rs74546279:203773280:GTT:G	FALSE	FALSE	FALSE	FALSE
chr1	SNRPE_ENSG00000182004_rs11240607:203829738:T:C	ENSG00000182004	203860610	rs11240607:203829738:T:C	TRUE	FALSE	FALSE	FALSE
chr1	ETNK2_ENSG00000143845_rs141660869:204113987:A:C	ENSG00000143845	204144859	rs141660869:204113987:A:C	FALSE	FALSE	FALSE	FALSE
chr1	PLEKHA6_ENSG00000143850_rs4338423:204231164:C:T	ENSG00000143850	204262036	rs4338423:204231164:C:T	TRUE	FALSE	FALSE	FALSE
chr1	PIK3C2B_ENSG00000133056_rs60450179:204400157:T:C	ENSG00000133056	204431029	rs60450179:204400157:T:C	FALSE	FALSE	FALSE	FALSE
chr1	PIK3C2B_ENSG00000133056_rs190408735:204441440:C:T	ENSG00000133056	204472312	rs190408735:204441440:C:T	FALSE	FALSE	FALSE	FALSE
chr1	MDM4_ENSG00000198625_rs7515096:204601587:G:A	ENSG00000198625	204632459	rs7515096:204601587:G:A	TRUE	FALSE	FALSE	FALSE
chr1	RP11-576D8.4_ENSG00000224717_rs2759282:204846772:C:T	ENSG00000224717	204877644	rs2759282:204846772:C:T	FALSE	FALSE	FALSE	FALSE
chr1	NFASC_ENSG00000163531_rs10900435:204973138:A:G	ENSG00000163531	205004010	rs10900435:204973138:A:G	FALSE	FALSE	FALSE	FALSE
chr1	SLC45A3_ENSG00000158715_rs2211330:205001063:T:C	ENSG00000158715	205031935	rs2211330:205001063:T:C	FALSE	FALSE	FALSE	FALSE
chr1	DSTYK_ENSG00000133059_rs112673145:205049371:T:TA	ENSG00000133059	205080243	rs112673145:205049371:T:TA	TRUE	FALSE	FALSE	FALSE
chr1	TMEM81_ENSG00000174529_rs11579220:205144363:G:T	ENSG00000174529	205175235	rs11579220:205144363:G:T	TRUE	FALSE	FALSE	FALSE
chr1	TMCC2_ENSG00000133069_rs200199840:205230806:C:CA	ENSG00000133069	205261678	rs200199840:205230806:C:CA	TRUE	FALSE	FALSE	FALSE
chr1	RBBP5_ENSG00000117222_rs1172112:205232814:G:A	ENSG00000117222	205263686	rs1172112:205232814:G:A	TRUE	FALSE	FALSE	FALSE
chr1	NUAK2_ENSG00000163545_rs16855414:205316470:C:T	ENSG00000163545	205347342	rs16855414:205316470:C:T	FALSE	FALSE	FALSE	FALSE
chr1	KLHDC8A_ENSG00000162873_rs12402771	ENSG00000162873	205374520	rs12402771	TRUE	FALSE	FALSE	FALSE
chr1	BLACAT1_ENSG00000281406_rs3738744:205405964:A:G	ENSG00000281406	205436836	rs3738744:205405964:A:G	TRUE	FALSE	FALSE	FALSE
chr1	DSTYK_ENSG00000133059_rs146207603:205497763:A:AC	ENSG00000133059	205528635	rs146207603:205497763:A:AC	FALSE	FALSE	FALSE	FALSE
chr1	MFSD4A_ENSG00000174514_rs11240530:205564044:A:G	ENSG00000174514	205594916	rs11240530:205564044:A:G	TRUE	FALSE	FALSE	FALSE
chr1	NUCKS1_ENSG00000069275_rs60699844:205656263:G:GT	ENSG00000069275	205687135	rs60699844:205656263:G:GT	TRUE	FALSE	FALSE	FALSE
chr1	NUCKS1_ENSG00000069275_rs823095:205679239:G:A	ENSG00000069275	205710111	rs823095:205679239:G:A	TRUE	FALSE	FALSE	FALSE
chr1	RP11-343H5.4_ENSG00000224114_rs80002556:205685195:A:G	ENSG00000224114	205716067	rs80002556:205685195:A:G	FALSE	FALSE	FALSE	FALSE
chr1	SLC45A3_ENSG00000158715_rs823130:205714372:C:T	ENSG00000158715	205745244	rs823130:205714372:C:T	TRUE	FALSE	FALSE	FALSE
chr1	RAB29_ENSG00000117280_rs823118:205723572:C:T	ENSG00000117280	205754444	rs823118:205723572:C:T	TRUE	FALSE	FALSE	FALSE
chr1	SLC45A3_ENSG00000158715_rs191032601:205748838:G:A	ENSG00000158715	205779710	rs191032601:205748838:G:A	TRUE	FALSE	FALSE	FALSE
chr1	SNRPGP10_ENSG00000235363_rs71263598:206104269:G:A	ENSG00000235363	206237083	rs71263598:206104269:G:A	FALSE	FALSE	FALSE	FALSE
chr1	RASSF5_ENSG00000266094_rs34769485:206703098:C:CA	ENSG00000266094	206529765	rs34769485:206703098:C:CA	TRUE	FALSE	FALSE	FALSE
chr1	EIF2D_ENSG00000143486_rs11589:206761938:T:C	ENSG00000143486	206588606	rs11589:206761938:T:C	TRUE	FALSE	FALSE	FALSE
chr1	MAPKAPK2_ENSG00000162889_rs4240845:206875697:T:C	ENSG00000162889	206702352	rs4240845:206875697:T:C	TRUE	FALSE	FALSE	FALSE
chr1	CD55_ENSG00000196352_rs35683092:207484091:CT:C	ENSG00000196352	207310746	rs35683092:207484091:CT:C	TRUE	FALSE	FALSE	FALSE
chr1	CD55_ENSG00000196352_rs71909776:207489074:GCA:G	ENSG00000196352	207315729	rs71909776:207489074:GCA:G	TRUE	FALSE	FALSE	FALSE
chr1	CD46_ENSG00000117335_rs2724384	ENSG00000117335	207756858	rs2724384	FALSE	FALSE	FALSE	FALSE
chr1	DIEXF_ENSG00000117597_rs17014039:209268696:T:C	ENSG00000117597	209095351	rs17014039:209268696:T:C	FALSE	FALSE	FALSE	FALSE
chr1	IRF6_ENSG00000117595_rs2357229:209980489:G:T	ENSG00000117595	209807144	rs2357229:209980489:G:T	TRUE	FALSE	FALSE	FALSE
chr1	DIEXF_ENSG00000117597_rs629224:210005071:C:T	ENSG00000117597	209831726	rs629224:210005071:C:T	TRUE	FALSE	FALSE	FALSE
chr1	IRF6_ENSG00000117595_rs2357231:210028454:G:T	ENSG00000117595	209855109	rs2357231:210028454:G:T	TRUE	FALSE	FALSE	FALSE
chr1	SYT14_ENSG00000143469_rs12025057:210051377:G:A	ENSG00000143469	209878032	rs12025057:210051377:G:A	TRUE	FALSE	FALSE	FALSE
chr1	SYT14_ENSG00000143469_rs17015701:210337691:G:A	ENSG00000143469	210164346	rs17015701:210337691:G:A	TRUE	FALSE	FALSE	FALSE
chr1	HHAT_ENSG00000054392_rs6693338:210569729:C:T	ENSG00000054392	210396385	rs6693338:210569729:C:T	FALSE	FALSE	FALSE	FALSE
chr1	LINC00467_ENSG00000153363_rs373731207:210619221:CT:C	ENSG00000153363	210445877	rs373731207:210619221:CT:C	FALSE	FALSE	FALSE	FALSE
chr1	LINC00467_ENSG00000153363_rs78466177:211341624:C:T	ENSG00000153363	211168282	rs78466177:211341624:C:T	FALSE	FALSE	FALSE	FALSE
chr1	RCOR3_ENSG00000117625_rs3125831:211400447:T:C	ENSG00000117625	211227105	rs3125831:211400447:T:C	FALSE	FALSE	FALSE	FALSE
chr1	LINC00467_ENSG00000153363_rs17017451	ENSG00000153363	211384566	rs17017451	TRUE	FALSE	FALSE	FALSE
chr1	RD3_ENSG00000198570_rs367700286:211662675:TTTC:T	ENSG00000198570	211489333	rs367700286:211662675:TTTC:T	FALSE	TRUE	FALSE	FALSE
chr1	RP11-359E8.3_ENSG00000223649_rs6669919:211674383:T:C	ENSG00000223649	211501041	rs6669919:211674383:T:C	TRUE	FALSE	FALSE	FALSE
chr1	NEK2_ENSG00000117650_rs785317:211851059:G:A	ENSG00000117650	211677717	rs785317:211851059:G:A	TRUE	TRUE	FALSE	FALSE
chr1	LPGAT1_ENSG00000123684_rs145922850:211932640:GT:G	ENSG00000123684	211759298	rs145922850:211932640:GT:G	FALSE	FALSE	FALSE	FALSE
chr1	INTS7_ENSG00000143493_rs2808385:212114860:T:C	ENSG00000143493	211941518	rs2808385:212114860:T:C	FALSE	FALSE	FALSE	FALSE
chr1	PPP2R5A_ENSG00000066027_rs35872305:212446322:C:T	ENSG00000066027	212272980	rs35872305:212446322:C:T	TRUE	FALSE	FALSE	FALSE
chr1	PPP2R5A_ENSG00000066027_rs792444:212552190:T:C	ENSG00000066027	212378848	rs792444:212552190:T:C	TRUE	FALSE	FALSE	FALSE
chr1	TMEM206_ENSG00000065600_exm147155	ENSG00000065600	212413978	exm147155	TRUE	FALSE	FALSE	FALSE
chr1	NENF_ENSG00000117691_rs141898885:212609873:G:A	ENSG00000117691	212436531	rs141898885:212609873:G:A	TRUE	FALSE	FALSE	FALSE
chr1	NENF_ENSG00000117691_rs17666456:212627628:C:T	ENSG00000117691	212454286	rs17666456:212627628:C:T	TRUE	FALSE	FALSE	FALSE
chr1	RP11-61J19.5_ENSG00000260805_rs112772142:212731917:T:TG	ENSG00000260805	212558575	rs112772142:212731917:T:TG	TRUE	FALSE	FALSE	FALSE
chr1	FLVCR1-AS1_ENSG00000198468_rs1874417:213036708:C:T	ENSG00000198468	212863366	rs1874417:213036708:C:T	TRUE	FALSE	FALSE	FALSE
chr1	FLVCR1_ENSG00000162769_rs34803914:213041146:CT:C	ENSG00000162769	212867804	rs34803914:213041146:CT:C	TRUE	TRUE	FALSE	FALSE
chr1	FLVCR1_ENSG00000162769_rs17677416:213061308:T:C	ENSG00000162769	212887966	rs17677416:213061308:T:C	TRUE	TRUE	FALSE	FALSE
chr1	FLVCR1_ENSG00000162769_rs41300993:213062813:A:G	ENSG00000162769	212889471	rs41300993:213062813:A:G	TRUE	TRUE	FALSE	FALSE
chr1	ANGEL2_ENSG00000174606_rs4951477:213232555:A:C	ENSG00000174606	213059213	rs4951477:213232555:A:C	FALSE	FALSE	FALSE	FALSE
chr1	VASH2_ENSG00000143494_rs35327007:213234933:G:GT	ENSG00000143494	213061591	rs35327007:213234933:G:GT	FALSE	FALSE	FALSE	FALSE
chr1	FLVCR1-AS1_ENSG00000198468_rs17757805:213888600:A:T	ENSG00000198468	213715257	rs17757805:213888600:A:T	FALSE	FALSE	FALSE	FALSE
[truncated: 13,600 more rows]

## Sheet: eQTLs overlapping Loops
Loop_Chr	Loop_start_Foot1	Loop_end_Foot1	Chr	Loop_start_Foot2	Loop_end_Foot2	FDR	eQTL	eGene	Chr	eGene_start	eGene_end	eGene_ID	Variant	Chr	Variant_position	TSS	Variant-TSS	TSS-Variant	ENSEMBL_Canonical_TSS	ENSEMBL_Canonical_Variant-TSS	ENSEMBL_Canonical_TSS-Variant	loop_type	Retinopathy	AMD	Glaucoma
[truncated: 5,791 more rows]

[truncated: 2 more sheets: eQTLs overlapping CREs, eQTLS overlapping SEs]
