# Supplementary material for: High-resolution genome topology of human retina uncovers super enhancer-promoter interactions at tissue-specific and multifactorial disease loci
Source: Nat Commun. 2022 Oct 7;13:5827. doi: 10.1038/s41467-022-33427-1 (PMC9547065; doi:10.1038/s41467-022-33427-1)
Supplement: Supplementary file 7 — Supplemental data 4 [file 41467_2022_33427_MOESM7_ESM.xlsx]

## Sheet: AMD_GWAS
Lead GWAS SNP	Chromosome position (hg38)	AMD locus	LD region (Number of variants)	Number of loops associated with LD variants	Identified by Lead variant or LD variants that overlap loops	Super-enhancers associated	Foot loop falls in TSS	Foot loop falls in Gene body	Ratnapriya et al., 2019 target gene by eQTL/eCAVAIR	Orozco et al., 2020 target gene by COLOC	Strunz et al., 2020 target gene by eQTL	Target gene identified by HiC loops	Target gene identified by CRE	Target gene identified by SE
rs55975637	chr3:99701009	COL8A1	chr3:99685181-99779810 (18)	4	LD variant	-	DCBLD2	ST3GAL6, DCBLD2	-	-	-	ST3GAL6, DCBLD2	COL8A1	-
rs7803454	chr7:100393925	PILRB/PILRA	chr7:100336385-100493592 (25)	3	LD variant	-	EPO, AGFG2	EPO, AGFG2, SLC12A9, SLC12A9-AS1	PILRB, PILRA, ZCWPW1, TSC22D4		PILRA, PILRB, STAG3L5P	EPO, AGFG2, SLC12A9, SLC12A9-AS1	-	-
rs1142	chr7:105115908	KMT2E/SRPK2	chr7:104965083-105387923 (30)	9	Lead variant	chr7:104998000-105029000	KMT2E, SRPK2	KMT2E, SRPK2, EFCAB10, LINC01004, PUS7, AC007384.1, AC005070.3	-	-	-	KMT2E, SRPK2, EFCAB10, LINC01004, PUS7, AC007384.1, AC005070.3	SRPK2	KMT2E, LINC01004
rs79037040	chr8:23225458	TNFRSF10A	chr8:23225458-23225458 (1)	-	-	-	-	-	-	TNFRSF10A	-	-	TNFRSF10A	-
rs1626340	chr9:99161090	TGFBR1	chr9:99105793-99149374 (28)	6	LD variant	-	GALNT12, AL136084.1	GALNT12, AL136084.1	-	-	-	GALNT12, AL136084.1	TGFBR1	-
rs2740488	chr9:104899461	ABCA1	chr9:104902020-104903458 (2)	-	-	-	-	-	-	-	-	-	ABCA1	-
rs12357257	chr10:24710664	ARHGAP21	chr10:24613992-24718916 (4)	3	LD variant	-	-	AL512598.2	-	-	-	AL512598.2	ARHGAP21	-
rs3750846	chr10:122456049	ARMS2/HTRA1	chr10:122449046-122475839 (33)	-	-	chr10:122447000-122520000	-	-	-	HTRA1	BX842242.1	-	ARMS2	ARMS2, BX842242.1
rs3138141	chr12:55721994	RDH5/CD63	chr12:55819513-55819513 (1)	1	LD variant	-	GDF11	GDF11	BLOC1S1	RDH5	AC009779.3	GDF11	-	-
rs61941274	chr12:111694806	ACAD10	chr12:111429489-112192454 (5)	10	LD variant	-	NAA25, HECTD4, MIR3657	SH2B3, ATXN2, AC002996.1, ALDH2, NAA25, MIR3657, HECTD4, RPL6	SH2B3	-	-	SH2B3, ATXN2, AC002996.1, ALDH2, NAA25, MIR3657, HECTD4, RPL6	-	-
rs61985136	chr14:68302482	RAD51B	chr14:68283210-68561567 (10)	1	LD variant	-	ZFP36L1	ZFP36L1	-	-	-	ZFP36L1	RAD51B	-
rs2842339	chr14:68520282	RAD51B	chr14:68561567-68561567 (1)	-	-	-	-	-	-	-	-	-	RAD51B	-
rs72802342	chr16:75200974	CTRB2/CTRB1	chr16:75200375-75269099 (57)	6	Lead variant	chr16:75233500-75267000	AC009054.2	CFDP1, AC009054.2	-	BCAR1	-	CFDP1, AC009054.2	-	BCAR1, AC009078.3
rs11080055	chr17:28322698	TMEM97/VTN	chr17:28318965-28406680 (3)	-	-	-	-	-	POLDIP2, SLC13A2, TMEM199	TMEM199	-	-	TMEM97	-
rs6565597	chr17:81559795	NPLOC4/TSPAN10	chr17:81636805-81654625 (5)	-	-	chr17:81650000-81668000	-	-	-	TSPAN10	-	-	NPLOC4	PDE6G
rs67538026	chr19:1031439	CNN2	chr19:1031439-1031439 (1)	-	-	-	-	-	-	-	-	-	CNN2	-
rs12019136	chr19:5835666	C3 (NRTN/FUT6)	chr19:5813755-5833102 (12)	4	LD variant	chr19:5790000-5829500	FUT3	FUT3, AC024592.2, NDUFA11, AC024592.3	-	-	-	FUT3, AC024592.2, NDUFA11, AC024592.3	NRTN	NRTN
rs2230199	chr19:6718376	C3	chr19:6710771-6710771 (1)	-	-	-	-	-	-	-	-	-	C3	-
rs429358	chr19:44908684	APOE	chr19:44906745-44908684 (2)	-	-	-	-	-	-	-	-	-	APOE	-
rs73036519	chr19:45245104	APOE (EXOC3L2/MARK4)	chr19:45252110-45252110 (1)	1	LD variant	-	GEMIN7-AS1, PPP1R37	MARK4, GEMIN7-AS1, PPP1R37, GEMIN7	-	-	-	MARK4, GEMIN7-AS1, PPP1R37, GEMIN7	MARK4	-
rs201459901	chr20:58078668	C20orf85	chr20:58066705-58093312 (23)	7	Lead variant	-	ZBP1	ZBP1, PMEPA1	-	-	-	ZBP1, PMEPA1	-	-
rs8135665	chr22:38080269	SLC16A8	chr22:38047993-38095758 (3)	2	LD variant	-	RPS29P31	RPS29P31, FAM227A, TPTEP2-CSNK1E	-	BAIAP2L2	-	RPS29P31, FAM227A, TPTEP2-CSNK1E	SLC16A8	-
* Target genes in bold were identified by HiC loops

## Sheet: Glaucoma_GWAS
Lead GWAS SNP	Chromosome position (hg38)	Glaucoma locus	LD region (Number of variants)	Number of loops associated with lead variants	Identified by Lead variant or LD variants that overlap loops	Super-enhancers associated with LD variants	Foot loop falls in TSS	Foot loop falls in Gene body	Target gene identified by HiC loops	Target gene identified by CRE	Target gene identified by SE
rs172531	chr1:8435530	RERE	chr1:8362616-8579257 (42)	-	LD variant	chr1:8362500-8435000, chr1:8449000-8537000	RERE, RERE-AS1	RERE, RERE-AS1	RERE, RERE-AS1	RERE, RERE-AS1	RERE, RERE-AS1
rs4652902	chr1:36147354	TRAPPC3	chr1:36137342-36155585 (19)	1	Lead variant	chr1:36155000-36164000	THRAP3	THRAP3	THRAP3	TRAPPC3, MAP7D1	TRAPPC3, MAP7D1
rs10908363	chr1:37611020	RSPO1	chr1:37525857-37606127 (12)	-	LD variant	-	C1orf109	C1orf109	C1orf109	SNIP1, DNALI1, GNL2, AL513220.1	-
rs12566440	chr1:100629646	GPR88/LINC01349	chr1:100721663-100721663 (1)	-	-	-	-	-	-	VCAM1	-
rs3753841	chr1:102914362	COL11A1	chr1:102853417-102853417 (1)	-	-	-	-	-	-	AC099567.1	-
rs1106287	chr1:112699500	MOV10	chr1:112614559-112674689 (4)	-	LD variant	-	-	WNT2B, TMCO1	WNT2B, TMCO1	MOV10, ST7L, CAPZA1	-
rs4542196	chr1:162709355	DDR2	chr1:162697541-162698218 (2)	-	-	-	-	-	-	DDR2	-
rs2790053	chr1:165768467	TMCO1	chr1:165715470-165770361 (18)	-	LD variant	-	-	UCK2	UCK2	TMCO1, TMCO1-AS1	-
rs12623251	chr2:12811195	TRIB2	chr2:12736464-12761190 (23)	-	LD variant	chr2:12702500-12766500	-	AC064875.1	AC064875.1	TRIB2, AC009486.2, AC009486.1, MIR3125	TRIB2, AC009486.2, AC009486.1, MIR3125, MIR3681HG
rs687914	chr2:45651621	PRKCE	chr2:45651621-45654158 (3)	-	-	-	-	-	-	PRKCE	-
rs6713914	chr2:59295906	LOC105374754	chr2:59303101-59303101 (1)	-	LD variant	-	BCL11A	BCL11A	BCL11A	-	-
rs12613800	chr2:71424809	ZNF638	chr2:71298568-71434292 (20)	-	LD variant	-	-	DYSF	DYSF	ZNF638	-
rs9308689	chr2:110881198	ACOXL	chr2:110903133-110903133 (1)	-	-	-	-	-	-	ACOXL	-
rs200621439	chr2:212896022	MIR4776-1	chr2:212892900-212892900 (1)	-	-	-	-	-	-	AC093865.1	-
rs1286770	chr3:25540307	RARB	chr3:25540021-25543343 (4)	-	-	-	-	-	-	RARB	-
rs13101042	chr3:85123214	CADM2	-	-	-	chr3:84957500-85231000	-	-	-	-	CADM2
rs6437582	chr3:105354628	ALCAM	chr3:105354388-105363628 (4)	-	LD variant	-	AC063938.1	AC063938.1	AC063938.1	-	-
rs62283813	chr3:172103566	FNDC3B	chr3:172070284-172096630 (8)	-	-	-	-	-	-	FNDC3B	-
rs6787621	chr3:188349165	LPP	chr3:188348649-188349165 (2)	1	Lead variant	-	-	LPP	LPP	-	-
rs938604	chr4:7902636	AFAP1	chr4:7886247-7902636 (9)	-	-	-	-	-	-	AFAP1	-
rs57400569	chr4:88831125	FAM13A	chr4:88829517-88843046 (2)	-	LD variant	-	-	FAM13A	FAM13A	FAM13A	-
rs6552711	chr4:183858034	STOX2	chr4:183861466-183861466 (1)	-	-	-	-	-	-	STOX2	-
rs31916	chr5:14814774	ANKH	chr5:14799652-14850985 (5)	-	-	-	-	-	-	ANKH	-
rs112142644	chr5:56487851	LOC102467147/C5orf67	chr5:56479729-56491239 (2)	-	-	-	-	-	-	LINC01948	-
rs7344	chr6:36602589	SRSF3	chr6:36593215-36621563 (8)	-	LD variant	-	-	PPIL1	PPIL1	SRSF3	-
rs72904286	chr6:51550124	TFAP2B/PKHD1	chr6:51542050-51550124 (2)	1	Lead variant	-	TFAP2B	TFAP2B	TFAP2B	-	-
rs7760346	chr6:122324153	GJA1/HSF2	chr6:122110546-122501127 (20)	-	LD variant	-	-	SERINC1	SERINC1	-	-
rs2811688	chr6:134051012	SLC2A12	chr6:134051012-134051573 (2)	-	-	-	-	-	-	SLC2A12	-
rs4612174	chr6:136141606	PDE7B	chr6:136114056-136158056 (18)	1	Lead variant	-	-	LINC00271	LINC00271	-	-
rs13194719	chr6:158550234	TMEM181	chr6:158550234-158557505 (26)	-	LD variant	-	TMEM181	TMEM181	TMEM181	-	-
rs12699251	chr7:11639486	THSD7A	chr7:11638213-11643095 (4)	-	-	-	-	-	-	THSD7A	-
rs6957752	chr7:35921527	SEPT7/LOC101928618	chr7:35724639-35919323 (37)	-	LD variant	-	-	AC018647.1	AC018647.1	SEPTIN7, SEPTIN7-DT	-
rs10257125	chr7:116522252	CAV1	chr7:116501724-116542728 (6)	-	LD variant	-	-	TES, AC073130.2, AC002066.1	TES, AC073130.2, AC002066.1	CAV1, CAV2, AC002066.1	-
rs62478245	chr7:151808612	PRKAG2	chr7:151808612-151808612 (1)	-	-	-	-	-	-	PRKAG2, AC093583.1	-
rs2515437	chr8:6519620	ANGPT2/MCPH1	chr8:6525670-6528962 (8)	-	-	-	-	-	-	ANGPT2, MCPH1	-
rs35740987	chr8:30596692	GTF2E2	chr8:30562797-30665441 (5)	-	LD variant	-	-	LEPROTL1, DCTN6	LEPROTL1, DCTN6	LEPROTL1, DCTN6	-
rs62521288	chr8:123542077	FBXO32	chr8:123530279-123572623 (33)	2	Lead variant	chr8:123513500-123574500	-	ANXA13	ANXA13	FBXO32	FBXO32, AC090193.1
rs944801	chr9:22051671	CDKN2B-AS1	chr9:22009699-22050614 (5)	-	-	-	-	-	-	CDKN2B-AS1, CDKN2B, AL359922.1	-
rs3829849	chr9:126628521	LMX1B	chr9:126610831-126615576 (3)	-	-	-	-	-	-	LMX1B, AL161908.1	-
rs6602453	chr10:10798886	CELF2	chr10:10798199-10845462 (4)	-	-	-	-	-	-	CELF2	-
rs1658436	chr10:58567150	BICC1	chr10:58512085-58573500 (28)	-	-	-	-	-	-	BICC1	-
rs2637250	chr10:76522305	LRMDA	chr10:76541592-76549336 (3)	-	LD variant	-	AC010997.3, ZNF503, ZNF503-AS2	AC010997.3, ZNF503, ZNF503-AS2	AC010997.3, ZNF503, ZNF503-AS2	LRMDA	-
rs4141194	chr11:16989629	PLEKHA7	chr11:16979880-17013617 (12)	-	LD variant	chr11:16874500-17015500	-	PLEKHA7	PLEKHA7	PLEKHA7	PLEKHA7, AC116533.1, OR7E14P
rs7111873	chr11:47447887	RAPSN	chr11:47350291-47427134 (5)	-	LD variant	-	PACSIN3	PACSIN3	PACSIN3	PSMC3	-
rs1346	chr11:65569780	ZNRD2/SSSCA1	chr11:65450155-65575928 (48)	-	LD variant	chr11:65495500-65508000	AP000769.1	AP000769.1	AP000769.1	ZNRD2, ZNRD2-AS1, FAM89B, EHBP1L1	MALAT1, AP000769.2, AP000769.5, AP000769.3
rs10792871	chr11:86657064	ME3	chr11:86669450-86669450 (1)	-	-	-	-	-	-	ME3	-
rs7120067	chr11:102194103	YAP1	chr11:102226584-102227623 (2)	-	-	-	-	-	-	YAP1	-
rs10444329	chr11:115168963	CADM1	chr11:115164809-115201582 (16)	-	-	-	-	-	-	CADM1	-
rs1893261	chr11:120327384	TLCD5/ARHGEF12/TMEM136	chr11:120325724-120407979 (68)	-	LD variant	chr11:120324000-120414000	ARHGEF12	TLCD5, ARHGEF12	TLCD5, ARHGEF12	TLCD5	TLCD5, ARHGEF12, 7SK
rs2875238	chr11:130412183	ADAMTS8	chr11:130396222-130412183 (7)	1	Lead variant	-	LINC02551, SNX19	LINC02551, SNX19	LINC02551, SNX19	-	-
rs1037013	chr12:106825530	RIC8B	chr12:106728174-106897605 (34)	6	Lead variant	-	RFX4	RIC8B, RFX4, POLR3B, AC079385.1	RIC8B, RFX4, POLR3B, AC079385.1	RIC8B, RFX4, AC079385.1	-
rs7137828	chr12:111494996	ATXN2	chr12:111388673-111762346 (7)	-	LD variant	-	LINC02356, SH2B3	LINC02356, SH2B3	LINC02356, SH2B3	ATXN2, SH2B3	-
rs9530143	chr13:73065233	KLF5	chr13:73059756-73059913 (2)	-	-	-	-	-	-	KLF5	-
rs9544024	chr13:75684584	LMO7	chr13:75685119-75686220 (4)	-	LD variant	-	-	AC000403.1	AC000403.1	-	-
rs2218471	chr13:110125592	LINC00396/COL4A1	chr13:110117600-110125592 (2)	2	Lead variant	-	-	MYO16	MYO16	AL390755.1	-
rs33912345	chr14:60509819	SIX6	chr14:60328064-60642107 (17)	-	LD variant	-	C14orf39	C14orf39, PRKCH, SLC38A6, AL049874.3	C14orf39, PRKCH, SLC38A6, AL049874.3	SIX6, AL049874.3, C14orf39	-
rs754458	chr14:74618126	LTBP2/AREL1	chr14:74613001-74613487 (3)	-	-	-	-	-	-	LTBP2	-
rs2439386	chr15:66733065	SMAD6	chr15:66714680-66734228 (5)	-	-	-	-	-	-	SMAD6	-
rs1550437	chr15:73928957	LOXL1	chr15:73927241-73927241 (1)	-	-	-	-	-	-	LOXL1, LOXL1-AS1	-
rs114367221	chr16:51568037	SALL1/LINC01571	chr16:51577749-51578005 (2)	-	-	-	-	-	-	HNRNPA1P48	-
rs12447201	chr16:65033540	CDH11	chr16:64983665-65052678 (10)	-	-	-	-	-	-	CDH11	-
rs280875	chr16:77627835	ADAMTS18/NUDT7	chr16:77575162-77598067 (9)	-	LD variant	-	AC009139.1,AC009139.2	AC009139.1, AC009139.2, ADAMTS18	AC009139.1, AC009139.2, ADAMTS18	-	-
rs216197	chr17:2298650	SMG6	chr17:2171683-2303942 (83)	-	LD variant	-	RPA1, MIR132, SMG6, MIR212, HIC1, AC090617.9, AC090617.6	RPA1, MIR132, SMG6, MIR212, HIC1, AC090617.9, AC090617.6, AC090617.4	RPA1, MIR132, SMG6, MIR212, HIC1, AC090617.9, AC090617.6, AC090617.4	SMG6, AC090617.2, AL450226.1, SRR, AC090617.1	-
rs242559/rs114919114	chr17:45948522	MAPT	chr17:45914102-45914415 (6)	-	-	-	-	-	-	MAPT	-
rs1348518145	chr17:47617876	NPEPPS	chr17:47361520-47709086 (47)	-	LD variant	chr17:47648500-47721500	-	EFCAB13	EFCAB13	NPEPPS, AC025682.1, KPNB1, TBKBP1	AC025682.1, KPNB1, AC015674.1, TBKBP1
rs11868441	chr17:61161860	BCAS3	chr17:61208902-61208902 (1)	-	-	-	-	-	-	BCAS3	-
rs2326788	chr20:6489447	CASC20	chr20:6489618-6534020 (2)	-	-	-	-	-	-	CASC20	-
rs6124885	chr20:46905414	EYA2	chr20:46895275-46895275 (1)	-	-	-	-	-	-	EYA2	-
rs13049669	chr21:25844528	GABPA/APP	chr21:25870078-25894555 (8)	-	LD variant	-	APP, AP000229.1	APP, AP000229.1, AP001439.1	APP, AP000229.1, AP001439.1	-	-
rs8141610	chr22:19882624	TXNRD2	chr22:19860095-19884647 (26)	-	-	-	-	GNB1L	GNB1L	TRIOBP	-
rs5750494	chr22:37780972	TRIOBP	chr22:37752875-37808082 (5)	-	-	-	-	-	-	TRIOBP	-
rs66819623	chrX:13936278	GPM6B	chrX:13936278-13947247 (11)	-	-	chrX:13854000-13961500	-	-	-	GPM6B	GPM6B, AC003035.2
rs12013156	chrX:110542882	TDGF1P3/CHRDL1	chrX:110438829-110600747 (14)	-	-	-	-	-	-	AMMECR1, RTL9	-
* Target genes in bold were identified by HiC loops
